# Supplementary material for: Golden eagle optimized CONV-LSTM and non-negativity-constrained autoencoder to support spatial and temporal features in cancer drug response prediction
Source: PeerJ Comput Sci. 2024 Dec 23;10:e2520. doi: 10.7717/peerj-cs.2520 (PMC11784781; doi:10.7717/peerj-cs.2520)
Supplement: Supplemental Information 1 [file peerj-cs-10-2520-s001.csv]

drug_name	drug_id	drug_target	target_pathway	feature_name	n_feature_pos	n_feature_neg	ic50_effect_size	log_ic50_mean_pos	log_ic50_mean_neg	log_max_conc_tested	log_max_conc_tested_2	feature_ic50_t_pval	feature_delta_mean_ic50	feature_pos_ic50_var	feature_neg_ic50_var	feature_pval	tissue_pval	msi_pval	fdr	tissue_type	screening set
Camptothecin	1003	TOP1	DNA replication	ARID1A_mut	5	44	.75061768299993081	-1.9570504236905777	-.56416201814522804			.041222394393319248	-1.3928884055453497	1.0801775130635347	1.911869255815837	.11842817531530886			25.732237548015284	BRCA	GDSC2
Camptothecin	1003	TOP1	DNA replication	ASH1L_mut	3	46	.92160263149005472	-2.3140015336945789	-.60144296338606917			.1100987692715462	-1.7125585703085098	1.1733585158553845	1.8829057285978346	.1286611877400764			25.732237548015284	BRCA	GDSC2
Camptothecin	1003	TOP1	DNA replication	BRCA1_mut	4	45	.16384548026186474	-.99263023465830602	-.68084133284910442			.65690335716906156	-.3117889018092016	1.180160839179599	1.9424563111791251	.75488707141304612			32.821177017958533	BRCA	GDSC2
Camptothecin	1003	TOP1	DNA replication	BRCA2_mut	6	43	.22143988808213902	-1.0754580084660008	-.65478215967550968			.71765722877837523	-.42067584879049114	2.6264047280934264	1.7937168888500081	.6137447010103132			32.821177017958533	BRCA	GDSC2
Camptothecin	1003	TOP1	DNA replication	CDH1_mut	5	44	.0014912108486848808	-.70374268501619031	-.70658335208549927			.99767857577132313	.0028406670693089664	1.9737140436097649	1.8984156642971053	.99749226422468062			40.71396996835432	BRCA	GDSC2
Camptothecin	1003	TOP1	DNA replication	MACF1_mut	3	46	.0052164029544069955	-.69696494423276045	-.7069018713944486			.98498615014601609	.0099369271616881472	.70813942306743838	1.9410778863461093	.99305236284488063			40.71396996835432	BRCA	GDSC2
Camptothecin	1003	TOP1	DNA replication	NF1_mut	4	45	.29694704991724236	-1.2240020668873079	-.66027494776208195			.42548061529031134	-.56372711912522599	1.1555915025172045	1.9387196547665317	.57197280921396909			32.821177017958533	BRCA	GDSC2
Camptothecin	1003	TOP1	DNA replication	PIK3CA_mut	16	33	.10892763430351848	-.56673785955487976	-.77395682315044989			.74511191205530447	.20721896359557013	2.2109666651449911	1.7389396116587073	.72226838536446047			32.821177017958533	BRCA	GDSC2
Camptothecin	1003	TOP1	DNA replication	POLR2B_mut	3	46	.26771581741059119	-1.1840278997340705	-.67513689603566751			.73987325630891643	-.50889100369840301	2.2893487632509522	1.881736033340015	.65529584624572446			32.821177017958533	BRCA	GDSC2
Camptothecin	1003	TOP1	DNA replication	PTEN_mut	9	40	.49065763294540915	-1.4553282418969751	-.53776066849425364			.19383652129807272	-.91756757340272144	1.7922491522244224	1.8856447310168098	.18995659830324452			27.136656900463507	BRCA	GDSC2
Camptothecin	1003	TOP1	DNA replication	TP53_mut	38	11	.26410179954223595	-.59406127676688703	-1.0940047636092012			.53233001912594502	.49994348684231416	1.7258770612735204	2.4126991292953059	.4443499459990089			30.644823862000621	BRCA	GDSC2
Camptothecin	1003	TOP1	DNA replication	cnaBRCA5	6	43	.58394065772015324	.25174268943809186	-.83997295473189471			.22910461800513615	1.0917156441699865	1.8880729831081688	1.8673506555384169	.18671222651316793			27.136656900463507	BRCA	GDSC2
Camptothecin	1003	TOP1	DNA replication	cnaBRCA7	4	45	.71569707218664291	-1.9340240838227063	-.59716187959004663			.0069968818410319905	-1.3368622042326597	.5744866151895256	1.9247084848943121	.17666161956967388			27.136656900463507	BRCA	GDSC2
Camptothecin	1003	TOP1	DNA replication	cnaBRCA8	3	46	.57975280819362307	.32019938857931329	-.77323867570827953			.50472032545210221	1.0934380642875929	2.3370622967856987	1.8634645911110934	.33556593416321689			30.644823862000621	BRCA	GDSC2
Camptothecin	1003	TOP1	DNA replication	cnaBRCA9	4	45	.169299625993132	-.41044602651382478	-.73259104023972477			.71588227363368229	.32214501372589999	1.5419050447095557	1.924954636867966	.74701092085066167			32.821177017958533	BRCA	GDSC2
Camptothecin	1003	TOP1	DNA replication	cnaBRCA10	4	45	.43527841874489792	.049621290672181684	-.77348591287848112			.5516884368682935	.8231072035506628	2.4288986266432318	1.8486236342008147	.40835059108776683			30.644823862000621	BRCA	GDSC2
Camptothecin	1003	TOP1	DNA replication	cnaBRCA12	10	39	.40487124139934927	-.1007837519187755	-.8615523948116709			.21980106256738444	.76076864289289536	1.6103687386303376	1.9372208576044254	.25914671915701937			30.487849312590519	BRCA	GDSC2
Camptothecin	1003	TOP1	DNA replication	cnaBRCA13	10	39	.30777112050171218	-.24335622037063559	-.82499535161888637			.41108067039516627	.58163913124825073	1.9498530932667912	1.8753489790663285	.38965063593322569			30.644823862000621	BRCA	GDSC2
Camptothecin	1003	TOP1	DNA replication	cnaBRCA14	22	27	.23779702269168299	-.4584878321885803	-.90820920772941305			.40757282373063763	.44972137554083275	1.7952152502044232	1.9653042582935338	.41188599687847882			30.644823862000621	BRCA	GDSC2
Camptothecin	1003	TOP1	DNA replication	cnaBRCA15	23	26	.50057710552339918	-.21601654668684322	-1.1400000131940589			.086864153939791369	.92398346650721563	1.8408817999112492	1.8501855633041993	.086866068469822089			24.818876705663456	BRCA	GDSC2
Camptothecin	1003	TOP1	DNA replication	cnaBRCA16	17	32	.58689143573343305	-.0041797216611363375	-1.0792914265188625			.054978540476145282	1.0751117048577261	1.7702261391244503	1.8628955998424139	.056483244040542419			24.818876705663456	BRCA	GDSC2
Camptothecin	1003	TOP1	DNA replication	cnaBRCA17	10	39	.64124621675929627	-1.646356803855286	-.4652516122638477			.050247484284350392	-1.1811051915914383	1.4881180291447147	1.9161354897315692	.076836341961146512			24.818876705663456	BRCA	GDSC2
Camptothecin	1003	TOP1	DNA replication	cnaBRCA18	16	33	.28737300996722559	-1.0715283586881297	-.52920991447978327			.31703011476201853	-.54231844420834641	1.6226680340827715	1.9991287264224886	.35033482252156267			30.644823862000621	BRCA	GDSC2
Camptothecin	1003	TOP1	DNA replication	cnaBRCA19	4	45	.1729064456162536	-.40415772720114529	-.73315000017862975			.606312843289188	.32899227297748446	1.0488213095241903	1.9473511874182845	.74181731250932681			32.821177017958533	BRCA	GDSC2
Camptothecin	1003	TOP1	DNA replication	cnaBRCA20	3	46	.23780102723170929	-1.1308370291961269	-.67860586585335947			.56708815986407735	-.45223116334276747	1.1105749163534968	1.9293679072395387	.69164501648064269			32.821177017958533	BRCA	GDSC2
Camptothecin	1003	TOP1	DNA replication	cnaBRCA22	17	32	.15688756934394166	-.51168360009414793	-.80967999110132505			.5650246591845689	.29799639100717712	1.4770855577350412	2.0841882657849493	.60360731434415338			32.821177017958533	BRCA	GDSC2
Camptothecin	1003	TOP1	DNA replication	cnaBRCA25	5	44	.27767325965604406	-1.1795302416150213	-.65251658429017756			.3070143305514485	-.52701365732484373	.86898422023057342	1.9664979304719947	.55910378237779135			32.821177017958533	BRCA	GDSC2
Camptothecin	1003	TOP1	DNA replication	cnaBRCA26	15	34	.50919323798281368	-.051772433048036394	-.99505277709183471			.12647350656028589	.94328034404379835	1.9776367714595589	1.7967802746519292	.10711076317321305			25.732237548015284	BRCA	GDSC2
Camptothecin	1003	TOP1	DNA replication	cnaBRCA27	10	39	.93460442653236186	.61628639854246026	-1.0454165359555774			.034052764805445897	1.6617029344980376	2.0308262267066124	1.7126296106146701	.011310265061646537			17.521588322318628	BRCA	GDSC2
Camptothecin	1003	TOP1	DNA replication	cnaBRCA28	4	45	.21382061468275063	-1.0796921625240303	-.67310249481659545			.40094408680857441	-.40658966770743488	.70871177040967437	1.9565702536151488	.68380366146112603			32.821177017958533	BRCA	GDSC2
Camptothecin	1003	TOP1	DNA replication	cnaBRCA29	7	42	.067605534675587567	-.81664800877557642	-.68790106798604489			.88397560258264152	-.12874694078953153	2.1245069802542607	1.8699994659677175	.86918275740712514			36.986500315196821	BRCA	GDSC2
Camptothecin	1003	TOP1	DNA replication	cnaBRCA30	6	43	.34819455892888451	-.12813594090914115	-.78696663421832747			.5442554496018972	.65883069330918631	2.4129470347740618	1.820233093563161	.42832351837410854			30.644823862000621	BRCA	GDSC2
Camptothecin	1003	TOP1	DNA replication	cnaBRCA31	16	33	.55003713779004482	-.023909622124191454	-1.0371462716016928			.1009223224245544	1.0132366494775014	2.0533204505770697	1.7342948643767941	.077394852627405183			24.818876705663456	BRCA	GDSC2
Camptothecin	1003	TOP1	DNA replication	cnaBRCA32	9	40	.51990797135268174	.085633344833956668	-.88447702550871343			.24648888293454999	.97011037034267011	2.2142051226712769	1.7861110146839336	.16535164442659184			27.136656900463507	BRCA	GDSC2
Camptothecin	1003	TOP1	DNA replication	cnaBRCA33	6	43	1.0731271718498916	-2.3946172314617535	-.47071343088540457			.048026062786232601	-1.9239038005763489	1.8153440475829195	1.7900987426924579	.017521588322318624			17.521588322318628	BRCA	GDSC2
Camptothecin	1003	TOP1	DNA replication	cnaBRCA34	5	44	.17198549067948349	-.41251700587302659	-.73967717926085885			.68017654974410025	.32716017338783226	1.5512873843165162	1.9316634727594446	.71717710020754821			32.821177017958533	BRCA	GDSC2
Camptothecin	1003	TOP1	DNA replication	cnaBRCA36	10	39	.13277730075531236	-.50527946219272812	-.75783554602347791			.70608140670116093	.25255608383074979	1.8351999987693537	1.9176064284184406	.70964907909785757			32.821177017958533	BRCA	GDSC2
Camptothecin	1003	TOP1	DNA replication	cnaBRCA38	4	45	.63938241439271415	-1.8073983275566474	-.60841750236925185			.089348269067197894	-1.1989808251873955	1.0003287467802224	1.9204087222039206	.22650780651894487			28.313475814868109	BRCA	GDSC2
Camptothecin	1003	TOP1	DNA replication	cnaBRCA39	7	42	.3403232469705002	-.15467473303485782	-.7982299472761647			.49388232595345705	.64355521424130691	2.2446489865769879	1.8335476600898684	.40871277989406496			30.644823862000621	BRCA	GDSC2
Camptothecin	1003	TOP1	DNA replication	cnaBRCA42	3	46	1.1064689360408693	-2.6161883311019571	-.58173512877254463			.19258048193301194	-2.0344532023294124	1.8591160442011221	1.8377767501037132	.069603447635632948			24.818876705663456	BRCA	GDSC2
Camptothecin	1003	TOP1	DNA replication	cnaBRCA47	7	42	.35364393715310483	-1.279170307356962	-.6108140182224806			.34112845300072692	-.66835628913448142	1.5762750058873229	1.9315442708128501	.39075532104662325			30.644823862000621	BRCA	GDSC2
Camptothecin	1003	TOP1	DNA replication	cnaBRCA48	5	44	.31733130908942364	-1.2465151232209586	-.64490466592586659			.25479304911880774	-.60161045729509199	.88989381921321997	1.9633904778874622	.50462292387439667			32.821177017958533	BRCA	GDSC2
Camptothecin	1003	TOP1	DNA replication	cnaBRCA57	5	44	.50606786604073928	.14896641391049678	-.80348211332716835			.42499467830294102	.95244852723766515	2.3532401224480215	1.8320755845901275	.28905419030964546			30.644823862000621	BRCA	GDSC2
Camptothecin	1003	TOP1	DNA replication	cnaBRCA58	9	40	.46690511830625159	.0077051136084736148	-.86694317348297967			.21182333599100767	.87464828709145326	1.7798695091965304	1.8918820474095466	.21190956239629852			28.254608319506474	BRCA	GDSC2
Camptothecin	1003	TOP1	DNA replication	cnaBRCA60	3	46	.31316060722085171	-1.2646837985344108	-.66987672872260173			.30943256413967218	-.59480706981180909	.74032231353177502	1.9348321457260054	.60167628358044611			32.821177017958533	BRCA	GDSC2
Camptothecin	1003	TOP1	DNA replication	cnaBRCA61	3	46	.51070663555125917	-1.6125414803261491	-.64719035817096682			.3869661896316417	-.96535112215518226	1.5172467421311835	1.9051091208946185	.39575892301118953			30.644823862000621	BRCA	GDSC2
Camptothecin	1003	TOP1	DNA replication	cnaBRCA62	10	39	.15797530159535467	-.46727952300879672	-.76757912017320373			.71922043516732104	.30029959716440702	2.4193094270940194	1.7558786322432927	.65787447223072537			32.821177017958533	BRCA	GDSC2
Camptothecin	1003	TOP1	DNA replication	cnaBRCA63	7	42	.32194328842722769	-.18406621018545039	-.79333136775106605			.55723040096349763	.60926515756561561	2.5131823670037412	1.7835953984668707	.43430752527256433			30.644823862000621	BRCA	GDSC2
Camptothecin	1003	TOP1	DNA replication	cnaBRCA64	9	40	.13356495465948898	-.49888188112806564	-.75296109966725822			.74920636185814016	.25407921853919258	2.1527722816221959	1.8467138758545065	.71895160043366146			32.821177017958533	BRCA	GDSC2
Vinblastine	1004	Microtubule destabiliser	Mitosis	ARID1A_mut	5	39	.90744804840460891	-4.1647780125579796	-2.3019198447023208			.10948917284051493	-1.8628581678556588	2.0234009908986623	2.0559295431209548	.062931725534556129			13.984827896568031	BRCA	GDSC2
Vinblastine	1004	Microtubule destabiliser	Mitosis	ASH1L_mut	3	41	.89104883662577794	-4.2454232167853032	-2.3868901062396226			.25060024736103703	-1.8585331105456806	2.0380065547321409	2.0881414742590327	.14374895769570931			20.535565385101332	BRCA	GDSC2
Vinblastine	1004	Microtubule destabiliser	Mitosis	BRCA1_mut	4	40	.16648746655223504	-2.1900746373651589	-2.5459616364179949			.8071640101779598	.35588699905283594	2.615734872515973	2.0963305419935292	.7524530650741762			39.53662770584657	BRCA	GDSC2
Vinblastine	1004	Microtubule destabiliser	Mitosis	BRCA2_mut	4	40	.54340259336849517	-3.5576029935227642	-2.4092088008022343			.29035980230461217	-1.1483941927205299	1.7572877473906343	2.1382738650711328	.30602526872648711			34.215783550593635	BRCA	GDSC2
Vinblastine	1004	Microtubule destabiliser	Mitosis	CDH1_mut	5	39	.07252667542511354	-2.3760647071543435	-2.5312420633438131			.91404080901073159	.1551773561894696	2.9513703179502477	2.0353919517132399	.87937996682932429			39.789483506660751	BRCA	GDSC2
Vinblastine	1004	Microtubule destabiliser	Mitosis	NF1_mut	3	41	.51516170332722933	-3.5320205016069042	-2.4390903049112129			.13284555032106216	-1.0929301966956912	.84192133859262774	2.1657528530844692	.39394699336333028			37.518761272698129	BRCA	GDSC2
Vinblastine	1004	Microtubule destabiliser	Mitosis	PIK3CA_mut	15	29	.26270661228255893	-2.8812020148423754	-2.3234735787429246			.44561713575114126	-.55772843609945078	2.3975936041812504	1.9714263040562061	.41346186485462022			37.587442259510937	BRCA	GDSC2
Vinblastine	1004	Microtubule destabiliser	Mitosis	PTEN_mut	8	36	.58758296893873652	-3.5158899868989275	-2.2908790030830284			.062464269989421034	-1.2250109838158991	1.3857047408546996	2.1981326365063141	.1402502845741713			20.535565385101332	BRCA	GDSC2
Vinblastine	1004	Microtubule destabiliser	Mitosis	TP53_mut	33	11	.088860842003702867	-2.5611160771860364	-2.3710848599128393			.81419959467004666	-.19003121727319705	2.0677320010395133	2.350783217670072	.79978864693618656			39.53662770584657	BRCA	GDSC2
Vinblastine	1004	Microtubule destabiliser	Mitosis	cnaBRCA5	5	39	.29378368315508524	-3.0683898190197652	-2.4424824336174775			.53014885527461997	-.62590738540228763	1.938750326038692	2.1496941012309274	.53960542133660327			39.53662770584657	BRCA	GDSC2
Vinblastine	1004	Microtubule destabiliser	Mitosis	cnaBRCA7	4	40	.11053466644725973	-2.7285532535832306	-2.4921137747961879			.83533425015684071	-.23643947878704275	2.0100926088525188	2.1486521567263797	.83407724411433537			39.53662770584657	BRCA	GDSC2
Vinblastine	1004	Microtubule destabiliser	Mitosis	cnaBRCA8	3	41	.54641475011449725	-1.4345826213654584	-2.5925613693191236			.57162874146651876	1.1579787479536652	2.9742224934028814	2.0672189962578877	.36615025629100428			36.615025629100437	BRCA	GDSC2
Vinblastine	1004	Microtubule destabiliser	Mitosis	cnaBRCA9	4	40	.80864341296358389	-.98302473807982871	-2.6666666263465282			.26797835121241564	1.6836418882666995	2.4665818066368663	2.0494923993314549	.13056979347531858			20.535565385101332	BRCA	GDSC2
Vinblastine	1004	Microtubule destabiliser	Mitosis	cnaBRCA10	4	40	1.0318599686016308	-.59259185453783836	-2.7057099147007273			.042312352830459338	2.1131180601628889	1.3603292143288572	2.0914196851327898	.055731456129215373			13.932864032303845	BRCA	GDSC2
Vinblastine	1004	Microtubule destabiliser	Mitosis	cnaBRCA12	10	34	.63738733593471053	-1.4968259959265411	-2.8126618837327952			.063321197761290693	1.3158358878062542	1.7500635112953515	2.1421636866690945	.083681587255715117			16.736317451143027	BRCA	GDSC2
Vinblastine	1004	Microtubule destabiliser	Mitosis	cnaBRCA13	8	36	.050329366621335421	-2.6017205969177621	-2.494027756412176			.9120856164869422	-.10769284050558614	2.5025780704713423	2.0595425901024247	.89815975030378992			39.789483506660751	BRCA	GDSC2
Vinblastine	1004	Microtubule destabiliser	Mitosis	cnaBRCA14	20	24	.71290789200800442	-1.7314079894060714	-3.165441842419126			.02934337992924161	1.4340338530130545	2.3806823692138579	1.645241944595256	.023289382628896096			11.64469131444805	BRCA	GDSC2
Vinblastine	1004	Microtubule destabiliser	Mitosis	cnaBRCA15	20	24	.75877839994677421	-1.6874528010927272	-3.2020711660135794			.020537349731557294	1.5146183649208522	2.3341959020869818	1.6658865724897312	.016164485883607797			10.776323922405201	BRCA	GDSC2
Vinblastine	1004	Microtubule destabiliser	Mitosis	cnaBRCA16	15	29	1.0511039313230792	-1.1927813307388262	-3.1967946222447599			.0082031215820581992	2.0040132915059337	2.3899038856865245	1.6114429089036038	.0019498762862153731			3.8913179848515793	BRCA	GDSC2
Vinblastine	1004	Microtubule destabiliser	Mitosis	cnaBRCA17	9	35	.20517058804644195	-2.8616481555370994	-2.4241123030384726			.50080224971809884	-.43753585249862681	1.5322018974652647	2.2506507540058469	.58593686700184033			39.53662770584657	BRCA	GDSC2
Vinblastine	1004	Microtubule destabiliser	Mitosis	cnaBRCA18	14	30	.076535556917069356	-2.6252159326360229	-2.4615246983092041			.81150430858172151	-.16369123432681887	2.0657260711455376	2.1707027067173543	.81422356812659946			39.53662770584657	BRCA	GDSC2
Vinblastine	1004	Microtubule destabiliser	Mitosis	cnaBRCA19	4	40	.099762768486610143	-2.707625299224893	-2.4942065702320217			.88307115745267806	-.21341872899287129	2.6111187237622748	2.0985757679637271	.85003749567570108			39.53662770584657	BRCA	GDSC2
Vinblastine	1004	Microtubule destabiliser	Mitosis	cnaBRCA20	3	41	.13718656926241113	-2.7870230669055007	-2.493602312328389			.66313492403271601	-.2934207545771117	.90757992888522332	2.1822474708356725	.81969420479862531			39.53662770584657	BRCA	GDSC2
Vinblastine	1004	Microtubule destabiliser	Mitosis	cnaBRCA22	15	29	.43884071036115407	-1.9081610922280758	-2.8267706076813544			.18641051415042209	.91860951545327851	2.16903063270798	2.0543332496870947	.17494121072534519			21.86765134066815	BRCA	GDSC2
Vinblastine	1004	Microtubule destabiliser	Mitosis	cnaBRCA25	5	39	.019184659206325502	-2.4772160437898987	-2.518273943262332			.95957934833739444	.041057899472433323	1.5535386367194466	2.1927802600290689	.96797571708126118			41.190456046011121	BRCA	GDSC2
Vinblastine	1004	Microtubule destabiliser	Mitosis	cnaBRCA26	11	33	.090828883079964812	-2.367933381400543	-2.5621665700234693			.8188096901983658	.19423318862292627	2.5060825092459806	2.009823538756244	.79545531117992985			39.53662770584657	BRCA	GDSC2
Vinblastine	1004	Microtubule destabiliser	Mitosis	cnaBRCA27	9	35	.38573033819691416	-1.8651056776040729	-2.6803660830783937			.40840525846808173	.81526040547432088	2.658207034794696	1.9635609670230982	.30794205195534263			34.215783550593635	BRCA	GDSC2
Vinblastine	1004	Microtubule destabiliser	Mitosis	cnaBRCA28	3	41	.24616028782865629	-2.0236870793095134	-2.5494561650793148			.60850646703700639	.52576908576980141	1.4647259265066586	2.1639815156629969	.68274708905630765			39.53662770584657	BRCA	GDSC2
Vinblastine	1004	Microtubule destabiliser	Mitosis	cnaBRCA29	6	38	.047083040523807344	-2.4265946782754644	-2.5273472614875692			.89388100144138094	.10075258321210478	1.5671535555367651	2.2059121294105366	.91515812065319702			39.789483506660751	BRCA	GDSC2
Vinblastine	1004	Microtubule destabiliser	Mitosis	cnaBRCA30	6	38	1.3424083011955004	-.26935423695228095	-2.8679641732754408			.062946334417589636	2.5986099363231601	2.6716029695139727	1.8135919501511031	.0038913179848515784			3.8913179848515793	BRCA	GDSC2
Vinblastine	1004	Microtubule destabiliser	Mitosis	cnaBRCA31	14	30	.46442761463452736	-1.8519319954703337	-2.822390535653192			.14344431332629881	.97045854018285826	1.907044733654514	2.1664190524165496	.15872567108356173			21.163422811141565	BRCA	GDSC2
Vinblastine	1004	Microtubule destabiliser	Mitosis	cnaBRCA32	8	36	.25608903854830761	-2.9597612494193468	-2.4144631669673791			.34026860771975864	-.54529808245196776	1.161420448223182	2.2740000454536271	.51592427582338241			39.53662770584657	BRCA	GDSC2
Vinblastine	1004	Microtubule destabiliser	Mitosis	cnaBRCA33	6	38	.87541478195598943	-4.0602086202309469	-2.2694082180209145			.0020697442910475065	-1.7908004022100323	.86064343796986742	2.1564158799969726	.052812178317988685			13.932864032303845	BRCA	GDSC2
Vinblastine	1004	Microtubule destabiliser	Mitosis	cnaBRCA34	4	40	.23453284199323762	-2.9688377399679897	-2.4680853261577118			.6238109987659336	-.50075241381027791	1.7582583074886646	2.1613741740716055	.65700230182070196			39.53662770584657	BRCA	GDSC2
Vinblastine	1004	Microtubule destabiliser	Mitosis	cnaBRCA36	9	35	.12330811313431303	-2.7232588342291901	-2.4596981285176489			.64769523347872338	-.26356070571154122	1.2496648940911093	2.296965009782272	.74309354978996955			39.53662770584657	BRCA	GDSC2
Vinblastine	1004	Microtubule destabiliser	Mitosis	cnaBRCA38	3	41	.40918354942321022	-3.325118357503023	-2.4542294861871068			.63703138039332274	-.87088887131591619	2.7144008483196238	2.0947558992827213	.49764507920905465			39.53662770584657	BRCA	GDSC2
Vinblastine	1004	Microtubule destabiliser	Mitosis	cnaBRCA39	6	38	.42893107453784701	-1.7296452601930188	-2.6373919064479558			.38566692075667097	.90774664625493706	2.2400453707377079	2.0990176933627014	.33445598846048807			35.205893522156643	BRCA	GDSC2
Vinblastine	1004	Microtubule destabiliser	Mitosis	cnaBRCA42	3	41	.34064554819677473	-3.1903365085835822	-2.4640915726934076			.6705365893096481	-.72624493589017458	2.5209864374847792	2.1106342870122217	.57201938512778683			39.53662770584657	BRCA	GDSC2
Vinblastine	1004	Microtubule destabiliser	Mitosis	cnaBRCA47	7	37	.26213058325689115	-2.0441071270822304	-2.6024328139622925			.47329116737993915	.55832568688006212	1.7386115734703023	2.188382693467843	.52824216559622394			39.53662770584657	BRCA	GDSC2
Vinblastine	1004	Microtubule destabiliser	Mitosis	cnaBRCA48	5	39	.11467453700462134	-2.7309929311425618	-2.4857384448837849			.74117016670909819	-.24525448625877688	1.3863154770655908	2.2030014520725354	.81041094794219393			39.53662770584657	BRCA	GDSC2
Vinblastine	1004	Microtubule destabiliser	Mitosis	cnaBRCA57	4	40	.18375119381083693	-2.8705971523813782	-2.4779093849163734			.73312383142244353	-.39268776746500489	2.0253693714614163	2.1454133329687877	.72779001394885778			39.53662770584657	BRCA	GDSC2
Vinblastine	1004	Microtubule destabiliser	Mitosis	cnaBRCA58	8	36	.20952107926376731	-2.8792435430340158	-2.4323559906085643			.59214218494433535	-.44688755242545142	2.0525879490349559	2.1486024461863624	.59475827572876028			39.53662770584657	BRCA	GDSC2
Vinblastine	1004	Microtubule destabiliser	Mitosis	cnaBRCA60	3	41	.24616028782865629	-2.0236870793095134	-2.5494561650793148			.60850646703700639	.52576908576980141	1.4647259265066586	2.1639815156629969	.68274708905630765			39.53662770584657	BRCA	GDSC2
Vinblastine	1004	Microtubule destabiliser	Mitosis	cnaBRCA61	3	41	.32597417514067289	-1.8658170040674955	-2.5610076339994623			.1268382577363539	.69519062993196679	.4444482082914204	2.1830606763128673	.58862501633977327			39.53662770584657	BRCA	GDSC2
Vinblastine	1004	Microtubule destabiliser	Mitosis	cnaBRCA62	8	36	.80923553780217372	-1.1637942864101936	-2.8135669365249694			.11967539655460983	1.6497726501147758	2.5533610700781146	1.9192526929494633	.044603466364939441			13.932864032303845	BRCA	GDSC2
Vinblastine	1004	Microtubule destabiliser	Mitosis	cnaBRCA63	6	38	.87231207857344983	-.97201827736986424	-2.7570172195252964			.17488645786236018	1.7849989421554322	2.7242879546918477	1.9365411976086382	.053620588534614474			13.932864032303845	BRCA	GDSC2
Vinblastine	1004	Microtubule destabiliser	Mitosis	cnaBRCA64	9	35	.55806670583503093	-1.5878009481674116	-2.7516730135049636			.26261119821249235	1.1638720653375521	2.7809990331944827	1.8849785753966886	.14286231515381026			20.535565385101332	BRCA	GDSC2
Cisplatin	1005	DNA crosslinker	DNA replication	ARID1A_mut	5	45	.193695023388469	4.2402051286029021	4.5326803798261786			.67992311715980491	-.29247525122327644	1.4078043727835532	1.5189258962789423	.68298242087899164			71.996805422841604	BRCA	GDSC2
Cisplatin	1005	DNA crosslinker	DNA replication	ASH1L_mut	3	47	.83038798847693451	3.3459389250512834	4.5773154459582699			.17801657372095986	-1.2313765209069865	1.0852556387144505	1.4977887838469242	.16960009005046547			43.622864006955808	BRCA	GDSC2
Cisplatin	1005	DNA crosslinker	DNA replication	BRCA1_mut	4	46	.21263831687900708	4.208032503858476	4.5291198417338832			.55903742554851632	-.32108733787540711	.91439119895261833	1.5415636952316132	.68515281850153609			71.996805422841604	BRCA	GDSC2
Cisplatin	1005	DNA crosslinker	DNA replication	BRCA2_mut	6	44	.36593234242906408	4.0198828752589764	4.5693714882645144			.50111489445773527	-.54948861300553808	1.8002529174200237	1.4629357641813228	.40460215671646527			70.774037987322117	BRCA	GDSC2
Cisplatin	1005	DNA crosslinker	DNA replication	CDH1_mut	5	45	.067767366351642988	4.4111963712212718	4.5136813528685806			.90055439867891818	-.10248498164730879	1.6656960924689068	1.4975823780064907	.88629476165270737			73.906353848442862	BRCA	GDSC2
Cisplatin	1005	DNA crosslinker	DNA replication	MACF1_mut	3	47	.19688160041534186	4.7830553647012151	4.4855846093848699			.22478758852412728	.29747075531634515	.150551669985377	1.5430890747860473	.74237009139449839			71.996805422841604	BRCA	GDSC2
Cisplatin	1005	DNA crosslinker	DNA replication	MLL3_mut	3	47	.33287220181914418	4.031663763797642	4.5335457753999915			.44174314035771112	-.50188201160234946	.89386759782081471	1.5288405197901289	.5787690610545152			71.869057669717591	BRCA	GDSC2
Cisplatin	1005	DNA crosslinker	DNA replication	NF1_mut	5	45	.12248625451322316	4.6700646013436531	4.4849182161883165			.65546406030539928	.18514638515533655	.73004415914965837	1.5633621622003429	.79610420311762242			73.906353848442862	BRCA	GDSC2
Cisplatin	1005	DNA crosslinker	DNA replication	PIK3CA_mut	17	33	.2204358094576028	4.7222627416212708	4.3907023068979072			.47903705696309484	.33156043472336361	1.5950406992237336	1.4565225202883343	.46388002366224712			70.774037987322117	BRCA	GDSC2
Cisplatin	1005	DNA crosslinker	DNA replication	POLR2B_mut	3	47	.47797060404100833	3.828334556102162	4.5465242354656601			.40766673071168608	-.71818967936349809	1.1887274096235751	1.5147526533133988	.4261340263862986			70.774037987322117	BRCA	GDSC2
Cisplatin	1005	DNA crosslinker	DNA replication	PTEN_mut	9	41	1.046240326393723	3.3028237085108736	4.7669812038681627			.013674222504938572	-1.4641574953572891	1.371774804632341	1.4049155881511599	.0065589977242445502			18.585116917652172	BRCA	GDSC2
Cisplatin	1005	DNA crosslinker	DNA replication	TP53_mut	39	11	.10670732193565406	4.538906716886042	4.3776618887851715			.78883273951829425	.16124482810087049	1.4232798892745244	1.8062645347803594	.75596645693983655			71.996805422841604	BRCA	GDSC2
Cisplatin	1005	DNA crosslinker	DNA replication	cnaBRCA5	6	44	.41583414181540868	5.0517658028899692	4.4286601799511978			.46563328827747774	.62310562293877148	1.8813802241396458	1.4473600300665417	.34410550550718222			70.774037987322117	BRCA	GDSC2
Cisplatin	1005	DNA crosslinker	DNA replication	cnaBRCA7	4	46	.22590197813037496	4.1896761353921228	4.5307160476874788			.54087968860792413	-.34103991229535602	.92816485024494799	1.5406642507546255	.66669810652763306			71.996805422841604	BRCA	GDSC2
Cisplatin	1005	DNA crosslinker	DNA replication	cnaBRCA8	3	47	.38329383699479463	5.0460913162361152	4.4687950805634928			.7029547765104438	.57729623567262234	2.2591863233073144	1.464647898669946	.52285967357825647			70.774037987322117	BRCA	GDSC2
Cisplatin	1005	DNA crosslinker	DNA replication	cnaBRCA9	4	46	.32464662408303407	4.9534035604512709	4.4643049672475534			.26765445944497246	.48909859320371751	.66431912774085189	1.5464819528108265	.53637672937978598			70.774037987322117	BRCA	GDSC2
Cisplatin	1005	DNA crosslinker	DNA replication	cnaBRCA10	4	46	1.1996633762448401	6.087788598894619	4.3656627899916094			.15356035718450164	1.7221258089030096	1.8216078753363769	1.4060027169963749	.025756418749171645			26.762448115444109	BRCA	GDSC2
Cisplatin	1005	DNA crosslinker	DNA replication	cnaBRCA12	10	40	.57736958633931668	5.1834747473515783	4.3334223815419186			.13436514333576594	.8500523658096597	1.5212180006810021	1.4607595423879667	.10900248474998292			43.600993899993178	BRCA	GDSC2
Cisplatin	1005	DNA crosslinker	DNA replication	cnaBRCA13	10	40	.4750322758474313	5.0677578316097485	4.3623516104773765			.24722903073557512	.70540622113237195	1.6916221609723345	1.4330487128246043	.18539717202956213			43.622864006955808	BRCA	GDSC2
Cisplatin	1005	DNA crosslinker	DNA replication	cnaBRCA14	22	28	.38952953052880612	4.8271496655154413	4.2490839319233142			.18387272697617615	.5780657335921271	1.5657407134388841	1.4171867608937549	.17791800226817339			43.622864006955808	BRCA	GDSC2
Cisplatin	1005	DNA crosslinker	DNA replication	cnaBRCA15	23	27	.53328570390423746	4.9238381702948946	4.1453098080892579			.070432956967812349	.7785283622056367	1.5844281887007421	1.3455003149932934	.066267104981505301			33.133552490752663	BRCA	GDSC2
Cisplatin	1005	DNA crosslinker	DNA replication	cnaBRCA16	17	33	.66874285259667765	5.1386848673154528	4.1761818179039336			.043901576713391927	.96250304941151921	1.6133471445830037	1.3438052442477646	.02975452962358863			26.762448115444109	BRCA	GDSC2
Cisplatin	1005	DNA crosslinker	DNA replication	cnaBRCA17	11	39	.45901631236202678	3.9717803360677677	4.6533861291909506			.15727999702656958	-.68160579312318292	1.3010821748971213	1.5296393552630621	.18509546160943702			43.622864006955808	BRCA	GDSC2
Cisplatin	1005	DNA crosslinker	DNA replication	cnaBRCA18	17	33	.056669361379164458	4.4468789755433624	4.5325666712410717			.84867373241083954	-.085687695697709287	1.4721940229463477	1.5316096909946035	.8502496959785395			73.906353848442862	BRCA	GDSC2
Cisplatin	1005	DNA crosslinker	DNA replication	cnaBRCA19	4	46	.062310329050120031	4.4167334062555081	4.5109719371776196			.8874261873477175	-.09423853092211143	1.1644639418344505	1.532796708298066	.90535283464342464			73.906353848442862	BRCA	GDSC2
Cisplatin	1005	DNA crosslinker	DNA replication	cnaBRCA20	3	47	.10836976436163795	4.3493978942960014	4.5132648734532879			.60969033566774855	-.16386697915728643	.36748254770278443	1.5427302073093754	.85636183057470139			73.906353848442862	BRCA	GDSC2
Cisplatin	1005	DNA crosslinker	DNA replication	cnaBRCA22	18	32	.097579162262109484	4.5977899339412716	4.4503569976328006			.72792712464049369	.14743293630847099	1.3179218892066762	1.6069261107560919	.74193905002191241			71.996805422841604	BRCA	GDSC2
Cisplatin	1005	DNA crosslinker	DNA replication	cnaBRCA23	3	47	.12812937313101586	4.3213368966732375	4.515056000961124			.63870028333253315	-.19371910428788652	.54248994977581022	1.5402720831417394	.83054966975979683			73.906353848442862	BRCA	GDSC2
Cisplatin	1005	DNA crosslinker	DNA replication	cnaBRCA24	3	47	.079333096658961488	4.3906520800338269	4.5106316275551279			.79462493324676786	-.11997954752130102	.63407792792934037	1.5392111576291132	.89457404800018336			73.906353848442862	BRCA	GDSC2
Cisplatin	1005	DNA crosslinker	DNA replication	cnaBRCA25	6	44	.26298203848872959	4.1546973678060732	4.5509876938262748			.30588700100413602	-.39629032602020153	.70276474357880359	1.5739741938936971	.5484987944017462			70.774037987322117	BRCA	GDSC2
Cisplatin	1005	DNA crosslinker	DNA replication	cnaBRCA26	16	34	.14528775955272896	4.6525180587586172	4.4332751116192544			.60627568634993478	.21924294713936288	1.2792588399810034	1.6026119538873045	.6339516165430481			71.996805422841604	BRCA	GDSC2
Cisplatin	1005	DNA crosslinker	DNA replication	cnaBRCA27	10	40	.60771895314146129	5.217197232367905	4.3249917602878378			.1218897757063867	.89220547208006717	1.5456536892752943	1.4496411267118727	.092078661438901102			40.923849528400503	BRCA	GDSC2
Cisplatin	1005	DNA crosslinker	DNA replication	cnaBRCA28	4	46	.23372713569998727	4.17885229662964	4.5316572510581299			.48925700053580268	-.35280495442848991	.82988873618144832	1.5441816874564493	.65590626977871458			71.996805422841604	BRCA	GDSC2
Cisplatin	1005	DNA crosslinker	DNA replication	cnaBRCA29	7	43	.018732269289433893	4.5278004334132307	4.4994660395651138			.97048449088585897	.028334393848116868	1.8672651510455269	1.4548904498430884	.96353209198166301			76.649978244052363	BRCA	GDSC2
Cisplatin	1005	DNA crosslinker	DNA replication	cnaBRCA30	6	44	.88474699027844284	5.6334859530443886	4.3493347049301398			.11446151861556449	1.2841512481142487	1.6253997412230725	1.4298316136010503	.047603658224969876			27.202090414268511	BRCA	GDSC2
Cisplatin	1005	DNA crosslinker	DNA replication	cnaBRCA31	16	34	.66296675741244304	5.1537292168924234	4.1974110372033451			.030755459065816601	.95631817968907828	1.3537779471324098	1.4810479965628969	.033663940769091662			26.762448115444109	BRCA	GDSC2
Cisplatin	1005	DNA crosslinker	DNA replication	cnaBRCA32	9	41	.54993145112158515	5.1702186575431837	4.3570652394464364			.11236163853372572	.81315341809674724	1.2494508360208239	1.5203433634233301	.14173322051064199			43.622864006955808	BRCA	GDSC2
Cisplatin	1005	DNA crosslinker	DNA replication	cnaBRCA33	6	44	1.1795602132312655	3.0412158334194586	4.7028260848789953			.062377348511553389	-1.6616102514595368	1.7021596798378789	1.370469471426834	.0092925584588260824			18.585116917652172	BRCA	GDSC2
Cisplatin	1005	DNA crosslinker	DNA replication	cnaBRCA34	5	45	.2981783852798563	4.9076821417019172	4.458516267259621			.21456316635651904	.44916587444229616	.56558486903370964	1.5640793787617384	.53004117213071322			70.774037987322117	BRCA	GDSC2
Cisplatin	1005	DNA crosslinker	DNA replication	cnaBRCA36	10	40	.5497647638858647	5.1525574872013182	4.3411516965794839			.12370966302637529	.81140579062183438	1.3820958775396046	1.4967300532938681	.12652274601158972			43.622864006955808	BRCA	GDSC2
Cisplatin	1005	DNA crosslinker	DNA replication	cnaBRCA38	4	46	.16680393343065955	4.2715522133040897	4.5235963887386115			.72115883792051094	-.25204417543452173	1.2325897058773372	1.5277795101561751	.75036810663601039			71.996805422841604	BRCA	GDSC2
Cisplatin	1005	DNA crosslinker	DNA replication	cnaBRCA39	7	43	.28874023543351574	4.8770958766177914	4.4426039906713486			.53774462609798146	.43449188594644284	1.6786497449567588	1.4782784757517242	.48209601993495199			70.774037987322117	BRCA	GDSC2
Cisplatin	1005	DNA crosslinker	DNA replication	cnaBRCA42	3	47	.54163810095184295	3.7398443601662641	4.5521725458445479			.55071373804839185	-.8123281856782838	1.9675185774201964	1.4760659903330988	.36759669429797026			70.774037987322117	BRCA	GDSC2
Cisplatin	1005	DNA crosslinker	DNA replication	cnaBRCA47	7	43	.42908727962781062	3.9515841769975095	4.5932686859583702			.39579082465648463	-.64168450896086071	1.7895301426420354	1.4485893894765136	.2977059951575553			66.156887812790089	BRCA	GDSC2
Cisplatin	1005	DNA crosslinker	DNA replication	cnaBRCA48	5	45	.36771736751189715	4.0059771970644853	4.5587057055526685			.40343261015702969	-.55272850848818322	1.2653234976163654	1.5229129190829118	.43919326054177499			70.774037987322117	BRCA	GDSC2
Cisplatin	1005	DNA crosslinker	DNA replication	cnaBRCA57	5	45	.36943793998710589	5.0031867993153742	4.4479046386359036			.5217663296482502	.55528216067947067	1.7250556073631296	1.4812140259451687	.43706854646292448			70.774037987322117	BRCA	GDSC2
Cisplatin	1005	DNA crosslinker	DNA replication	cnaBRCA58	9	41	.77651115047429253	5.4248215117263419	4.3011768080403776			.0063100532319949471	1.1236447036859643	.84879414796990871	1.5390348909967386	.040143672173166153			26.762448115444109	BRCA	GDSC2
Cisplatin	1005	DNA crosslinker	DNA replication	cnaBRCA60	3	47	.010167852242503272	4.4889754995074851	4.5043556646100011			.97457179051064613	-.015380165102516052	.67528850566405307	1.5387309355470773	.98644777781278603			76.649978244052363	BRCA	GDSC2
Cisplatin	1005	DNA crosslinker	DNA replication	cnaBRCA61	3	47	.81077696339833927	3.3722468241321342	4.5756362183573636			.085533088650983788	-1.2033893942252294	.75095552105350694	1.5080575544624335	.17970449379589168			43.622864006955808	BRCA	GDSC2
Cisplatin	1005	DNA crosslinker	DNA replication	cnaBRCA62	10	40	.23588788578992512	4.2192982009320721	4.5744665181467949			.58851767546236511	-.35516831721472286	1.8930760629205166	1.4011330593056182	.50784461766279088			70.774037987322117	BRCA	GDSC2
Cisplatin	1005	DNA crosslinker	DNA replication	cnaBRCA63	7	43	.0018230052100101986	4.5010613752816813	4.5038189094935062			.99750485855983673	-.0027575342118248969	2.1780821953725988	1.3918322213379493	.99644971717268038			76.649978244052363	BRCA	GDSC2
Cisplatin	1005	DNA crosslinker	DNA replication	cnaBRCA64	9	41	.19811754043696142	4.7484313256407926	4.4496527025469605			.65842385382249913	.29877862309383207	1.8511512298917132	1.429630017469887	.59291972577516983			71.869057669717591	BRCA	GDSC2
Cytarabine	1006	Antimetabolite	Other	ARID1A_mut	5	39	1.1456307474899339	1.1590806311039106	3.0518424129415207			.11379508713819587	-1.8927617818376101	2.0964786947421685	1.5982165603889689	.02032456732610673			20.101295042498599	BRCA	GDSC2
Cytarabine	1006	Antimetabolite	Other	ASH1L_mut	3	41	1.342216586458578	.7533267687887073	2.9892018769237256			.18167100965580774	-2.2358751081350183	1.9610392579830374	1.6496600584924461	.030151942563747893			20.101295042498599	BRCA	GDSC2
Cytarabine	1006	Antimetabolite	Other	BRCA1_mut	4	40	.78855893351125117	4.067791789176896	2.7136522525882816			.010968222279042487	1.3541395365886144	.6374296980729488	1.7732659735826677	.14013579291471259			24.786523061400828	BRCA	GDSC2
Cytarabine	1006	Antimetabolite	Other	BRCA2_mut	4	40	.21810483606545483	2.4879399817559982	2.8716374333303718			.7861208077227958	-.38369745157437363	2.550919123969758	1.6829798036972283	.67959369211133969			36.954858280801687	BRCA	GDSC2
Cytarabine	1006	Antimetabolite	Other	CDH1_mut	5	39	.49464871674552713	2.0736412957406221	2.9345910456804036			.32544084068325219	-.86094974993978157	1.659617659766939	1.7488267075494199	.3036804092435243			29.115212075929648	BRCA	GDSC2
Cytarabine	1006	Antimetabolite	Other	NF1_mut	3	41	.83356453794882335	1.498098381514793	2.9347063930657193			.35088150815145247	-1.4366080115509263	2.0646374187677328	1.7046004698420905	.17074316812177109			24.786523061400828	BRCA	GDSC2
Cytarabine	1006	Antimetabolite	Other	PIK3CA_mut	15	29	.085340549123034168	2.9358264782944086	2.7855124167525078			.80934537243628191	.15031406154190075	2.1027791746622344	1.5629007451016379	.78975677697643443			36.954858280801687	BRCA	GDSC2
Cytarabine	1006	Antimetabolite	Other	PTEN_mut	8	36	1.0018445460463843	1.4930365249973607	3.1353601405627769			.048118196726849728	-1.6423236155654162	1.9006947070617346	1.581845988042003	.014045164725054226			20.101295042498599	BRCA	GDSC2
Cytarabine	1006	Antimetabolite	Other	TP53_mut	33	11	.46820850852628443	3.0387973529864838	2.2306313283349919			.3302948668465685	.8081660246514919	1.3889465238509784	2.5179254156491018	.18589892296050617			24.786523061400828	BRCA	GDSC2
Cytarabine	1006	Antimetabolite	Other	cnaBRCA5	5	39	.10360904461467503	2.9985563589812667	2.8160121914187832			.83259228753990744	.18254416756248348	1.7232484659056273	1.7658703246449468	.82839461919689483			37.654300872586134	BRCA	GDSC2
Cytarabine	1006	Antimetabolite	Other	cnaBRCA7	4	40	.13766263766654049	3.0571923564889589	2.8147121958570755			.61960225809702818	.24248016063188338	.74002497999041428	1.8163405524565017	.79420985651847742			36.954858280801687	BRCA	GDSC2
Cytarabine	1006	Antimetabolite	Other	cnaBRCA8	3	41	.82605609248551459	4.1638813072065135	2.7396491058199834			.22364322950243384	1.4242322013865301	1.4474708539811179	1.7368117035060306	.17454252696465261			24.786523061400828	BRCA	GDSC2
Cytarabine	1006	Antimetabolite	Other	cnaBRCA9	4	40	.21386051757197033	3.1788107956407203	2.8025503519418997			.66071844228407062	.37626044369882061	1.4846526602024606	1.7787488860112062	.68548022915864848			36.954858280801687	BRCA	GDSC2
Cytarabine	1006	Antimetabolite	Other	cnaBRCA10	4	40	.86422067868705654	4.1790313450135805	2.7025282970046134			.050442968167171767	1.4765030480089671	1.0124455134314323	1.7505948492394132	.10681390116680131			24.786523061400828	BRCA	GDSC2
Cytarabine	1006	Antimetabolite	Other	cnaBRCA12	10	34	.50148853555639195	3.5046097958002642	2.6403282147716536			.087529553449920028	.86428158102861063	1.1613702835409823	1.8472762655599451	.17063852527170714			24.786523061400828	BRCA	GDSC2
Cytarabine	1006	Antimetabolite	Other	cnaBRCA13	8	36	.25120339499838606	3.1973065962015954	2.756633458072947			.51762085366486232	.44067313812864839	1.6660408569595717	1.7713628226446592	.52392429880576674			35.077738519867196	BRCA	GDSC2
Cytarabine	1006	Antimetabolite	Other	cnaBRCA14	20	24	.36718010977582805	3.183796042186013	2.5475556840216078			.22613411960127747	.63624035816440516	1.5981569605050951	1.8365529695581888	.23200056190470991			25.508985504791159	BRCA	GDSC2
Cytarabine	1006	Antimetabolite	Other	cnaBRCA15	20	24	.3777013098537339	3.1933896240221751	2.539561032491473			.213869813051492	.65382859153070205	1.608972560502633	1.8257903043819064	.21912311244340871			25.508985504791159	BRCA	GDSC2
Cytarabine	1006	Antimetabolite	Other	cnaBRCA16	15	29	.54452945472315073	3.4484472155531685	2.520363759549701			.082398183073739417	.92808345600346742	1.5434616689710019	1.7793859234590033	.09424604271621416			24.786523061400828	BRCA	GDSC2
Cytarabine	1006	Antimetabolite	Other	cnaBRCA17	9	35	.20911352965123056	2.5446090882278471	2.9118792990339495			.58784036009000673	-.36727021080610234	1.7692960878174784	1.7532524695386122	.57878268557780865			35.077738519867196	BRCA	GDSC2
Cytarabine	1006	Antimetabolite	Other	cnaBRCA18	14	30	.18701644161058614	2.6128604144534759	2.9412403819296733			.54620238746902972	-.32837996747619735	1.5767381426436824	1.8305141907000029	.56648372636957189			35.077738519867196	BRCA	GDSC2
Cytarabine	1006	Antimetabolite	Other	cnaBRCA19	4	40	.25491037675768974	3.2441293005314504	2.7960185014528265			.56527696456225263	.44811079907862394	1.3214676345413365	1.7870784066470604	.62942646994145612			36.56142902542134	BRCA	GDSC2
Cytarabine	1006	Antimetabolite	Other	cnaBRCA20	3	41	.066558109746700872	2.9460719812326914	2.8287571052814826			.86193207351911438	.11731487595120882	.96181411334697609	1.7932700433010109	.91192238214201315			39.648799223565803	BRCA	GDSC2
Cytarabine	1006	Antimetabolite	Other	cnaBRCA22	15	29	.24859507940792408	3.1235154000895053	2.6884319399619403			.35757769146685336	.43508346012756505	1.1045354813299795	1.9961561100418981	.43880617158826241			32.504160858389817	BRCA	GDSC2
Cytarabine	1006	Antimetabolite	Other	cnaBRCA25	5	39	.37205895860353028	2.2596028863056299	2.9107498161207874			.068027160385653526	-.65114692981515754	.40117347605029385	1.8353153064013561	.4378724345299484			32.504160858389817	BRCA	GDSC2
Cytarabine	1006	Antimetabolite	Other	cnaBRCA26	11	33	.36100673463031446	3.3080626872231651	2.6796535666904253			.22600385128843517	.62840912053273978	1.2908591841887325	1.859101437099858	.30570972679726127			29.115212075929648	BRCA	GDSC2
Cytarabine	1006	Antimetabolite	Other	cnaBRCA27	9	35	.60527412060804076	3.6601919858854086	2.6250151253505769			.062079268546532139	1.0351768605348317	1.2624058100252564	1.7995128275574845	.11282532745195525			24.786523061400828	BRCA	GDSC2
Cytarabine	1006	Antimetabolite	Other	cnaBRCA28	3	41	.15675899499572887	2.5794646628525406	2.8555820310166151			.66875363894386086	-.27611736816407451	.89913867563513494	1.7936785910649284	.79452945303723621			36.954858280801687	BRCA	GDSC2
Cytarabine	1006	Antimetabolite	Other	cnaBRCA29	6	38	.20706614352941832	2.5223356252753946	2.8864011449628024			.72840616321821972	-.36406551968740786	2.3561135904559039	1.6609844875183826	.63982500794487329			36.56142902542134	BRCA	GDSC2
Cytarabine	1006	Antimetabolite	Other	cnaBRCA30	6	38	.37892740974718958	3.4086161418167795	2.746462116035215			.5296908905730785	.66215402578156457	2.3373657758251252	1.6516412189948482	.39326964391944275			31.461571513555427	BRCA	GDSC2
Cytarabine	1006	Antimetabolite	Other	cnaBRCA31	14	30	.41028821648584923	3.3207287474004512	2.6109018265544184			.21610945993015279	.70982692084603283	1.7281064717018402	1.7309480192049798	.21191846114625201			25.508985504791159	BRCA	GDSC2
Cytarabine	1006	Antimetabolite	Other	cnaBRCA32	8	36	.55218150802922872	3.6149127018403528	2.6638321012643345			.086825472013350835	.9510806005760184	1.1961082550402269	1.8093874268462182	.1651100447046307			24.786523061400828	BRCA	GDSC2
Cytarabine	1006	Antimetabolite	Other	cnaBRCA33	6	38	.88299637775178474	1.5527643878046431	3.0394913403529209			.22957256288791869	-1.4867269525482778	2.6295799940708235	1.5111676258073383	.05088105576275366			24.786523061400828	BRCA	GDSC2
Cytarabine	1006	Antimetabolite	Other	cnaBRCA34	4	40	.30470263316445129	2.3503922024975092	2.8853922112562205			.33221017540341763	-.53500000875871123	.8432355958668083	1.8070189852225462	.56431530004440777			35.077738519867196	BRCA	GDSC2
Cytarabine	1006	Antimetabolite	Other	cnaBRCA36	9	35	.44321240037303944	3.4481082098462665	2.6795509534749278			.11469325560460812	.76855725637133876	1.0426192932228229	1.8597609773169548	.24233536229551594			25.508985504791159	BRCA	GDSC2
Cytarabine	1006	Antimetabolite	Other	cnaBRCA38	3	41	.050761050802124182	2.7533799209441594	2.8428565243269848			.8799879597285889	-.08947660338282537	.82424980786353297	1.7968040228142668	.93276761060626523			39.69223874920278	BRCA	GDSC2
Cytarabine	1006	Antimetabolite	Other	cnaBRCA39	6	38	.59113919739760257	3.7179488421427975	2.6976201107205813			.25499806245350554	1.0203287314222163	1.8798598143584631	1.7041867374604067	.18563649375988178			24.786523061400828	BRCA	GDSC2
Cytarabine	1006	Antimetabolite	Other	cnaBRCA42	3	41	.98725273650256518	1.2652106769693683	2.9517469568129453			.40188827232788205	-1.686536279843577	2.7660903948538347	1.6375853256656625	.10626982412703306			24.786523061400828	BRCA	GDSC2
Cytarabine	1006	Antimetabolite	Other	cnaBRCA47	7	37	.066945566758184	2.9359647486065343	2.8179865951349496			.76972180283865743	.11797815347158469	.66569260011291898	1.8840008604856897	.87175232916730461			38.744547962991327	BRCA	GDSC2
Cytarabine	1006	Antimetabolite	Other	cnaBRCA48	5	39	.33748444983937942	3.360944546963494	2.7695521673184973			.19038401499390167	.59139237964499669	.69857329821444292	1.8282816156005732	.48134043734443777			34.38145981031699	BRCA	GDSC2
Cytarabine	1006	Antimetabolite	Other	cnaBRCA57	4	40	.45264853381359421	3.555817701561689	2.7648496613498024			.28601199350917622	.7909680402118866	1.1799801239409837	1.7836095990328418	.39294815316288068			31.461571513555427	BRCA	GDSC2
Cytarabine	1006	Antimetabolite	Other	cnaBRCA58	8	36	.13197737698929113	2.6466581771644422	2.8789997734145363			.71827275879805197	-.2323415962500941	1.5623170933470596	1.7974756923633219	.73730723321883074			36.954858280801687	BRCA	GDSC2
Cytarabine	1006	Antimetabolite	Other	cnaBRCA60	3	41	.15675899499572887	2.5794646628525406	2.8555820310166151			.66875363894386086	-.27611736816407451	.89913867563513494	1.7936785910649284	.79452945303723621			36.954858280801687	BRCA	GDSC2
Cytarabine	1006	Antimetabolite	Other	cnaBRCA61	3	41	.52274594336596614	3.6877449356705081	2.7744883525177397			.23374734731203103	.91325658315276836	.96001905652743091	1.7772630404009468	.387082585498423			31.461571513555427	BRCA	GDSC2
Cytarabine	1006	Antimetabolite	Other	cnaBRCA62	8	36	.23699492123446553	3.1770954722111	2.7611248189597237			.64739407641289315	.41597065325137628	2.3634300478219705	1.6061325547903647	.54755916197079435			35.077738519867196	BRCA	GDSC2
Cytarabine	1006	Antimetabolite	Other	cnaBRCA63	6	38	.40306704833940132	3.4443517758639324	2.7408196475014548			.5548320570562788	.70353212836247758	2.6710313713352223	1.5792961266182741	.36410608372762598			31.461571513555427	BRCA	GDSC2
Cytarabine	1006	Antimetabolite	Other	cnaBRCA64	9	35	.1337706825450089	2.64945872812658	2.8849179630599897			.79306200265550619	-.2354592349334097	2.5003137391602861	1.5350022614584795	.72219337280667173			36.954858280801687	BRCA	GDSC2
Docetaxel	1007	Microtubule stabiliser	Mitosis	ARID1A_mut	5	45	.60563291444852585	-4.7427472011394389	-3.9084823946169434			.14692556833530171	-.83426480652249557	1.0134906561514847	1.4059357968574913	.20504817463361164			53.400714391816862	BRCA	GDSC2
Docetaxel	1007	Microtubule stabiliser	Mitosis	ASH1L_mut	3	47	.82563557979176272	-5.0580762795758849	-3.9238556366964259			.14401133693164811	-1.134220642879459	.89138150205215949	1.3909377072296965	.1720074704916536			53.400714391816862	BRCA	GDSC2
Docetaxel	1007	Microtubule stabiliser	Mitosis	BRCA1_mut	4	46	.21666818910588656	-3.7131435472352461	-4.0161493385764917			.50217171518263037	.30300579134124561	.72862272447010679	1.4320377120233476	.67952458268608129			73.888657071871464	BRCA	GDSC2
Docetaxel	1007	Microtubule stabiliser	Mitosis	BRCA2_mut	6	44	.032223719119100366	-3.9521833684327063	-3.9973259898378046			.90870754042555923	.045142621405098282	.7731381968577179	1.4564532454066939	.94128271665411978			75.170691368226457	BRCA	GDSC2
Docetaxel	1007	Microtubule stabiliser	Mitosis	CDH1_mut	5	45	.23493313118095482	-4.287371111061125	-3.9590797379589779			.71030199696047935	-.32829137310214707	1.7992683909947698	1.3549490778918307	.6205004053610037			73.888657071871464	BRCA	GDSC2
Docetaxel	1007	Microtubule stabiliser	Mitosis	MACF1_mut	3	47	.23192578288079596	-4.2968581918506423	-3.9724440252746325			.52588813873398643	-.32441416657600985	.70400343968351853	1.4213087380493934	.69865144640110155			73.888657071871464	BRCA	GDSC2
Docetaxel	1007	Microtubule stabiliser	Mitosis	MLL3_mut	3	47	.030191213532855508	-3.9521501265552779	-3.9944466677402941			.97238875765383959	.042296541185016245	1.8574561121625768	1.3776804092292738	.95977523617922911			75.170691368226457	BRCA	GDSC2
Docetaxel	1007	Microtubule stabiliser	Mitosis	NF1_mut	5	45	.40965847771746317	-3.4793891795943437	-4.0488555081219539			.2640147849284829	.56946632852761025	.92448871352122952	1.4249039247995694	.38916256000463934			62.266009600742308	BRCA	GDSC2
Docetaxel	1007	Microtubule stabiliser	Mitosis	PIK3CA_mut	17	33	.08646387328607992	-4.071788386300863	-3.9507588241316656			.77058770767730467	-.12102956216919747	1.3572804181287992	1.4205387316033065	.77335304483185796			73.888657071871464	BRCA	GDSC2
Docetaxel	1007	Microtubule stabiliser	Mitosis	POLR2B_mut	3	47	.55415682244119746	-3.2686168042883472	-4.0380764542679701			.44433288494081946	.76945964997962291	1.4029400833910202	1.3878930677250674	.35672383293247312			61.058618826051116	BRCA	GDSC2
Docetaxel	1007	Microtubule stabiliser	Mitosis	PTEN_mut	9	41	.66266615261970196	-4.7287221137274003	-3.8301693839003184			.0085077371963331143	-.8985527298270819	.66358859419154304	1.4554388955642814	.078113496016377446			39.056748008188734	BRCA	GDSC2
Docetaxel	1007	Microtubule stabiliser	Mitosis	TP53_mut	39	11	.1163863725458356	-4.027737949010131	-3.864878522914958			.7552326789494952	-.16285942609517301	1.3599949871147592	1.5395334613596359	.73465551863214817			73.888657071871464	BRCA	GDSC2
Docetaxel	1007	Microtubule stabiliser	Mitosis	cnaBRCA5	6	44	.17250665605228202	-3.7795772011935043	-4.0208631944613327			.73975617901328894	.2412859932678284	1.6216357890718929	1.3704317307636411	.69357400217704002			73.888657071871464	BRCA	GDSC2
Docetaxel	1007	Microtubule stabiliser	Mitosis	cnaBRCA7	4	46	.18286927647808351	-3.7565077839529128	-4.0123785353836521			.61617814999983134	.25587075143073923	.85500518043231766	1.428125835231451	.72727032687472981			73.888657071871464	BRCA	GDSC2
Docetaxel	1007	Microtubule stabiliser	Mitosis	cnaBRCA8	3	47	.36895697017901163	-3.5079485745489816	-4.0227999582938878			.70301802546139835	.51485138374490624	2.0141973164464049	1.3621594037634728	.53846171860665359			73.888657071871464	BRCA	GDSC2
Docetaxel	1007	Microtubule stabiliser	Mitosis	cnaBRCA9	4	46	.47538767406749716	-3.3844154947066851	-4.0447343866224541			.27671285384819327	.66031889191576898	.97153689402850874	1.4124625809455842	.36635171295630653			61.058618826051116	BRCA	GDSC2
Docetaxel	1007	Microtubule stabiliser	Mitosis	cnaBRCA10	4	46	.70801406581350401	-3.0963860843945712	-4.0697804223017684			.13718854548670137	.9733943379071972	.97564424309886766	1.397386857475174	.1807481038663285			53.400714391816862	BRCA	GDSC2
Docetaxel	1007	Microtubule stabiliser	Mitosis	cnaBRCA12	10	40	.47057814609188109	-3.4739590530456446	-4.1213963308250801			.120689867754425	.64743727777943549	1.0325708284383639	1.4435023360913262	.18947818128913704			53.400714391816862	BRCA	GDSC2
Docetaxel	1007	Microtubule stabiliser	Mitosis	cnaBRCA13	10	40	.368955913815256	-3.5829978890491554	-4.0941366218242026			.378373300426874	.51113873277504718	1.6397871002495874	1.3197053440382414	.30191415210112288			61.058618826051116	BRCA	GDSC2
Docetaxel	1007	Microtubule stabiliser	Mitosis	cnaBRCA14	22	28	.60404274413453529	-3.5387478404009824	-4.347963974094216			.048375296774544038	.80921613369323353	1.5630338393473346	1.1359675000920171	.039186226251916062			27.667231885818062	BRCA	GDSC2
Docetaxel	1007	Microtubule stabiliser	Mitosis	cnaBRCA15	23	27	.66280771567997698	-3.5167504033538437	-4.3966734994933807			.026829157036235687	.87992309613953701	1.4791342764709507	1.1842666679266276	.023723085651056582			27.667231885818062	BRCA	GDSC2
Docetaxel	1007	Microtubule stabiliser	Mitosis	cnaBRCA16	17	33	1.0800272016521484	-3.1066742552100113	-4.4479388310572565			.0021868232091384679	1.3412645758472452	1.4115667481157088	1.147667164650348	.00071273837987478514			2.8509535194991416	BRCA	GDSC2
Docetaxel	1007	Microtubule stabiliser	Mitosis	cnaBRCA17	11	39	.14801496602201478	-4.1533400579946047	-3.9463770032184367			.63428610103376815	-.20696305477616805	1.1939339631712425	1.4472404536575181	.66655028878009936			73.888657071871464	BRCA	GDSC2
Docetaxel	1007	Microtubule stabiliser	Mitosis	cnaBRCA18	17	33	.066217614926117913	-4.0531059880558828	-3.9603830898942309			.81923554453378444	-.092722898161651912	1.2937924772598279	1.4505886273886603	.8254072123193924			73.888657071871464	BRCA	GDSC2
Docetaxel	1007	Microtubule stabiliser	Mitosis	cnaBRCA19	4	46	.51360183089722611	-4.6473030970738725	-3.9349180733731335			.36696640673668163	-.71238502370073897	1.3205976229101306	1.3913540749998905	.32943730713709884			61.058618826051116	BRCA	GDSC2
Docetaxel	1007	Microtubule stabiliser	Mitosis	cnaBRCA20	3	47	.082633563994511272	-4.1007099428008225	-3.9849641262778128			.90887512000758752	-.11574581652300964	1.5269731195526406	1.3949630665814832	.89021613229732233			74.184677691443554	BRCA	GDSC2
Docetaxel	1007	Microtubule stabiliser	Mitosis	cnaBRCA22	18	32	.15978071571889693	-3.8490807255402442	-4.0722497094917269			.57268607372342784	.22316898395148277	1.2454057297560359	1.473115358847541	.5901114685312201			73.888657071871464	BRCA	GDSC2
Docetaxel	1007	Microtubule stabiliser	Mitosis	cnaBRCA23	3	47	.59714789189738515	-3.2136150952768179	-4.0415872016516854			.47152088322621905	.82797210637486751	1.621655801229636	1.3754108631381525	.32099472950753438			61.058618826051116	BRCA	GDSC2
Docetaxel	1007	Microtubule stabiliser	Mitosis	cnaBRCA24	3	47	.25903065300163053	-3.6514531612432322	-4.0136400910580852			.72296065958107603	.36218692981485301	1.5192920547065154	1.3927378504562136	.66552183066233206			73.888657071871464	BRCA	GDSC2
Docetaxel	1007	Microtubule stabiliser	Mitosis	cnaBRCA25	6	44	.35448536248561768	-4.4259550274343971	-3.9327207636103014			.44161572143714711	-.49323426382409563	1.3815615776267853	1.3925499705354127	.41935559276393519			64.51624504060544	BRCA	GDSC2
Docetaxel	1007	Microtubule stabiliser	Mitosis	cnaBRCA26	16	34	.45164398303674402	-3.5712537086935403	-4.1898642477753825			.1814245011916556	.61861053908184216	1.5756944884588038	1.2650037648104175	.14283444058486389			53.400714391816862	BRCA	GDSC2
Docetaxel	1007	Microtubule stabiliser	Mitosis	cnaBRCA27	10	40	.71604872656106178	-3.2216038957154409	-4.1844851201576301			.11841287151503228	.96288122444218915	1.693536591678112	1.2504744324624335	.048417655800181585			27.667231885818062	BRCA	GDSC2
Docetaxel	1007	Microtubule stabiliser	Mitosis	cnaBRCA28	4	46	.10192193778115402	-3.8605926045712065	-4.0033276814168444			.81129510815140016	.14273507684563791	1.0390064782834156	1.4212663094812199	.84581107749216544			73.888657071871464	BRCA	GDSC2
Docetaxel	1007	Microtubule stabiliser	Mitosis	cnaBRCA29	7	43	.068001558116786529	-3.9100006852929279	-4.005242766660678			.86718083060142015	.095242081367750142	1.345764524248058	1.4082442883222968	.86819172059448946			73.888657071871464	BRCA	GDSC2
Docetaxel	1007	Microtubule stabiliser	Mitosis	cnaBRCA30	6	44	.89128246779369424	-2.9381461769113177	-4.1356037886816299			.13239811336838986	1.1974576117703122	1.6113212965620873	1.3088312295488935	.046050630398558286			27.667231885818062	BRCA	GDSC2
Docetaxel	1007	Microtubule stabiliser	Mitosis	cnaBRCA31	16	34	.92841698142319395	-3.1829332755638395	-4.3726032751305368			.006654588939161034	1.1896699995666973	1.3777405103932197	1.2351214627719147	.0035932304320738743			7.186460864147751	BRCA	GDSC2
Docetaxel	1007	Microtubule stabiliser	Mitosis	cnaBRCA32	9	41	.24251058096523925	-3.7145604007669482	-4.052790247720905			.47468266100182832	.33822984695395686	1.2061487424560235	1.4294304595581753	.51316712272682663			73.309588960975262	BRCA	GDSC2
Docetaxel	1007	Microtubule stabiliser	Mitosis	cnaBRCA33	6	44	.94974215147294827	-5.1087252336607891	-3.8396157354885214			.057887323146484627	-1.2691094981722677	1.2642811393423916	1.344387784616407	.034009830809743957			27.667231885818062	BRCA	GDSC2
Docetaxel	1007	Microtubule stabiliser	Mitosis	cnaBRCA34	5	45	.026400994086946971	-3.9586211197687682	-3.9956075147692403			.9624854886293871	.036986395000472072	1.6025917687178233	1.3811566806787137	.95557032831657862			75.170691368226457	BRCA	GDSC2
Docetaxel	1007	Microtubule stabiliser	Mitosis	cnaBRCA36	10	40	.36865557153582973	-3.5833233803184918	-4.0940552490068685			.21967645372542002	.51073186868837661	1.0441879365450217	1.4527935185465299	.30230348726291106			61.058618826051116	BRCA	GDSC2
Docetaxel	1007	Microtubule stabiliser	Mitosis	cnaBRCA38	4	46	.26825186515575344	-3.6471052594703615	-4.0218917983821356			.55980780389168838	.37478653891177416	1.1015069912790307	1.4146583386347713	.60919662735403435			73.888657071871464	BRCA	GDSC2
Docetaxel	1007	Microtubule stabiliser	Mitosis	cnaBRCA39	7	43	.43959044614331089	-3.4685703580281029	-4.0771035176107651			.30302260583241725	.60853315958266219	1.3537189344310785	1.3886347529486929	.28617187055844523			61.058618826051116	BRCA	GDSC2
Docetaxel	1007	Microtubule stabiliser	Mitosis	cnaBRCA42	3	47	.017093502814945764	-4.0144196844475868	-3.9904720151088711			.98163792517687753	-.023947669338715727	1.5752609567529665	1.3929088443652484	.97721898778694372			75.170691368226457	BRCA	GDSC2
Docetaxel	1007	Microtubule stabiliser	Mitosis	cnaBRCA47	7	43	.51371795246730922	-4.6008682189220114	-3.8927759588605939			.10621035515794072	-.70809226006141746	.90045992843324829	1.4336941907340848	.21360285756726738			53.400714391816862	BRCA	GDSC2
Docetaxel	1007	Microtubule stabiliser	Mitosis	cnaBRCA48	5	45	.081131924620879911	-4.0941760458527545	-3.9805458563154636			.79104900769450848	-.11363018953729087	.79005947629734441	1.4433121989058157	.86407716257642786			73.888657071871464	BRCA	GDSC2
Docetaxel	1007	Microtubule stabiliser	Mitosis	cnaBRCA57	5	45	.45783977283524524	-3.4202117174427564	-4.0554307816943522			.33602723518527372	.6352190642515958	1.2559042654569894	1.3987700513191685	.33630524837450171			61.058618826051116	BRCA	GDSC2
Docetaxel	1007	Microtubule stabiliser	Mitosis	cnaBRCA58	9	41	.11786522505097963	-3.8566480170543604	-4.0216002831700104			.66781505956162823	.16495226611564995	.89905297471275925	1.479411279633351	.75021060049789168			73.888657071871464	BRCA	GDSC2
Docetaxel	1007	Microtubule stabiliser	Mitosis	cnaBRCA60	3	47	.13554610412409762	-3.8134999636919065	-4.003296678135829			.8231247835203569	.18979671444392254	1.2672787348971186	1.4057328940194995	.82090798372480256			73.888657071871464	BRCA	GDSC2
Docetaxel	1007	Microtubule stabiliser	Mitosis	cnaBRCA61	3	47	.14437014161548684	-4.1819184177434598	-3.9797806066006229			.71940360844360762	-.20213781114283691	.80677322280568575	1.4203221713796466	.80947318508805199			73.888657071871464	BRCA	GDSC2
Docetaxel	1007	Microtubule stabiliser	Mitosis	cnaBRCA62	10	40	.45851987522390997	-3.4867761776593982	-4.1181920496716415			.27757234172885414	.63141587201224336	1.6289275825412164	1.3121068397593187	.20086867985841439			53.400714391816862	BRCA	GDSC2
Docetaxel	1007	Microtubule stabiliser	Mitosis	cnaBRCA63	7	43	.64468281948209072	-3.2346458428828346	-4.1151842526344131			.26848194117176494	.88053840975157849	1.8670956645308607	1.2782951073460249	.12026892522018584			53.400714391816862	BRCA	GDSC2
Docetaxel	1007	Microtubule stabiliser	Mitosis	cnaBRCA64	9	41	.24420223320404028	-3.7126432511267486	-4.0532110854468026			.60446712750335529	.340567834320054	1.8105863603129819	1.295489481857619	.51024585085875596			73.309588960975262	BRCA	GDSC2
Gefitinib	1010	EGFR	EGFR signaling	ARID1A_mut	5	39	.70350511470632227	2.4676941678717883	3.3883292453660872			.29537917636396982	-.92063507749429885	1.6846149801730526	1.2625677187367161	.14606735402384224			68.651656391205847	BRCA	GDSC2
Gefitinib	1010	EGFR	EGFR signaling	ASH1L_mut	3	41	.065571300990485554	3.2017034503344064	3.2897122209178806			.80958790093875299	-.088008770583474227	.47266866784434103	1.3712624987864206	.9132228580335584			99.408173747495027	BRCA	GDSC2
Gefitinib	1010	EGFR	EGFR signaling	BRCA1_mut	4	40	.2137166784621472	3.5440049267074465	3.2576822925451636			.51384080458329939	.28632263416228287	.69845857011506873	1.3767415329879484	.68568007226119443			94.78518645963571	BRCA	GDSC2
Gefitinib	1010	EGFR	EGFR signaling	BRCA2_mut	4	40	.13770208745657803	3.451617509757531	3.2669210342401556			.48835589944538249	.18469647551737545	.28680309264197168	1.3896328857916378	.79415225668348755			99.408173747495027	BRCA	GDSC2
Gefitinib	1010	EGFR	EGFR signaling	CDH1_mut	5	39	.065742377880715686	3.2055069658917903	3.2937378610045482			.89064143968612319	-.088230895112757945	1.2786078698191241	1.3485768776172857	.89058567706724545			99.408173747495027	BRCA	GDSC2
Gefitinib	1010	EGFR	EGFR signaling	NF1_mut	3	41	.73271827058220429	2.383139605992989	3.3496071363574966			.56615705873426225	-.96646753036450761	2.4510358590753691	1.2354821212110192	.22737263112670023			93.117137238812788	BRCA	GDSC2
Gefitinib	1010	EGFR	EGFR signaling	PIK3CA_mut	15	29	.51901494356795186	3.7290082655488397	3.0533857732897842			.084109577377428163	.67562249225905546	1.0732296731139035	1.4020982213884445	.11017345413028355			68.651656391205847	BRCA	GDSC2
Gefitinib	1010	EGFR	EGFR signaling	PTEN_mut	8	36	.25103960675196291	3.0093369219899433	3.3446837786865773			.36845790096111009	-.335346856696634	.78185836861226954	1.4209424857113084	.52419363207610403			94.080750626608605	BRCA	GDSC2
Gefitinib	1010	EGFR	EGFR signaling	TP53_mut	33	11	.16667973894296451	3.339496349885223	3.1163574420385447			.68027441257116306	.22313890784667834	1.2434626612630715	1.6060436257587036	.63459877981486024			94.080750626608605	BRCA	GDSC2
Gefitinib	1010	EGFR	EGFR signaling	cnaBRCA5	5	39	.21008310807790906	3.0343277162819802	3.3156839186468314			.70468688690215253	-.28135620236485126	1.4909306754358336	1.3222846219730577	.66056697248469876			94.080750626608605	BRCA	GDSC2
Gefitinib	1010	EGFR	EGFR signaling	cnaBRCA7	4	40	.37758064677880643	3.7416714509122877	3.2379156401246796			.17878034100365814	.50375581078760812	.52874534884221613	1.3767427431142409	.47550196184276949			94.080750626608605	BRCA	GDSC2
Gefitinib	1010	EGFR	EGFR signaling	cnaBRCA8	3	41	.087224921954395102	3.3927893609874289	3.2757303250164398			.86931131981869458	.1170590359709891	1.052606352368133	1.3548860783005181	.88474800715152857			99.408173747495027	BRCA	GDSC2
Gefitinib	1010	EGFR	EGFR signaling	cnaBRCA9	4	40	.84060862552853621	2.2878912103522175	3.3832936641806866			.19732238049082793	-1.095402453828469	1.3255962200894644	1.3013602820818488	.11643459988412153			68.651656391205847	BRCA	GDSC2
Gefitinib	1010	EGFR	EGFR signaling	cnaBRCA10	4	40	.7812368304529117	4.2128547210374485	3.1907973131121641			.19329106127675341	1.0220574079252844	1.2211832929214865	1.314714564195989	.14375917513673017			68.651656391205847	BRCA	GDSC2
Gefitinib	1010	EGFR	EGFR signaling	cnaBRCA12	10	34	.40033954473322109	3.6929897515452246	3.1633357027407083			.32818295600761149	.52965404880451628	1.4978454421488345	1.2711637519549037	.27209643272881973			94.080750626608605	BRCA	GDSC2
Gefitinib	1010	EGFR	EGFR signaling	cnaBRCA13	8	36	.96666610842442069	4.2756367262255814	3.0632838221897689			.034995185770752217	1.2123529040358125	1.2817671227697383	1.2485640019283506	.017523095608637792			40.702438668924287	BRCA	GDSC2
Gefitinib	1010	EGFR	EGFR signaling	cnaBRCA14	20	24	.32576009354444235	3.048409205262371	3.4797969709745384			.31822516636143211	-.43138776571216741	1.7268469248695359	.85959494648346246	.28809151890233925			94.080750626608605	BRCA	GDSC2
Gefitinib	1010	EGFR	EGFR signaling	cnaBRCA15	20	24	.013796172841366475	3.2736102421143962	3.2921294402645174			.96578659799671529	-.018519198150121152	1.7181602289627553	.92289146313498993	.96387113825875548			99.408173747495027	BRCA	GDSC2
Gefitinib	1010	EGFR	EGFR signaling	cnaBRCA16	15	29	.031946418859536398	3.2554504859327116	3.2983294524015743			.93319459969389151	-.042878966468862689	1.8080914009514673	1.0333029038974069	.92046678294145812			99.408173747495027	BRCA	GDSC2
Gefitinib	1010	EGFR	EGFR signaling	cnaBRCA17	9	35	.0027887796067172909	3.2866894780184648	3.2829458887562901			.99293874692355499	.0037435892621746625	1.0267388058096836	1.4063853996927467	.99408173747495032			99.408173747495027	BRCA	GDSC2
Gefitinib	1010	EGFR	EGFR signaling	cnaBRCA18	14	30	.18439408605314409	3.4518312001805076	3.2052558202036412			.55714678865508938	.2465753799768664	1.2333282601778672	1.3812572662436968	.57191679549321717			94.080750626608605	BRCA	GDSC2
Gefitinib	1010	EGFR	EGFR signaling	cnaBRCA19	4	40	.29769444382846533	2.9218083243727566	3.3199019527786326			.46251126901302642	-.39809362840587603	.8941813241841049	1.3653960725927552	.57327385894539851			94.080750626608605	BRCA	GDSC2
Gefitinib	1010	EGFR	EGFR signaling	cnaBRCA20	3	41	.27745581283648746	2.9375415495159598	3.3090411404899629			.53787761167741388	-.37149959097400309	.84438544302246121	1.3589622658739726	.64511813765374337			94.080750626608605	BRCA	GDSC2
Gefitinib	1010	EGFR	EGFR signaling	cnaBRCA22	15	29	.61596736422943954	3.805869048808828	3.0136301957415141			.042358780457914878	.7922388530673139	1.0643910698742276	1.3837942066720246	.059521117242664921			55.949850208105033	BRCA	GDSC2
Gefitinib	1010	EGFR	EGFR signaling	cnaBRCA25	5	39	.010618998649025088	3.2710768570368232	3.2853314647039031			.97699228467357613	-.014254607667079977	.94191843126805841	1.3777668376071597	.98227065383492007			99.408173747495027	BRCA	GDSC2
Gefitinib	1010	EGFR	EGFR signaling	cnaBRCA26	11	33	.15487757198149438	3.1281496858641309	3.3355656019433608			.6246818000143759	-.20741591607922993	1.1257923866262027	1.399262149996658	.65871093267205505			94.080750626608605	BRCA	GDSC2
Gefitinib	1010	EGFR	EGFR signaling	cnaBRCA27	9	35	.20188213614612066	3.4985363237009213	3.2284709855808011			.5612507693347808	.27006533812012012	1.1701937293870743	1.3741943095559455	.59193585391049308			94.080750626608605	BRCA	GDSC2
Gefitinib	1010	EGFR	EGFR signaling	cnaBRCA28	3	41	.41461340792588197	3.7993893644174435	3.2459791052532685			.25693215791374335	.55341025916417497	.61312129101525059	1.3608355685469147	.49198894286848227			94.080750626608605	BRCA	GDSC2
Gefitinib	1010	EGFR	EGFR signaling	cnaBRCA29	6	38	.33016989939884045	3.6639374530453157	3.2236759655359064			.37873688392841987	.4402614875094093	1.0227850531310174	1.3700274037078759	.45649132712086971			94.080750626608605	BRCA	GDSC2
Gefitinib	1010	EGFR	EGFR signaling	cnaBRCA30	6	38	.03901918884131679	3.2384799491931271	3.2908534661441462			.96036326874683864	-.052373516951019106	2.4232403003983096	1.1187376556374937	.92964576487996997			99.408173747495027	BRCA	GDSC2
Gefitinib	1010	EGFR	EGFR signaling	cnaBRCA31	14	30	.23475198165076686	3.0701863291670719	3.3833567600099106			.55271832016172884	-.31317043084283869	1.7934228343864573	1.0656710520560799	.47230029060338097			94.080750626608605	BRCA	GDSC2
Gefitinib	1010	EGFR	EGFR signaling	cnaBRCA32	8	36	.31193638557387282	3.6237453351407174	3.208148575764183			.30826232961852068	.4155967593765344	.89927036547643102	1.4029720664667154	.42932468257206191			94.080750626608605	BRCA	GDSC2
Gefitinib	1010	EGFR	EGFR signaling	cnaBRCA33	6	38	.98751391864238003	2.202082478078359	3.4544951721096364			.031275316476025113	-1.2524126940312774	1.0459991720692916	1.2953604268363632	.029888642830507482			40.702438668924287	BRCA	GDSC2
Gefitinib	1010	EGFR	EGFR signaling	cnaBRCA34	4	40	.17339590655020856	3.4950390738248478	3.2625788778334233			.70889682973623414	.23246019599142453	1.0772488317082349	1.3587798189468756	.74255050142131007			96.944093241115482	BRCA	GDSC2
Gefitinib	1010	EGFR	EGFR signaling	cnaBRCA36	9	35	.56242283188696163	3.8687026014982484	3.1332853712900604			.14780470998846601	.73541723020818806	1.2672368632566735	1.3169024611070119	.1398476875228917			68.651656391205847	BRCA	GDSC2
Gefitinib	1010	EGFR	EGFR signaling	cnaBRCA38	3	41	.30611417899485122	3.6654262390712251	3.2557812851566501			.4746804879060148	.40964495391457501	.78718390919949077	1.3599126613937251	.61146396384589297			94.080750626608605	BRCA	GDSC2
Gefitinib	1010	EGFR	EGFR signaling	cnaBRCA39	6	38	.23655756651785678	3.5570168878548536	3.2405581600396629			.64189347631572202	.31645872781519069	1.4988867054894581	1.3144793592639674	.59308126102488268			94.080750626608605	BRCA	GDSC2
Gefitinib	1010	EGFR	EGFR signaling	cnaBRCA42	3	41	.41614682757927285	3.8012748704878447	3.2458411413944592			.25420648524150191	.55543372909338551	.61094643094283019	1.3608268620650468	.49039811498105801			94.080750626608605	BRCA	GDSC2
Gefitinib	1010	EGFR	EGFR signaling	cnaBRCA47	7	37	.89995445998826906	2.3209992232279899	3.4658464012443355			.039473099680861004	-1.1448471780163456	1.1318725901837345	1.294013930640491	.034640373335254715			40.702438668924287	BRCA	GDSC2
Gefitinib	1010	EGFR	EGFR signaling	cnaBRCA48	5	39	.019074506875292746	3.2610165699916238	3.2866212450943135			.97329283543741874	-.025604675102689711	1.5531650967682045	1.3181997743037039	.96815948907806049			99.408173747495027	BRCA	GDSC2
Gefitinib	1010	EGFR	EGFR signaling	cnaBRCA57	4	40	.198432558743799	3.5254555147414819	3.2595372337417601			.59888640080490474	.26591828099972181	.83960424529161504	1.371046530198756	.70704236705237455			94.945689289890282	BRCA	GDSC2
Gefitinib	1010	EGFR	EGFR signaling	cnaBRCA58	8	36	.86369171007758561	2.3858666775763471	3.4832327218895984			.11952492562913723	-1.0973660443132514	1.7074254452618731	1.1636603489608901	.032632795162631408			40.702438668924287	BRCA	GDSC2
Gefitinib	1010	EGFR	EGFR signaling	cnaBRCA60	3	41	.41461340792588197	3.7993893644174435	3.2459791052532685			.25693215791374335	.55341025916417497	.61312129101525059	1.3608355685469147	.49198894286848227			94.080750626608605	BRCA	GDSC2
Gefitinib	1010	EGFR	EGFR signaling	cnaBRCA61	3	41	.018111204753839011	3.2610574575360602	3.2853692447811746			.94071597170446108	-.024311787245114402	.39952952340515152	1.3726071661958903	.97598620325247132			99.408173747495027	BRCA	GDSC2
Gefitinib	1010	EGFR	EGFR signaling	cnaBRCA62	8	36	.26401816671622014	3.5721225608875775	3.2196203033759918			.56558837484440105	.3525022575115857	1.5596492254773422	1.2855466127913204	.50308171655618972			94.080750626608605	BRCA	GDSC2
Gefitinib	1010	EGFR	EGFR signaling	cnaBRCA63	6	38	.52615103971974631	3.8835342310098468	3.1890027900678222			.3560895309209699	.69453144094202468	1.625174627657568	1.2731890208475809	.23774588231186244			93.117137238812788	BRCA	GDSC2
Gefitinib	1010	EGFR	EGFR signaling	cnaBRCA64	9	35	.19977592770895608	3.0711129353741464	3.3383798568648291			.70707388107548175	-.26726692149068265	1.9882595873972302	1.131710345554072	.59579340994017815			94.080750626608605	BRCA	GDSC2
Navitoclax	1011	BCL2	BCL-XL	BCL-W	Apoptosis regulation	ARID1A_mut	5	45	.29018061694517144	1.9597139599153324	1.4633868929840752			.22511615350964734	.49632706693125717	.63918283110137686	1.7760365965976836	.54108886491407882			0	BRCA	GDSC2
Navitoclax	1011	BCL2	BCL-XL	BCL-W	Apoptosis regulation	ASH1L_mut	3	47	.15755292902091159	1.7671431549840382	1.4967989472108068			.43710007966134723	.27034420777323143	.37473283990076939	1.751057215104127	.79246863096050846			0	BRCA	GDSC2
Navitoclax	1011	BCL2	BCL-XL	BCL-W	Apoptosis regulation	BRCA1_mut	4	46	.87856881817768084	2.8616291457471053	1.3957492043667743			.048056589240041768	1.465879941380331	.98654452100855827	1.7042744036835971	.09840532950070377			0	BRCA	GDSC2
Navitoclax	1011	BCL2	BCL-XL	BCL-W	Apoptosis regulation	BRCA2_mut	6	44	.20810644484832919	1.8267403327013616	1.4702394997193606			.65068137202062226	.35650083298200097	1.7272953925937498	1.7114078106701975	.63468422278766012			0	BRCA	GDSC2
Navitoclax	1011	BCL2	BCL-XL	BCL-W	Apoptosis regulation	CDH1_mut	5	45	.67439734512933458	2.5337204907657229	1.3996083895562539			.26541767562409679	1.134112101209469	1.9282281275057986	1.6574351347113943	.15901934674821255			0	BRCA	GDSC2
Navitoclax	1011	BCL2	BCL-XL	BCL-W	Apoptosis regulation	MACF1_mut	3	47	.55735932946790823	.62147553548023349	1.5699266676046664			.45854188351964592	-.94845113212443288	1.7942773275391664	1.6975467897446237	.35397627372613927			0	BRCA	GDSC2
Navitoclax	1011	BCL2	BCL-XL	BCL-W	Apoptosis regulation	MLL3_mut	3	47	.69862158899566051	.40119070331310508	1.5839874015727813			.34736523982029632	-1.1827966982596763	1.684287675505076	1.693423098418152	.24651055465502886			0	BRCA	GDSC2
Navitoclax	1011	BCL2	BCL-XL	BCL-W	Apoptosis regulation	NF1_mut	5	45	.21413888396862532	1.1827918438760154	1.5497115725439989			.66258173563414424	-.3669197286679835	1.675255953254722	1.7168976349667777	.65169128544490329			0	BRCA	GDSC2
Navitoclax	1011	BCL2	BCL-XL	BCL-W	Apoptosis regulation	PIK3CA_mut	17	33	.49419240467505993	2.0577623918749448	1.2323945249086659			.055119169283812178	.82536786696627895	1.063734655131042	1.9021721788730157	.10437613068957859			0	BRCA	GDSC2
Navitoclax	1011	BCL2	BCL-XL	BCL-W	Apoptosis regulation	POLR2B_mut	3	47	.29473674631955538	1.0384895081332275	1.5433087544566033			.8097334397771776	-.50481924632337583	3.1767790758082435	1.6193779574667813	.62289551724527392			0	BRCA	GDSC2
Navitoclax	1011	BCL2	BCL-XL	BCL-W	Apoptosis regulation	PTEN_mut	9	41	.37736410611057714	.98739167488943658	1.6284013392647589			.21831574058794315	-.64100966437532236	1.2494010290088498	1.7749070276724968	.31042969164218037			0	BRCA	GDSC2
Navitoclax	1011	BCL2	BCL-XL	BCL-W	Apoptosis regulation	TP53_mut	39	11	.2485345932587277	1.4196442772667308	1.8440775609506852			.53988104934825953	-.42443328368395439	1.5984474592001245	2.0711175755044984	.47015108182291965			0	BRCA	GDSC2
Navitoclax	1011	BCL2	BCL-XL	BCL-W	Apoptosis regulation	cnaBRCA5	6	44	.62116236084916521	.59369529502156182	1.6383820048575153			.29893286403158043	-1.0446867098359536	2.162120798544978	1.6167434099557849	.15996046741143202			0	BRCA	GDSC2
Navitoclax	1011	BCL2	BCL-XL	BCL-W	Apoptosis regulation	cnaBRCA7	4	46	.49643732519324124	.73606672474282153	1.5805807192367118			.54111246532281954	-.84451399449389031	2.4309522010822313	1.640995895633226	.34569984311604929			0	BRCA	GDSC2
Navitoclax	1011	BCL2	BCL-XL	BCL-W	Apoptosis regulation	cnaBRCA8	3	47	.25467675030137776	1.1027226289434793	1.5392087680219066			.19597947446559191	-.43648613907842737	.33582431139195967	1.7493439278540288	.67080043860123062			0	BRCA	GDSC2
Navitoclax	1011	BCL2	BCL-XL	BCL-W	Apoptosis regulation	cnaBRCA9	4	46	.24551967712183498	1.8999919534768019	1.4793698297815836			.69988638435686701	.42062212369521834	1.9418377100394244	1.6968528865257628	.63978255016334851			0	BRCA	GDSC2
Navitoclax	1011	BCL2	BCL-XL	BCL-W	Apoptosis regulation	cnaBRCA10	4	46	.28624825441647855	1.0622258635445039	1.5522190549930874			.38605424175933767	-.48999319144858355	.8993755198207708	1.7525983410016419	.58546915197834237			0	BRCA	GDSC2
Navitoclax	1011	BCL2	BCL-XL	BCL-W	Apoptosis regulation	cnaBRCA12	10	40	.48953054805470136	2.1724556278779312	1.3481605926270184			.22442317354959179	.82429503525091286	1.8693504404048307	1.6380591774160129	.17257731078098545			0	BRCA	GDSC2
Navitoclax	1011	BCL2	BCL-XL	BCL-W	Apoptosis regulation	cnaBRCA13	10	40	.35693530143812519	1.027816091904904	1.6343204766202752			.45116591175581933	-.60650438471537127	2.3350047414778214	1.5150459932808611	.31776579454851883			0	BRCA	GDSC2
Navitoclax	1011	BCL2	BCL-XL	BCL-W	Apoptosis regulation	cnaBRCA14	22	28	.7811888087252048	2.2114986798039062	.96421460814907511			.0084165050479899917	1.247284071654831	1.5654818242064519	1.6204751758476046	.0085565781409600392			0	BRCA	GDSC2
Navitoclax	1011	BCL2	BCL-XL	BCL-W	Apoptosis regulation	cnaBRCA15	23	27	.61681137503231442	2.0587327160170847	1.0481528709432255			.034898540910002884	1.0105798450738592	1.6426983732030871	1.6347423530743241	.034685948586295735			0	BRCA	GDSC2
Navitoclax	1011	BCL2	BCL-XL	BCL-W	Apoptosis regulation	cnaBRCA16	17	33	.83132456082079376	2.3872051173177939	1.0626816057411375			.010527616342785399	1.3245235115766565	1.6633067403354143	1.5570689444254262	.007646332106332354			0	BRCA	GDSC2
Navitoclax	1011	BCL2	BCL-XL	BCL-W	Apoptosis regulation	cnaBRCA17	11	39	.29900823710043445	1.1156982254407466	1.6250846026669699			.36137407876591698	-.50938637722622326	1.5479246974819774	1.7422400523623707	.3854768293118791			0	BRCA	GDSC2
Navitoclax	1011	BCL2	BCL-XL	BCL-W	Apoptosis regulation	cnaBRCA18	17	33	.38947708299553063	1.0792425079295103	1.7364805257290414			.24054139568439514	-.65723801779953117	1.9732847459735958	1.5246306970078063	.19824870219184884			0	BRCA	GDSC2
Navitoclax	1011	BCL2	BCL-XL	BCL-W	Apoptosis regulation	cnaBRCA19	4	46	.61624779264085716	.55335765071764009	1.5964684648041187			.2309452928693701	-1.0431108140864787	1.3786876713691039	1.7115667989663914	.24296224288658197			0	BRCA	GDSC2
Navitoclax	1011	BCL2	BCL-XL	BCL-W	Apoptosis regulation	cnaBRCA20	3	47	1.3598972818127737	-.57168360676632024	1.6460857617906168			.23595122178242939	-2.2177693685569371	2.3108269114524069	1.5947072797478232	.02685815266034711			0	BRCA	GDSC2
Navitoclax	1011	BCL2	BCL-XL	BCL-W	Apoptosis regulation	cnaBRCA22	18	32	.1037194587784916	1.3991815808755343	1.5770534852531382			.73097111944534587	-.17787190437760381	1.7740758444935614	1.6816166729272577	.72635253487233431			0	BRCA	GDSC2
Navitoclax	1011	BCL2	BCL-XL	BCL-W	Apoptosis regulation	cnaBRCA23	3	47	.80989816896454903	.23023278463621244	1.5948996091479017			.39925967542861662	-1.3646668245116893	2.2222808865439663	1.6576792344355529	.18016786778638516			0	BRCA	GDSC2
Navitoclax	1011	BCL2	BCL-XL	BCL-W	Apoptosis regulation	cnaBRCA24	3	47	.32562659833184904	.9890498031582734	1.5464644803060683			.42480861920916024	-.55741467714779491	.94815985469253516	1.7374268539965227	.5870356243305489			0	BRCA	GDSC2
Navitoclax	1011	BCL2	BCL-XL	BCL-W	Apoptosis regulation	cnaBRCA25	6	44	.51795338981187067	.74164553856032711	1.6182069716476832			.18569619111791885	-.87656143308735612	1.3288156968485048	1.7296761267394811	.23983431668397068			0	BRCA	GDSC2
Navitoclax	1011	BCL2	BCL-XL	BCL-W	Apoptosis regulation	cnaBRCA26	16	34	.42908238870615772	2.0039033275422895	1.2820154924465708			.2345629002736912	.72188783509571874	2.1504038994410455	1.4195480834022336	.16342982430980563			0	BRCA	GDSC2
Navitoclax	1011	BCL2	BCL-XL	BCL-W	Apoptosis regulation	cnaBRCA27	10	40	.86197445612945978	2.6299869088172807	1.2337777723921808			.029270499213241298	1.3962091364250999	1.6256713107736804	1.6184176382907782	.018519965896225243			0	BRCA	GDSC2
Navitoclax	1011	BCL2	BCL-XL	BCL-W	Apoptosis regulation	cnaBRCA28	4	46	.78402083430362146	.30263618218762267	1.618270331632816			.28205956908479946	-1.3156341494451933	1.9993292182166784	1.6544255528203111	.13912995238919235			0	BRCA	GDSC2
Navitoclax	1011	BCL2	BCL-XL	BCL-W	Apoptosis regulation	cnaBRCA29	7	43	.67826820631786078	.53909312136664522	1.6715657705649656			.10293183029116411	-1.1324726491983204	1.4961364642939039	1.6929901226794664	.10259274934130501			0	BRCA	GDSC2
Navitoclax	1011	BCL2	BCL-XL	BCL-W	Apoptosis regulation	cnaBRCA30	6	44	1.0953375766541242	3.0686966673871989	1.3008818177167465			.04062543418893081	1.7678148496704524	1.5900261785217968	1.6167035408076951	.015233909449485192			0	BRCA	GDSC2
Navitoclax	1011	BCL2	BCL-XL	BCL-W	Apoptosis regulation	cnaBRCA31	16	34	.26951178041238089	1.8251583120824106	1.3661307938394549			.39526563131317805	.45902751824295573	1.7955403475164702	1.6595020585140305	.3784471896126449			0	BRCA	GDSC2
Navitoclax	1011	BCL2	BCL-XL	BCL-W	Apoptosis regulation	cnaBRCA32	9	41	.77869575434779947	.46436339068415922	1.7432124260415267			.12557811051662385	-1.2788490353573674	2.1778081108988689	1.5126117542816522	.039610088085307117			0	BRCA	GDSC2
Navitoclax	1011	BCL2	BCL-XL	BCL-W	Apoptosis regulation	cnaBRCA33	6	44	1.3318023977684474	-.32786324251387883	1.7640490781578024			.010119550349267474	-2.0919123206716814	1.3490544318837565	1.5945159114519971	.0036145298454500568			0	BRCA	GDSC2
Navitoclax	1011	BCL2	BCL-XL	BCL-W	Apoptosis regulation	cnaBRCA34	5	45	2.0299151378354181	-1.1513746521874635	1.8090634054399415			.017777326251871936	-2.960438057627405	1.770752309023385	1.4266225950576763	.000081607135530671707			0	BRCA	GDSC2
Navitoclax	1011	BCL2	BCL-XL	BCL-W	Apoptosis regulation	cnaBRCA36	10	40	.32583096573872117	1.0693285133518045	1.6239423712585499			.31455795794933961	-.55461385790674544	1.4443412977539274	1.7562806462829275	.36135199322020717			0	BRCA	GDSC2
Navitoclax	1011	BCL2	BCL-XL	BCL-W	Apoptosis regulation	cnaBRCA38	4	46	.61427631764939505	.55634130946842764	1.5962090162170939			.42454280688419421	-1.0398677067486664	2.2333735054472119	1.6505155279420562	.24445156878799298			0	BRCA	GDSC2
Navitoclax	1011	BCL2	BCL-XL	BCL-W	Apoptosis regulation	cnaBRCA39	7	43	.7819357476089801	2.6258594908482009	1.3318596173935495			.0076783805233578391	1.2939998734546514	.86978088747909754	1.7383147246457435	.061001411593122536			0	BRCA	GDSC2
Navitoclax	1011	BCL2	BCL-XL	BCL-W	Apoptosis regulation	cnaBRCA42	3	47	1.4355511636774485	-.67543090087008972	1.6527079294993685			.094177247995752486	-2.3281388303694581	1.4191998220138664	1.6300100620310995	.019800282275782146			0	BRCA	GDSC2
Navitoclax	1011	BCL2	BCL-XL	BCL-W	Apoptosis regulation	cnaBRCA47	7	43	.10847161984193961	1.6730864538313115	1.4869622048149034			.70628092811461585	.18612424901640812	1.0533122251289468	1.7906295036985278	.79126931099629072			0	BRCA	GDSC2
Navitoclax	1011	BCL2	BCL-XL	BCL-W	Apoptosis regulation	cnaBRCA48	5	45	.34584577153738871	2.044528584841971	1.4539630457700041			.46137705269633161	.59056553907196685	1.557691705345474	1.7205783032504369	.4667307032960295			0	BRCA	GDSC2
Navitoclax	1011	BCL2	BCL-XL	BCL-W	Apoptosis regulation	cnaBRCA57	5	45	.59006714569200858	.61564013806838269	1.6127284287448471			.41987577618764371	-.99708829067646443	2.4492932205034528	1.6029960092894735	.2167370549386462			0	BRCA	GDSC2
Navitoclax	1011	BCL2	BCL-XL	BCL-W	Apoptosis regulation	cnaBRCA58	9	41	.24973144976784697	1.1630568063164892	1.5898407006588207			.58019597285935942	-.42678389434233144	2.1090853816652273	1.6171120818513622	.50076050907205216			0	BRCA	GDSC2
Navitoclax	1011	BCL2	BCL-XL	BCL-W	Apoptosis regulation	cnaBRCA60	3	47	1.2342360268231563	-.39560385972152828	1.6348466290005239			.17676012646621742	-2.0304504887220522	1.7523530030991514	1.6402852120746607	.043599368177004084			0	BRCA	GDSC2
Navitoclax	1011	BCL2	BCL-XL	BCL-W	Apoptosis regulation	cnaBRCA61	3	47	.47567293977912845	2.2757583301955804	1.4643341487930486			.13432084793894752	.81142418140253181	.62826824015538441	1.7376024150558578	.42834663788322513			0	BRCA	GDSC2
Navitoclax	1011	BCL2	BCL-XL	BCL-W	Apoptosis regulation	cnaBRCA62	10	40	1.3229410432111355	3.1120526375801765	1.1132613402014571			.0024830937422607824	1.9987912973787194	1.5351114174871689	1.505219791104172	.00048791466385213726			0	BRCA	GDSC2
Navitoclax	1011	BCL2	BCL-XL	BCL-W	Apoptosis regulation	cnaBRCA63	7	43	1.2309603030746263	3.1793798058712368	1.2417516591339854			.031104407831436816	1.9376281467372514	1.8312501313328764	1.5338237902033238	.0040392898933013363			0	BRCA	GDSC2
Navitoclax	1011	BCL2	BCL-XL	BCL-W	Apoptosis regulation	cnaBRCA64	9	41	.91743732105651343	2.7285657962061993	1.2461923858049817			.034937055251026104	1.4823734104012176	1.6989176111287354	1.5986291494557066	.01619600606717805			0	BRCA	GDSC2
Vorinostat	1012	HDAC inhibitor Class I	IIa	IIb	IV	Chromatin histone acetylation	ARID1A_mut	5	45	.096129442214889047	1.4517415430063605	1.5484904590973956			.64212589014564547	-.096748916091035086	.29679733856305779	1.0473806983101948	.83927709319869048			93.7188975401628	BRCA	GDSC2
Vorinostat	1012	HDAC inhibitor Class I	IIa	IIb	IV	Chromatin histone acetylation	ASH1L_mut	3	47	.25307575944466426	1.7778941014722793	1.5235552355318673			.43982352685419229	.254338865940412	.43775561584837308	1.0225402487731543	.67274569648538607			91.750435655757855	BRCA	GDSC2
Vorinostat	1012	HDAC inhibitor Class I	IIa	IIb	IV	Chromatin histone acetylation	BRCA1_mut	4	46	1.512624755630364	2.8312275442938661	1.4264319173312854			.00000017180757950953715	1.4047956269625808	.21171576959450641	.9576126002877966	.0055880725982828559			13.425101997305797	BRCA	GDSC2
Vorinostat	1012	HDAC inhibitor Class I	IIa	IIb	IV	Chromatin histone acetylation	BRCA2_mut	6	44	.14608520492824692	1.4095277878844525	1.5564457192524517			.73845113458841938	-.14691793136799913	.96342884807142382	1.0105008053731483	.73857636244156422			93.7188975401628	BRCA	GDSC2
Vorinostat	1012	HDAC inhibitor Class I	IIa	IIb	IV	Chromatin histone acetylation	CDH1_mut	5	45	.22133119370755164	1.3387059881346659	1.5610499651942507			.76303551012597715	-.22234397705958475	1.5164538804429113	.94438242614837953	.64082794471541149			91.750435655757855	BRCA	GDSC2
Vorinostat	1012	HDAC inhibitor Class I	IIa	IIb	IV	Chromatin histone acetylation	MACF1_mut	3	47	.38436372240934702	1.9010346963713607	1.5156951975595858			.67378900123934338	.38533949881177487	1.3578161481214348	.98418685513434712	.52170504605296586			91.750435655757855	BRCA	GDSC2
Vorinostat	1012	HDAC inhibitor Class I	IIa	IIb	IV	Chromatin histone acetylation	MLL3_mut	3	47	.69755180736283307	.88784456959858271	1.5803669077791249			.021479886956899646	-.69252233818054221	.29358981529926398	1.0122932294794955	.2472246305045116			91.750435655757855	BRCA	GDSC2
Vorinostat	1012	HDAC inhibitor Class I	IIa	IIb	IV	Chromatin histone acetylation	NF1_mut	5	45	.30340087020292672	1.2650548427948471	1.569233425787564			.20537733684584208	-.30417858299271683	.37394820785459226	1.0410554612488103	.52289141968399677			91.750435655757855	BRCA	GDSC2
Vorinostat	1012	HDAC inhibitor Class I	IIa	IIb	IV	Chromatin histone acetylation	PIK3CA_mut	17	33	.17215705930724501	1.4248044215173543	1.5975485820793809			.55620369189842433	-.17274416056202657	.94211050948005781	1.0326965357208924	.56686249664661292			91.750435655757855	BRCA	GDSC2
Vorinostat	1012	HDAC inhibitor Class I	IIa	IIb	IV	Chromatin histone acetylation	POLR2B_mut	3	47	.019303886130404766	1.5570858630353026	1.5376493784108232			.92737161800956125	.019436484624479444	.24720956201991912	1.0272320782460216	.9742741380623986			94.150350794896127	BRCA	GDSC2
Vorinostat	1012	HDAC inhibitor Class I	IIa	IIb	IV	Chromatin histone acetylation	PTEN_mut	9	41	.18539448555849078	1.3861490199122102	1.5723277364684074			.59502199776072029	-.18617871655619722	.90581876642223969	1.0227766638765086	.61681421455528207			91.750435655757855	BRCA	GDSC2
Vorinostat	1012	HDAC inhibitor Class I	IIa	IIb	IV	Chromatin histone acetylation	TP53_mut	39	11	.17458921406821309	1.5773845241473958	1.4020710847878326			.65450831215077176	.17531343935956323	.95711869809471861	1.1656823897651851	.6114153123274676			91.750435655757855	BRCA	GDSC2
Vorinostat	1012	HDAC inhibitor Class I	IIa	IIb	IV	Chromatin histone acetylation	cnaBRCA5	6	44	.11584278105885715	1.4362482334026954	1.5528020221363279			.77152094838307006	-.11655378873363254	.867565036226282	1.0210309597827001	.79123573311921391			93.7188975401628	BRCA	GDSC2
Vorinostat	1012	HDAC inhibitor Class I	IIa	IIb	IV	Chromatin histone acetylation	cnaBRCA7	4	46	.99085075066229378	2.4239617305291357	1.4618463359195228			.032887765499694105	.96211539460961282	.5750235088950657	.99179240118892531	.063344479893739647			79.180599867174578	BRCA	GDSC2
Vorinostat	1012	HDAC inhibitor Class I	IIa	IIb	IV	Chromatin histone acetylation	cnaBRCA8	3	47	.41044489039236703	1.1522511964899744	1.5634898890413762			.64515066939040522	-.41123869255140177	1.3174350586606995	.98592897792441259	.49398191653283463			91.750435655757855	BRCA	GDSC2
Vorinostat	1012	HDAC inhibitor Class I	IIa	IIb	IV	Chromatin histone acetylation	cnaBRCA9	4	46	.088263883251288519	1.6205526113093194	1.5317079984603765			.90905649944151901	.08884461284894285	1.411536075238806	.97361188668766996	.86625691044927744			93.7188975401628	BRCA	GDSC2
Vorinostat	1012	HDAC inhibitor Class I	IIa	IIb	IV	Chromatin histone acetylation	cnaBRCA10	4	46	.036522384033155005	1.5049855309625921	1.5417573097948747			.94462071748893428	-.036771778832282553	.94264536413046096	1.010962553593808	.94443533125183687			94.150350794896127	BRCA	GDSC2
Vorinostat	1012	HDAC inhibitor Class I	IIa	IIb	IV	Chromatin histone acetylation	cnaBRCA12	10	40	1.1401887610188381	2.3714565043548448	1.3306553332716535			.0034749541352934723	1.0408011710831913	.83098171503895046	.93069924782595737	.0022694177976106756			11.347088988053381	BRCA	GDSC2
Vorinostat	1012	HDAC inhibitor Class I	IIa	IIb	IV	Chromatin histone acetylation	cnaBRCA13	10	40	.36968826271390948	1.8332662981703034	1.4652028848177889			.30479975875566889	.36806341335251447	.97185702942113916	1.0010050647164062	.30096624818610718			91.750435655757855	BRCA	GDSC2
Vorinostat	1012	HDAC inhibitor Class I	IIa	IIb	IV	Chromatin histone acetylation	cnaBRCA14	22	28	.083887911356399184	1.5860733429653144	1.5016844581849174			.77929778836036601	.084388884780397078	1.1912780245746311	.83384446490844844	.76968726236961305			93.7188975401628	BRCA	GDSC2
Vorinostat	1012	HDAC inhibitor Class I	IIa	IIb	IV	Chromatin histone acetylation	cnaBRCA15	23	27	.12643716197393734	1.607419633227589	1.4803750670437057			.65934758310495023	.12704456618388327	1.0329027122124737	.98039936023361907	.65789669615724877			91.750435655757855	BRCA	GDSC2
Vorinostat	1012	HDAC inhibitor Class I	IIa	IIb	IV	Chromatin histone acetylation	cnaBRCA16	17	33	.27768010050574538	1.7217045315173223	1.4446000405642461			.39430951549216731	.27710449095307621	1.1443081414798235	.91600606671697304	.35696093814761598			91.750435655757855	BRCA	GDSC2
Vorinostat	1012	HDAC inhibitor Class I	IIa	IIb	IV	Chromatin histone acetylation	cnaBRCA17	11	39	.51765003726854375	1.1416706164096464	1.6508308101002176			.18778645669427846	-.50916019369057119	1.11261729926066	.94672937938623081	.13600674557865067			85.004215986656689	BRCA	GDSC2
Vorinostat	1012	HDAC inhibitor Class I	IIa	IIb	IV	Chromatin histone acetylation	cnaBRCA18	17	33	.34984204648831113	1.3095870718098035	1.6569029743529675			.28345287894875937	-.34731590254316402	1.1316529881402786	.91547612140926804	.2470449717876797			91.750435655757855	BRCA	GDSC2
Vorinostat	1012	HDAC inhibitor Class I	IIa	IIb	IV	Chromatin histone acetylation	cnaBRCA19	4	46	.4837671734191944	1.0946546343831516	1.5774382573235217			.43094408239923931	-.48278362294037014	1.0455516658592479	.99471364130453355	.35803720271884487			91.750435655757855	BRCA	GDSC2
Vorinostat	1012	HDAC inhibitor Class I	IIa	IIb	IV	Chromatin histone acetylation	cnaBRCA20	3	47	.16000199944655169	1.6901384609999077	1.529156659391806			.83710331819697337	.16098180160810172	1.1800361041685039	.99787495420198857	.78932047523326121			93.7188975401628	BRCA	GDSC2
Vorinostat	1012	HDAC inhibitor Class I	IIa	IIb	IV	Chromatin histone acetylation	cnaBRCA22	18	32	.3471697625484545	1.7593657533376548	1.4147560879480254			.20265444930615972	.34460966538962934	.78001671642224057	1.091779314769536	.24447250411007007			91.750435655757855	BRCA	GDSC2
Vorinostat	1012	HDAC inhibitor Class I	IIa	IIb	IV	Chromatin histone acetylation	cnaBRCA23	3	47	.42884144204261876	1.1351062605686215	1.5645842466533773			.20108686237867951	-.42947798608475574	.4092297904501172	1.0194591895530649	.47492669965850276			91.750435655757855	BRCA	GDSC2
Vorinostat	1012	HDAC inhibitor Class I	IIa	IIb	IV	Chromatin histone acetylation	cnaBRCA24	3	47	.089654223376843034	1.4539808116775639	1.544230551901743			.88713875940850229	-.090249740224179087	.95457838634356851	1.0088450767571107	.88095763687752993			93.7188975401628	BRCA	GDSC2
Vorinostat	1012	HDAC inhibitor Class I	IIa	IIb	IV	Chromatin histone acetylation	cnaBRCA25	6	44	.30444710516356371	1.2704236132678879	1.5754144703365291			.45229805103606457	-.30499085706864126	.86087791926872681	1.0169043095125652	.48757479615028088			91.750435655757855	BRCA	GDSC2
Vorinostat	1012	HDAC inhibitor Class I	IIa	IIb	IV	Chromatin histone acetylation	cnaBRCA26	16	34	.073489580635958299	1.4885296073596128	1.5624795487253174			.80318558503014625	-.073949941365704541	.93863326098416422	1.0355465596017555	.80949972323946184			93.7188975401628	BRCA	GDSC2
Vorinostat	1012	HDAC inhibitor Class I	IIa	IIb	IV	Chromatin histone acetylation	cnaBRCA27	10	40	.28015147403282703	1.3146140329902718	1.5948659511127967			.47050241490900213	-.28025191812252492	1.0867542670806936	.97933928526120806	.43203341453548916			91.750435655757855	BRCA	GDSC2
Vorinostat	1012	HDAC inhibitor Class I	IIa	IIb	IV	Chromatin histone acetylation	cnaBRCA28	4	46	.013900953958513092	1.551692337565751	1.5376958483511218			.97369159136430394	.013996489214629149	.7396099315191671	1.0222085583451772	.97883617082699581			94.150350794896127	BRCA	GDSC2
Vorinostat	1012	HDAC inhibitor Class I	IIa	IIb	IV	Chromatin histone acetylation	cnaBRCA29	7	43	.63291110735200362	1.0040359688850045	1.6258727114469667			.12398596751177926	-.6218367425619622	.87887166569773179	.99642746338330901	.1270184356954713			85.004215986656689	BRCA	GDSC2
Vorinostat	1012	HDAC inhibitor Class I	IIa	IIb	IV	Chromatin histone acetylation	cnaBRCA30	6	44	.35136175682229848	1.8480485855111297	1.4966474286669957			.57268182375979326	.35140115684413398	1.3951285608969679	.94350715203999991	.42343745779481545			91.750435655757855	BRCA	GDSC2
Vorinostat	1012	HDAC inhibitor Class I	IIa	IIb	IV	Chromatin histone acetylation	cnaBRCA31	16	34	.22454144141339882	1.3859479138416024	1.6107532868514396			.42802583670450101	-.22480537300983716	.85323136802797606	1.0616289741005767	.4625156763373115			91.750435655757855	BRCA	GDSC2
Vorinostat	1012	HDAC inhibitor Class I	IIa	IIb	IV	Chromatin histone acetylation	cnaBRCA32	9	41	.21972396784588213	1.7195592453629369	1.4991401260036139			.41251499658796287	.22041911935932301	.61323325050134858	1.0641400308195976	.5533756699716843			91.750435655757855	BRCA	GDSC2
Vorinostat	1012	HDAC inhibitor Class I	IIa	IIb	IV	Chromatin histone acetylation	cnaBRCA33	6	44	1.2032766115317433	.54858965859179365	1.6738463732469056			.021804657892971164	-1.1252567146551118	.86122560626560374	.94338155715230709	.0080550611983834751			13.425101997305797	BRCA	GDSC2
Vorinostat	1012	HDAC inhibitor Class I	IIa	IIb	IV	Chromatin histone acetylation	cnaBRCA34	5	45	.13866279485338895	1.6643575882591037	1.5248664540693129			.70927696902092907	.13949113418979087	.72020783795874899	1.0280210171056068	.76991294388869669			93.7188975401628	BRCA	GDSC2
Vorinostat	1012	HDAC inhibitor Class I	IIa	IIb	IV	Chromatin histone acetylation	cnaBRCA36	10	40	.14722947701104311	1.6571958566821809	1.5092204951898196			.69281800023426166	.14797536149236135	1.0468987045169897	.99516277351858096	.67895322385260792			91.750435655757855	BRCA	GDSC2
Vorinostat	1012	HDAC inhibitor Class I	IIa	IIb	IV	Chromatin histone acetylation	cnaBRCA38	4	46	.28416084108595457	1.2763999683459244	1.561634315239802			.65474264393016213	-.28523434689387761	1.1299127408559559	.99480033117365574	.58819851973450132			91.750435655757855	BRCA	GDSC2
Vorinostat	1012	HDAC inhibitor Class I	IIa	IIb	IV	Chromatin histone acetylation	cnaBRCA39	7	43	.010700303290300011	1.5295500613841511	1.5403239056912916			.982804746037092	-.010773844307140568	1.2163626294167931	.97327169861128637	.97916364826691948			94.150350794896127	BRCA	GDSC2
Vorinostat	1012	HDAC inhibitor Class I	IIa	IIb	IV	Chromatin histone acetylation	cnaBRCA42	3	47	.062707706376818481	1.4794716330700393	1.54260347819584			.9327897133624683	-.063131845125800723	1.1323061982722875	1.0009482514434356	.91657330252509084			94.150350794896127	BRCA	GDSC2
Vorinostat	1012	HDAC inhibitor Class I	IIa	IIb	IV	Chromatin histone acetylation	cnaBRCA47	7	43	.33282203610558075	1.8250305090548971	1.4922224374658215			.33801195216494584	.33280807158907555	.76972772737610062	1.0286501496939511	.41819051072803515			91.750435655757855	BRCA	GDSC2
Vorinostat	1012	HDAC inhibitor Class I	IIa	IIb	IV	Chromatin histone acetylation	cnaBRCA48	5	45	.72391309951606719	2.1792756678705025	1.4676533341124911			.10393899674957054	.71162233375801143	.752642182843547	1.0013405224825624	.1311898608414627			85.004215986656689	BRCA	GDSC2
Vorinostat	1012	HDAC inhibitor Class I	IIa	IIb	IV	Chromatin histone acetylation	cnaBRCA57	5	45	.41365498317936344	1.9106955056538524	1.4974955743587852			.4373459626958503	.41319993129506716	1.0406866119959035	.99501411939028317	.38458902110873028			91.750435655757855	BRCA	GDSC2
Vorinostat	1012	HDAC inhibitor Class I	IIa	IIb	IV	Chromatin histone acetylation	cnaBRCA58	9	41	.19975538228248668	1.7032383325139233	1.5027227654094948			.58479449035051179	.20051556710442853	.96127091399860354	1.0120980257375209	.58987582055860455			91.750435655757855	BRCA	GDSC2
Vorinostat	1012	HDAC inhibitor Class I	IIa	IIb	IV	Chromatin histone acetylation	cnaBRCA60	3	47	.11793873020513661	1.6503951288870162	1.5316934678245437			.83930877858474595	.11870166106247249	.87297241085559218	1.01187362725496	.84384015667971179			93.7188975401628	BRCA	GDSC2
Vorinostat	1012	HDAC inhibitor Class I	IIa	IIb	IV	Chromatin histone acetylation	cnaBRCA61	3	47	.46961742693875369	1.9804412600385304	1.510626693495724			.42553687502989984	.4698145665428064	.81372728670535632	1.0077525994748042	.43421092850275322			91.750435655757855	BRCA	GDSC2
Vorinostat	1012	HDAC inhibitor Class I	IIa	IIb	IV	Chromatin histone acetylation	cnaBRCA62	10	40	.1502954556722074	1.6596519135268042	1.5086064809786639			.75959760554998879	.15104543254814029	1.4580852393919466	.8674472385505767	.67266369188144481			91.750435655757855	BRCA	GDSC2
Vorinostat	1012	HDAC inhibitor Class I	IIa	IIb	IV	Chromatin histone acetylation	cnaBRCA63	7	43	.62590990765561283	2.0679580100143049	1.4526761001003365			.25146488945537004	.61528190991396836	1.2484847311612686	.9389896732582983	.13117479837020379			85.004215986656689	BRCA	GDSC2
Vorinostat	1012	HDAC inhibitor Class I	IIa	IIb	IV	Chromatin histone acetylation	cnaBRCA64	9	41	.38011880202633302	1.8492284407631285	1.4706761562816206			.45265567566747766	.37855228448150791	1.3881140130489631	.89708281387584254	.30694901256693491			91.750435655757855	BRCA	GDSC2
Nilotinib	1013	ABL	ABL signaling	ARID1A_mut	5	44	.009497142197015758	2.8103867127975666	2.8000669067196871			.9832454096777743	.010319806077879523	.98028423542303444	1.0959897707026327	.98402994304986369			99.945065529485291	BRCA	GDSC2
Nilotinib	1013	ABL	ABL signaling	ASH1L_mut	3	46	.27074951452334406	2.5255333109955758	2.8190929897101595			.61775825646457683	-.29355967871458377	.85044860512253728	1.0934796821045343	.6516544422573527			99.945065529485291	BRCA	GDSC2
Nilotinib	1013	ABL	ABL signaling	BRCA1_mut	4	45	.35488416576800907	3.1535366437366439	2.7697940196601669			.23889390734288279	.38374262407647697	.48841090573883084	1.1102727536320367	.49972644748268669			98.313594701973216	BRCA	GDSC2
Nilotinib	1013	ABL	ABL signaling	BRCA2_mut	6	43	.093992683605799987	2.711535611472879	2.81362008815853			.76288685720526817	-.10208447668565102	.68654822938311577	1.124235373377857	.83017201569662902			99.945065529485291	BRCA	GDSC2
Nilotinib	1013	ABL	ABL signaling	CDH1_mut	5	44	.793195992607856	2.0494213784497886	2.8865402401682982			.12190739143417402	-.83711886171850969	.94888967124852641	1.0647388480863633	.099453686423658358			64.147298105521273	BRCA	GDSC2
Nilotinib	1013	ABL	ABL signaling	MACF1_mut	3	46	.023136860603989486	2.8247214523749786	2.7995807196201983			.97603393445166442	.025140732754780348	1.26787677675185	1.0778458722780682	.96919191829443774			99.945065529485291	BRCA	GDSC2
Nilotinib	1013	ABL	ABL signaling	NF1_mut	4	45	.42935135906528427	3.2265257472070372	2.7633060993516878			.55343835538502073	.46321964785534941	1.3729056439003899	1.0558580708890097	.41471638122333288			98.313594701973216	BRCA	GDSC2
Nilotinib	1013	ABL	ABL signaling	PIK3CA_mut	16	33	.096631710403664001	2.8717604243222041	2.7668700203181458			.71365902772725431	.10489040400405836	.76422622493347936	1.2069648496371244	.75249370032448348			99.945065529485291	BRCA	GDSC2
Nilotinib	1013	ABL	ABL signaling	POLR2B_mut	3	46	.1889029564530271	2.9936139270667432	2.7885659930098656			.86558727289834869	.2050479340568776	1.8412831886463836	1.0391938293924166	.75263591782565631			99.945065529485291	BRCA	GDSC2
Nilotinib	1013	ABL	ABL signaling	PTEN_mut	9	40	.72177075180477102	2.1854561792535949	2.939644296159293			.052192006344301635	-.75418811690569809	.93174792220580971	1.0666441564837046	.056377611629812752			64.147298105521273	BRCA	GDSC2
Nilotinib	1013	ABL	ABL signaling	TP53_mut	38	11	.21944483322580086	2.8544181696080786	2.616998819504281			.58950736897070755	.23741935010379756	1.0088434555050261	1.3174774478362727	.52467658094443193			98.313594701973216	BRCA	GDSC2
Nilotinib	1013	ABL	ABL signaling	cnaBRCA5	6	43	.13339441683992648	2.6740455509893999	2.8188512593887829			.58828594303648329	-.144805708399383	.48031020302632266	1.1363237997672049	.76088773895189854			99.945065529485291	BRCA	GDSC2
Nilotinib	1013	ABL	ABL signaling	cnaBRCA7	4	45	.00036114084112918613	2.8007595575157556	2.8011519828798011			.99926599947085237	-.00039242536404549	.73491874664938062	1.1065436919706031	.99945065529485289			99.945065529485291	BRCA	GDSC2
Nilotinib	1013	ABL	ABL signaling	cnaBRCA8	3	46	.44422165577640293	2.3506256081516148	2.8305000138086789			.46665075251035415	-.47987440565706407	.92300886107746416	1.0867198135321736	.45968831187054071			98.313594701973216	BRCA	GDSC2
Nilotinib	1013	ABL	ABL signaling	cnaBRCA9	4	45	.066663441307794294	2.8676333589571792	2.795207644973897			.83161955128086917	.072425713983282236	.5581771176741146	1.1133658684331218	.89887680433028161			99.945065529485291	BRCA	GDSC2
Nilotinib	1013	ABL	ABL signaling	cnaBRCA10	4	45	.9567424812870281	3.7234515847170937	2.7191349137952376			.2536573707317078	1.0043166709218561	1.4215412982054414	1.0194477066977252	.073031762140413653			64.147298105521273	BRCA	GDSC2
Nilotinib	1013	ABL	ABL signaling	cnaBRCA12	10	39	.0075674618352381878	2.7945751368882523	2.8027981048915782			.98176840410971611	-.0082229680033258923	.96783013795755568	1.1129008557015343	.98305736443805791			99.945065529485291	BRCA	GDSC2
Nilotinib	1013	ABL	ABL signaling	cnaBRCA13	10	39	.33690928602303488	3.0897407299755408	2.7271146194845812			.16677070065572785	.36262611049095961	.55461995778489148	1.1661969988346164	.34672600703927303			98.313594701973216	BRCA	GDSC2
Nilotinib	1013	ABL	ABL signaling	cnaBRCA14	22	27	.23332348143151654	2.9398526239530245	2.6880785086180561			.42570763094462016	.25177411533496841	1.1360791002897888	1.0307390183859302	.42067539727628922			98.313594701973216	BRCA	GDSC2
Nilotinib	1013	ABL	ABL signaling	cnaBRCA15	23	26	.17595409496990841	2.9021657861867713	2.7117332452830132			.54284125326732169	.19043254090375816	1.1057140995082584	1.0612403011445213	.54172797080679125			98.313594701973216	BRCA	GDSC2
Nilotinib	1013	ABL	ABL signaling	cnaBRCA16	17	32	.49649343757685038	3.1436181141772574	2.6191677974575214			.10881381831127811	.52445031671973608	1.0635670002902977	1.0525428329819599	.10473028262125922			64.147298105521273	BRCA	GDSC2
Nilotinib	1013	ABL	ABL signaling	cnaBRCA17	10	39	.21946444921076749	2.9901579923707104	2.7526486547678712			.35985647717314084	.23750933760283921	.54820479188118432	1.173634607192412	.53880490293602401			98.313594701973216	BRCA	GDSC2
Nilotinib	1013	ABL	ABL signaling	cnaBRCA18	16	33	.0072650909109455535	2.8064365820078296	2.7985421862887514			.97920439146327642	.0078943957190782399	.88676370499773061	1.1685957270305367	.98107446821118049			99.945065529485291	BRCA	GDSC2
Nilotinib	1013	ABL	ABL signaling	cnaBRCA19	4	45	.17537350782047526	2.6263207132624977	2.816657657924535			.67342375355735484	-.19033694466203732	.77421683748937109	1.1033452498202594	.73827184817234881			99.945065529485291	BRCA	GDSC2
Nilotinib	1013	ABL	ABL signaling	cnaBRCA20	3	46	.39639698347888902	2.3986461952294458	2.8273682363905595			.012347748711074202	-.42872204116111368	.040920879203657994	1.1052866252040952	.50915480104134947			98.313594701973216	BRCA	GDSC2
Nilotinib	1013	ABL	ABL signaling	cnaBRCA22	17	32	.31169527412047066	3.0198143033180616	2.6849385719764696			.27450674527724328	.33487573134159199	.92604557849186375	1.1434196271394139	.30432299685839059			98.313594701973216	BRCA	GDSC2
Nilotinib	1013	ABL	ABL signaling	cnaBRCA25	5	44	.10747270053948947	2.6963116277520074	2.8130299845657736			.79059994057273231	-.11671835681376619	.86003047147711253	1.1047030095957522	.82084750752609481			99.945065529485291	BRCA	GDSC2
Nilotinib	1013	ABL	ABL signaling	cnaBRCA26	15	34	.22245939271118351	2.9679396124212598	2.7275230374510349			.50219713996100457	.24041657497022495	1.181028782655358	1.0352342984040903	.47649975930913591			98.313594701973216	BRCA	GDSC2
Nilotinib	1013	ABL	ABL signaling	cnaBRCA27	10	39	.013240317728621489	2.7896690130238881	2.8040560853696208			.97170748119639949	-.014387072345732665	1.1354474310317197	1.0747192466277686	.97036126277077817			99.945065529485291	BRCA	GDSC2
Nilotinib	1013	ABL	ABL signaling	cnaBRCA28	4	45	.099562725723212661	2.7018025109279518	2.8099481647987172			.8150754091295076	-.10814565387076547	.80239803346667815	1.1029005138074854	.84948471222497068			99.945065529485291	BRCA	GDSC2
Nilotinib	1013	ABL	ABL signaling	cnaBRCA29	7	42	.52427906119991818	2.321157546579836	2.8811136817522671			.23851086152478215	-.55995613517243115	1.0795462304387333	1.0663569746750414	.20536073474220209			83.855633353065855	BRCA	GDSC2
Nilotinib	1013	ABL	ABL signaling	cnaBRCA30	6	43	.7853955283430899	3.5254413336267283	2.7000518478579929			.16596007758821338	.82538948576873539	1.2242785789104209	1.028339588476646	.077930863281677878			64.147298105521273	BRCA	GDSC2
Nilotinib	1013	ABL	ABL signaling	cnaBRCA31	16	33	.25286511579909277	2.9848275354311946	2.7120496028107564			.47852441215673136	.27277793262043826	1.3745996083657137	.90745157331514448	.41070309726875964			98.313594701973216	BRCA	GDSC2
Nilotinib	1013	ABL	ABL signaling	cnaBRCA32	9	40	.64961703280806071	3.3592430582783961	2.6755422483787128			.1388361751943325	.68370080989968329	1.1885464916723829	1.0223174479649662	.084777324994914624			64.147298105521273	BRCA	GDSC2
Nilotinib	1013	ABL	ABL signaling	cnaBRCA33	6	43	.75390959139132041	2.1040637807988576	2.8983835994153706			.11736748400573965	-.79431981861651302	1.0067391372828918	1.0590415601087972	.090203674394809155			64.147298105521273	BRCA	GDSC2
Nilotinib	1013	ABL	ABL signaling	cnaBRCA34	5	44	.16079683596555541	2.9578235164789506	2.7833127244831668			.64994373528451288	.17451079199578379	.72880998191213608	1.1126570172838306	.73483674748299821			99.945065529485291	BRCA	GDSC2
Nilotinib	1013	ABL	ABL signaling	cnaBRCA36	10	39	.18316130249413354	2.9590819237748898	2.7606168774847486			.59631128179122594	.19846504629014117	1.0172231519191504	1.0986767751967685	.60776417365812774			99.945065529485291	BRCA	GDSC2
Nilotinib	1013	ABL	ABL signaling	cnaBRCA38	4	45	.71250961717576	3.4984494005123112	2.7391351079467738			.15871704316779353	.7593142925655374	.816655351916584	1.0805815347864909	.17855941659767191			79.540103757144749	BRCA	GDSC2
Nilotinib	1013	ABL	ABL signaling	cnaBRCA39	7	42	.15170333384453613	2.9422084983947365	2.7776051897831175			.79365356541201482	.16460330861161898	1.5484484597306947	.99935234425764374	.71186386902834964			99.945065529485291	BRCA	GDSC2
Nilotinib	1013	ABL	ABL signaling	cnaBRCA42	3	46	.39200923997183851	3.199179567400495	2.7751595382054908			.45271506947215456	.42402002919500426	.78326993544902301	1.0930309681402877	.5138332920777342			98.313594701973216	BRCA	GDSC2
Nilotinib	1013	ABL	ABL signaling	cnaBRCA47	7	42	.13395308784024765	2.6764994259356798	2.8218900351929599			.70428661482296451	-.14539060925728009	.87235148097778004	1.1131455923779288	.74428072800771705			99.945065529485291	BRCA	GDSC2
Nilotinib	1013	ABL	ABL signaling	cnaBRCA48	5	44	.036940709120388285	2.8371623717215764	2.7970242182055953			.90192093194848899	.040138153515981045	.59498510399475724	1.1213817083385416	.93794225622428906			99.945065529485291	BRCA	GDSC2
Nilotinib	1013	ABL	ABL signaling	cnaBRCA57	5	44	.35862676816675032	2.4533211087605897	2.8406425435420708			.074688394006282688	-.38732143478148107	.27081670375998634	1.1261037401217979	.45110985388318181			98.313594701973216	BRCA	GDSC2
Nilotinib	1013	ABL	ABL signaling	cnaBRCA58	9	40	.32235156102280038	3.0847650950294683	2.7372997901097214			.24637100564743386	.34746530491974692	.68376654930236613	1.1420665652409363	.38670165758770114			98.313594701973216	BRCA	GDSC2
Nilotinib	1013	ABL	ABL signaling	cnaBRCA60	3	46	.072931729352381541	2.8755056612278285	2.7962687059993607			.89397429192991706	.079236955228467743	.88584829379650576	1.0945165754320703	.90310931224437996			99.945065529485291	BRCA	GDSC2
Nilotinib	1013	ABL	ABL signaling	cnaBRCA61	3	46	.91509340127096928	3.7120313136549696	2.7417126851888951			.38959430669491152	.97031862846607453	1.5416514681314086	1.0337701164823248	.13131666753565055			71.494630102743074	BRCA	GDSC2
Nilotinib	1013	ABL	ABL signaling	cnaBRCA62	10	39	.64514533710188149	3.3404028146462013	2.6628422900818478			.19450769504885274	.67756052456435345	1.4777229802077407	.9203642877402729	.075117399771895965			64.147298105521273	BRCA	GDSC2
Nilotinib	1013	ABL	ABL signaling	cnaBRCA63	7	42	.57256272898423499	3.323581181644411	2.7140430759081715			.39860962750262902	.60953810573623946	1.7464432547551361	.92348790384206891	.16734100638180938			79.540103757144749	BRCA	GDSC2
Nilotinib	1013	ABL	ABL signaling	cnaBRCA64	9	40	.012680708703816579	2.8123681330420482	2.7985891065568911			.97300586650303234	.013779026485157164	1.0792318608861788	1.0881212288588784	.97272658181308957			99.945065529485291	BRCA	GDSC2
Olaparib	1017	PARP1	PARP2	Genome integrity	ARID1A_mut	5	43	.1962123487998621	4.6629992263219275	4.8786690545539813			.71942511973182022	-.21566982823205372	1.2096167860895659	1.0880616358819135	.6798788352264622			38.902317503726699	BRCA	GDSC2
Olaparib	1017	PARP1	PARP2	Genome integrity	ASH1L_mut	3	45	.77360588897392413	4.0717577192351744	4.9084998293272291			.1228732559447933	-.83674211009205468	.61274170250080606	1.0981789964130073	.2009707139526456			36.54012980957193	BRCA	GDSC2
Olaparib	1017	PARP1	PARP2	Genome integrity	BRCA1_mut	4	44	.24195243795436519	4.6125311842412895	4.8783554713742205			.63599833387892368	-.26582428713293105	.97851197638206711	1.1065593100083211	.64533140077029805			38.902317503726699	BRCA	GDSC2
Olaparib	1017	PARP1	PARP2	Genome integrity	BRCA2_mut	6	42	.2198045825142558	4.6449877035783844	4.8863771251419168			.60981120761331986	-.24138942156353238	1.0232565405404859	1.1069925490807824	.61692098017088437			38.902317503726699	BRCA	GDSC2
Olaparib	1017	PARP1	PARP2	Genome integrity	CDH1_mut	5	43	.23749212906605877	4.6225551157978106	4.8833718581032972			.65218135207523353	-.26081674230548657	1.1571402900995991	1.0924341789187841	.61762286922895893			38.902317503726699	BRCA	GDSC2
Olaparib	1017	PARP1	PARP2	Genome integrity	MACF1_mut	3	45	.18600489292933764	5.0480316076216249	4.8434149034347991			.6469544689711757	.20461670418682587	.63401073647225226	1.1166327314246871	.75649592993640791			38.902317503726699	BRCA	GDSC2
Olaparib	1017	PARP1	PARP2	Genome integrity	NF1_mut	4	44	.3316895245187701	5.1895705869051421	4.8258973438593245			.57222888845561437	.36367324304581761	1.1234188065066044	1.0945186644045677	.52848587772925648			38.902317503726699	BRCA	GDSC2
Olaparib	1017	PARP1	PARP2	Genome integrity	PIK3CA_mut	16	32	.00899241887520256	4.8496017324293241	4.8595043049550508			.97675224012672979	-.0099025725257266828	1.1001323244980401	1.1017361799170442	.97669725647281003			40.695719019700427	BRCA	GDSC2
Olaparib	1017	PARP1	PARP2	Genome integrity	PTEN_mut	9	39	.89479374509289067	4.1021426977250632	5.0302174666129549			.012436070781640593	-.92807476888789164	.8323577289148637	1.0753571738760388	.019544806273806524			19.544806273806529	BRCA	GDSC2
Olaparib	1017	PARP1	PARP2	Genome integrity	TP53_mut	37	11	.14289033905390652	4.8202107684876792	4.9772697312169702			.72146834647520519	-.1570589627292911	1.0305844241689139	1.3167763926375051	.67928454459212184			38.902317503726699	BRCA	GDSC2
Olaparib	1017	PARP1	PARP2	Genome integrity	cnaBRCA5	6	42	.16798172874363881	5.0178057229523487	4.8331174080884933			.72373664680774841	.1846883148638554	1.152451997339174	1.0928158920014823	.70208948865111265			38.902317503726699	BRCA	GDSC2
Olaparib	1017	PARP1	PARP2	Genome integrity	cnaBRCA7	4	44	.20990430015166744	4.6446855788019068	4.875432344595982			.73554972061766843	-.23074676579407516	1.2166870148515496	1.0906335233402045	.68959251692881818			38.902317503726699	BRCA	GDSC2
Olaparib	1017	PARP1	PARP2	Genome integrity	cnaBRCA8	3	45	.30791135111575668	5.1731729165239386	4.8350721495079778			.73290240715610233	.33810076701596081	1.4816653234632569	1.0773678651885397	.60806056139597431			38.902317503726699	BRCA	GDSC2
Olaparib	1017	PARP1	PARP2	Genome integrity	cnaBRCA9	4	44	.11361102550473315	4.9708297267506092	4.8457828766006452			.77813833408996991	.12504685014996397	.76195955688916861	1.1204736555443575	.82874299604218549			38.902317503726699	BRCA	GDSC2
Olaparib	1017	PARP1	PARP2	Genome integrity	cnaBRCA10	4	44	1.154336649810223	5.9641022089652065	4.7554853782175002			.074319179833370816	1.2086168307477063	.9308157835108829	1.0546525873537098	.032091673177769731			21.088681806434494	BRCA	GDSC2
Olaparib	1017	PARP1	PARP2	Genome integrity	cnaBRCA12	10	38	.2481796545497138	5.0714292843408479	4.7995650693163778			.54294853689513556	.27186421502447011	1.2645335460100142	1.0501915659984651	.4885095574259396			38.902317503726699	BRCA	GDSC2
Olaparib	1017	PARP1	PARP2	Genome integrity	cnaBRCA13	10	38	.55860731661577978	5.3306261526845526	4.7313553671206652			.21591110152346246	.59927078556388746	1.355944306150985	.99177117761583133	.12286710539256905			28.656379961425309	BRCA	GDSC2
Olaparib	1017	PARP1	PARP2	Genome integrity	cnaBRCA14	21	27	.38235721993798766	5.088725667243394	4.6753528320488726			.20106981047684405	.41337283519452139	1.134622760772606	1.0380835139329179	.19531622212499314			36.54012980957193	BRCA	GDSC2
Olaparib	1017	PARP1	PARP2	Genome integrity	cnaBRCA15	22	26	.57245283106480038	5.1840372746320895	4.5788055936740326			.058503698290095746	.60523168095805691	1.1573066753205838	.96524071838121084	.054154212281508692			21.088681806434494	BRCA	GDSC2
Olaparib	1017	PARP1	PARP2	Genome integrity	cnaBRCA16	16	32	.58277282109856521	5.2681325831823802	4.6502388795785237			.083912303157021292	.61789370360385654	1.1808006987790713	.99672212464337551	.063266045419303474			21.088681806434494	BRCA	GDSC2
Olaparib	1017	PARP1	PARP2	Genome integrity	cnaBRCA17	10	38	.15634118519589879	4.7201906421153739	4.8919962909546593			.58271697515723186	-.1718056488392854	.76875098136378472	1.1651636417249984	.66207636311677531			38.902317503726699	BRCA	GDSC2
Olaparib	1017	PARP1	PARP2	Genome integrity	cnaBRCA18	16	32	.097221010204199321	4.9275000825580637	4.8205551298906819			.74242905660135194	.1069449526673818	1.0071610955747878	1.1422433323308843	.75228403081793827			38.902317503726699	BRCA	GDSC2
Olaparib	1017	PARP1	PARP2	Genome integrity	cnaBRCA19	4	44	.056573909773812089	4.9133049867556444	4.8510123984183693			.90981535085087506	.062292588337275134	.97277117718343242	1.109481699321397	.91420446133757738			38.902317503726699	BRCA	GDSC2
Olaparib	1017	PARP1	PARP2	Genome integrity	cnaBRCA20	3	45	.20778860294826301	4.6419656498172861	4.8704859672884213			.56442970955604665	-.22852031747113521	.54703987661836695	1.1184255933611189	.72907555677850022			38.902317503726699	BRCA	GDSC2
Olaparib	1017	PARP1	PARP2	Genome integrity	cnaBRCA22	16	32	.11276444658094639	4.9388675911543123	4.8148713755925572			.72815348558547366	.12399621556175511	1.2027726502412288	1.0460367983798955	.71434860100790598			38.902317503726699	BRCA	GDSC2
Olaparib	1017	PARP1	PARP2	Genome integrity	cnaBRCA25	5	43	.11206657422130226	4.7457158571596549	4.8690508416658727			.82580669880455049	-.12333498450621772	1.1277692355656777	1.0979236371639558	.81357171691937669			38.902317503726699	BRCA	GDSC2
Olaparib	1017	PARP1	PARP2	Genome integrity	cnaBRCA26	14	34	.054082458884450312	4.8983762831527313	4.838838162155664			.84992609948509878	.059538120997067345	.89300294079889142	1.1726925261543371	.86551348029991504			38.902317503726699	BRCA	GDSC2
Olaparib	1017	PARP1	PARP2	Genome integrity	cnaBRCA27	9	39	.3701773473491729	5.1838679088921218	4.7805885717282495			.29046459208628855	.40327933716387232	.96033318286116509	1.114695291507064	.32205396940162861			38.902317503726699	BRCA	GDSC2
Olaparib	1017	PARP1	PARP2	Genome integrity	cnaBRCA28	4	44	.17732387336844208	4.6774268574029971	4.8724558647231557			.76431450818324764	-.1950290073201586	1.1576214922280181	1.0957018015164635	.73574136461166184			38.902317503726699	BRCA	GDSC2
Olaparib	1017	PARP1	PARP2	Genome integrity	cnaBRCA29	7	41	.23106676545147309	4.6396057236017523	4.8931835466394773			.67150409740195172	-.25357782303772503	1.4556311005874318	1.0330328141903034	.57481084304208452			38.902317503726699	BRCA	GDSC2
Olaparib	1017	PARP1	PARP2	Genome integrity	cnaBRCA30	6	42	1.3029600884000421	6.0052993188702208	4.6920468943859408			.010372257667107742	1.31325242448428	.85286124518712703	1.0252035457192825	.0045248220384033269			9.0496440768066559	BRCA	GDSC2
Olaparib	1017	PARP1	PARP2	Genome integrity	cnaBRCA31	15	33	.64577445675186929	5.3237465098246428	4.6436838736382162			.050313845790836469	.68006263618642659	1.0744298879490866	1.0436256090267246	.043725293288362617			21.088681806434494	BRCA	GDSC2
Olaparib	1017	PARP1	PARP2	Genome integrity	cnaBRCA32	9	39	.39362426372161197	5.2041376988926107	4.7759109278819825			.24975462077117244	.42822677101062823	.92488983763396304	1.1192054433191554	.29269217163524242			38.902317503726699	BRCA	GDSC2
Olaparib	1017	PARP1	PARP2	Genome integrity	cnaBRCA33	6	42	.77026562204135895	4.1379188617204008	4.9588155311216289			.16950606573855184	-.82089666940122807	1.2283790614903671	1.0441651319102798	.084219017736953117			24.062576496272321	BRCA	GDSC2
Olaparib	1017	PARP1	PARP2	Genome integrity	cnaBRCA34	5	43	.54338134464452359	5.3847125111277547	4.7947489051579542			.27061210674307068	.58996360596980058	1.0027466966175713	1.0933010798827687	.25608167445668512			38.902317503726699	BRCA	GDSC2
Olaparib	1017	PARP1	PARP2	Genome integrity	cnaBRCA36	10	38	.26079993327170375	5.0822502142745822	4.7967174561759194			.39353249200179774	.28553275809866285	.8501451857648652	1.1464841056750603	.46679345110605541			38.902317503726699	BRCA	GDSC2
Olaparib	1017	PARP1	PARP2	Genome integrity	cnaBRCA38	4	44	.13529561081745392	4.9926787658205409	4.8437966003215616			.78154526563549875	.14888216549897937	.94277227285975818	1.1105852242052223	.79673603744215571			38.902317503726699	BRCA	GDSC2
Olaparib	1017	PARP1	PARP2	Genome integrity	cnaBRCA39	7	41	.17909612642079231	5.0243163063341303	4.8275012520266323			.72716985486287822	.19681505430749802	1.3683056435196999	1.0526008487796394	.66348528209078561			38.902317503726699	BRCA	GDSC2
Olaparib	1017	PARP1	PARP2	Genome integrity	cnaBRCA42	3	45	.17793980278409466	5.039730457469763	4.8439683134449227			.8001947971934088	.19576214402484027	1.1579501407209254	1.0974602279918959	.7667309827150679			38.902317503726699	BRCA	GDSC2
Olaparib	1017	PARP1	PARP2	Genome integrity	cnaBRCA47	7	41	.63225663101901775	4.2763583863599033	4.9552013847051581			.056374045291409082	-.67884299834525486	.71235183935710411	1.1178537101476593	.12895370982641388			28.656379961425309	BRCA	GDSC2
Olaparib	1017	PARP1	PARP2	Genome integrity	cnaBRCA48	5	43	.40741640933847689	4.4574911181727206	4.9025653461992373			.34554519601467593	-.44507422802651675	.888703935427265	1.1098847239433469	.39301871035381253			38.902317503726699	BRCA	GDSC2
Olaparib	1017	PARP1	PARP2	Genome integrity	cnaBRCA57	5	43	.067929797134212822	4.9232020220468486	4.8484129155161995			.91042177294625293	.074789106530649185	1.3588884589966184	1.0731856080880946	.88631251839733383			38.902317503726699	BRCA	GDSC2
Olaparib	1017	PARP1	PARP2	Genome integrity	cnaBRCA58	9	39	.45343220112127197	5.2554375374538616	4.7640725035986167			.25465850416817276	.49136503385524488	1.1165305691840479	1.0766084994824785	.22638045141859126			37.73007523643188	BRCA	GDSC2
Olaparib	1017	PARP1	PARP2	Genome integrity	cnaBRCA60	3	45	.075585093890390379	4.9342236674305502	4.8510020994475367			.9210981035945992	.0832215679830135	1.2706154686058104	1.0926979499834057	.89968278534269031			38.902317503726699	BRCA	GDSC2
Olaparib	1017	PARP1	PARP2	Genome integrity	cnaBRCA61	3	45	.48569769277088648	4.3583479940518037	4.8893938110061201			.26154698734408272	-.53104581695431641	.60205894991624798	1.1105466686449195	.41953282653855128			38.902317503726699	BRCA	GDSC2
Olaparib	1017	PARP1	PARP2	Genome integrity	cnaBRCA62	9	39	.056346787155395678	4.9066066965323314	4.844571928426662			.90449638420321921	.062034768105669436	1.4308320635363871	1.0179640404617818	.87956076365015623			38.902317503726699	BRCA	GDSC2
Olaparib	1017	PARP1	PARP2	Genome integrity	cnaBRCA63	6	42	.080554049300387287	4.7786126442608383	4.8672878479015669			.90919498586421477	-.088675203640728562	1.7796484709234255	.9865793106809897	.8543756777725019			38.902317503726699	BRCA	GDSC2
Olaparib	1017	PARP1	PARP2	Genome integrity	cnaBRCA64	9	39	.27323755832215607	5.099243216192038	4.8001173469667293			.59789597372975911	.2991258692253087	1.5778007305133079	.96264407490852633	.46373409499186335			38.902317503726699	BRCA	GDSC2
Axitinib	1021	PDGFR	KIT	VEGFR	RTK signaling	ARID1A_mut	5	44	.071245055443456676	3.4916194783870615	3.3977362308853021			.87036874310255141	.09388324750175947	1.1407738594906602	1.3330200851794598	.88065165999163508			97.70438126209126	BRCA	GDSC2
Axitinib	1021	PDGFR	KIT	VEGFR	RTK signaling	ASH1L_mut	3	46	.3478069988176512	2.9785007818079143	3.4352823740318446			.48450871170358339	-.45678159222393022	.91279713929179518	1.3283200814467344	.56222193752706173			97.70438126209126	BRCA	GDSC2
Axitinib	1021	PDGFR	KIT	VEGFR	RTK signaling	BRCA1_mut	4	45	.019786484118860602	3.4312667906752248	3.4051872086263928			.96571407203252946	.026079582048831984	1.0667725535220471	1.3334597290185393	.96990941026050304			97.70438126209126	BRCA	GDSC2
Axitinib	1021	PDGFR	KIT	VEGFR	RTK signaling	BRCA2_mut	6	43	.39143593431041152	2.9583888957172033	3.4699571668973346			.29184112409238616	-.51156827118013126	.98935717544105772	1.3397004207916623	.37365798365089742			97.70438126209126	BRCA	GDSC2
Axitinib	1021	PDGFR	KIT	VEGFR	RTK signaling	CDH1_mut	5	44	.49214924435535812	2.8314454424541662	3.4727560076958581			.35173211229080253	-.64131056524169194	1.3239657370306825	1.3011217158457571	.30236522120789755			97.70438126209126	BRCA	GDSC2
Axitinib	1021	PDGFR	KIT	VEGFR	RTK signaling	MACF1_mut	3	46	.33034544230529345	2.9998858065923089	3.4338876985024269			.64809096926389986	-.43400189191011806	1.3971324276324426	1.3099544370348781	.58194534987551383			97.70438126209126	BRCA	GDSC2
Axitinib	1021	PDGFR	KIT	VEGFR	RTK signaling	MLL3_mut	3	46	1.0873934280242779	2.1070802413357357	3.4921141484104647			.014466042543100984	-1.3850339070747291	.49402417837073648	1.2975432395165718	.074382353158504264			78.285768811279823	BRCA	GDSC2
Axitinib	1021	PDGFR	KIT	VEGFR	RTK signaling	NF1_mut	5	44	.29603587714940177	3.0583934380088054	3.4469664627464671			.50101408645833567	-.38857302473766175	1.1185780963331513	1.3291961662414735	.53351494676619327			97.70438126209126	BRCA	GDSC2
Axitinib	1021	PDGFR	KIT	VEGFR	RTK signaling	PIK3CA_mut	17	32	.065866276114474154	3.4639835473306371	3.3772116014458682			.82961399593328056	.086771945884768886	1.349028837331455	1.3007678953226389	.82723850028320789			97.70438126209126	BRCA	GDSC2
Axitinib	1021	PDGFR	KIT	VEGFR	RTK signaling	POLR2B_mut	3	46	.63601099697619767	2.6297016245428821	3.4580301451578244			.11592943543667433	-.82832852061494222	.59866128901794624	1.3250107867809848	.29126655420672842			97.70438126209126	BRCA	GDSC2
Axitinib	1021	PDGFR	KIT	VEGFR	RTK signaling	PTEN_mut	9	40	1.0634462800823128	2.3525165029256971	3.6446460756139332			.0041548570976932628	-1.292129572688236	.97573294566763602	1.258516467221666	.0059314724481653721			30.843656730459934	BRCA	GDSC2
Axitinib	1021	PDGFR	KIT	VEGFR	RTK signaling	TP53_mut	38	11	.20011349068437662	3.4663143894986588	3.2035040681763252			.53608628938216307	.26281032132233362	1.3478452320617644	1.1767306103286572	.56169553977002917			97.70438126209126	BRCA	GDSC2
Axitinib	1021	PDGFR	KIT	VEGFR	RTK signaling	cnaBRCA5	6	43	.34600635680347341	3.8048755941860617	3.3518427438551681			.43056946197708124	.45303285033089358	1.2283360967284331	1.3186290692455613	.43121213819759863			97.70438126209126	BRCA	GDSC2
Axitinib	1021	PDGFR	KIT	VEGFR	RTK signaling	cnaBRCA7	4	45	.080735425897745294	3.5050193154656326	3.398631428645023			.88235171286776404	.10638788682060962	1.2808081692823683	1.3202150001767985	.8776889675169588			97.70438126209126	BRCA	GDSC2
Axitinib	1021	PDGFR	KIT	VEGFR	RTK signaling	cnaBRCA8	3	46	.10335842664434888	3.5351680938336485	3.3989779841171224			.88711527720968675	.13619010971652612	1.4471608154645021	1.3115959534069255	.86303851904740159			97.70438126209126	BRCA	GDSC2
Axitinib	1021	PDGFR	KIT	VEGFR	RTK signaling	cnaBRCA9	4	45	.53750310948594382	4.050725292890311	3.3501242306517187			.41734876662183318	.70060106223859231	1.4722262926835701	1.2911245944600704	.30819124401927306			97.70438126209126	BRCA	GDSC2
Axitinib	1021	PDGFR	KIT	VEGFR	RTK signaling	cnaBRCA10	4	45	.90304484712503197	4.467172716539876	3.3131066818828687			.21660552560111193	1.1540660346570073	1.4769342638408627	1.2632657946139576	.090048212745847081			78.285768811279823	BRCA	GDSC2
Axitinib	1021	PDGFR	KIT	VEGFR	RTK signaling	cnaBRCA12	10	39	.25379711294654089	3.6721283816712083	3.3394155829276029			.55589764306452061	.33271279874360538	1.620808449291276	1.2261334010021867	.4775258632032966			97.70438126209126	BRCA	GDSC2
Axitinib	1021	PDGFR	KIT	VEGFR	RTK signaling	cnaBRCA13	10	39	.61294492565268355	4.0308137435548907	3.2474449773164022			.19255220266916087	.7833687662384885	1.6880572940310388	1.1598938320291388	.090329733243784405			78.285768811279823	BRCA	GDSC2
Axitinib	1021	PDGFR	KIT	VEGFR	RTK signaling	cnaBRCA14	22	27	.41839933404212343	3.704556416423054	3.165120384799311			.15760371096966322	.53943603162374298	1.3735223680593402	1.2169981814136401	.15183315017166849			97.70438126209126	BRCA	GDSC2
Axitinib	1021	PDGFR	KIT	VEGFR	RTK signaling	cnaBRCA15	23	26	.035001936289958201	3.4317920676604277	3.3856643844114909			.90479862196962824	.046127683248936791	1.4886349266157259	1.1467318554191774	.90320102753695397			97.70438126209126	BRCA	GDSC2
Axitinib	1021	PDGFR	KIT	VEGFR	RTK signaling	cnaBRCA16	17	32	.58233527912710203	3.8896335943409071	3.1510850139716622			.076563885609587934	.73854858036924487	1.412577945074281	1.186916403796727	.058352697301527853			78.285768811279823	BRCA	GDSC2
Axitinib	1021	PDGFR	KIT	VEGFR	RTK signaling	cnaBRCA17	11	38	.12084081507423447	3.5306735066100985	3.3716074467941453			.64940868587719036	.15906605981595323	.85904246358836678	1.414769408150363	.72570971304358622			97.70438126209126	BRCA	GDSC2
Axitinib	1021	PDGFR	KIT	VEGFR	RTK signaling	cnaBRCA18	17	32	.16187048295948814	3.5462219470821177	3.3335224515778936			.59489642678670474	.21269949550422407	1.3257639741834941	1.3079026891889804	.59219279736666097			97.70438126209126	BRCA	GDSC2
Axitinib	1021	PDGFR	KIT	VEGFR	RTK signaling	cnaBRCA19	4	45	.25472336254766365	3.0997592888097314	3.4346545421255485			.6424123569473752	-.33489525331581715	1.2648768163078088	1.3180721585545685	.6276708884061869			97.70438126209126	BRCA	GDSC2
Axitinib	1021	PDGFR	KIT	VEGFR	RTK signaling	cnaBRCA20	3	46	.24403412657679913	3.1058924206961449	3.4269742236695682			.60068483467662193	-.32108180297342326	.8759731351510559	1.3319039003628685	.68400690256006946			97.70438126209126	BRCA	GDSC2
Axitinib	1021	PDGFR	KIT	VEGFR	RTK signaling	cnaBRCA22	18	31	.037485327792101036	3.3760631585070651	3.4254630547664973			.90148962536910249	-.049399896259432197	1.362065868511583	1.2921167964148621	.89987810312659067			97.70438126209126	BRCA	GDSC2
Axitinib	1021	PDGFR	KIT	VEGFR	RTK signaling	cnaBRCA23	3	46	.2201861819941176	3.1352587640383587	3.4250590273646409			.39178806558138346	-.28980026332628217	.41751781949653261	1.3422070854992878	.71340392216141035			97.70438126209126	BRCA	GDSC2
Axitinib	1021	PDGFR	KIT	VEGFR	RTK signaling	cnaBRCA24	3	46	.24577469511044545	3.7108820599301624	3.3875183776325675			.68262416448092222	.32336368229759493	1.1610974782874888	1.3221428869652478	.68187989375966029			97.70438126209126	BRCA	GDSC2
Axitinib	1021	PDGFR	KIT	VEGFR	RTK signaling	cnaBRCA25	6	43	.18157347731425849	3.1976815922006843	3.4365674883182438			.66230211118952287	-.2388858961175595	1.1826109086273136	1.3305946364793044	.67883619416236607			97.70438126209126	BRCA	GDSC2
Axitinib	1021	PDGFR	KIT	VEGFR	RTK signaling	cnaBRCA26	16	33	.18147380296180346	3.5678021194795102	3.3295047769459525			.5470686559504554	.23829734253355772	1.2585926858691445	1.3379185745328774	.55422881503597787			97.70438126209126	BRCA	GDSC2
Axitinib	1021	PDGFR	KIT	VEGFR	RTK signaling	cnaBRCA27	10	39	.062614194936416664	3.4729814413008158	3.390478900971293			.86090625530274068	.082502540329522756	1.2999280448976787	1.3217917570099218	.86054442577247992			97.70438126209126	BRCA	GDSC2
Axitinib	1021	PDGFR	KIT	VEGFR	RTK signaling	cnaBRCA28	4	45	.52811521294920305	4.0397294948965001	3.3511016349178351			.19327765101830507	.68862785997866505	.812183598829743	1.3308630701782815	.31662452401676539			97.70438126209126	BRCA	GDSC2
Axitinib	1021	PDGFR	KIT	VEGFR	RTK signaling	cnaBRCA29	7	42	.24162931176899946	3.6792911577850935	3.3619869868188794			.54934706404552025	.31730417096621411	1.2330879225573028	1.324501160726685	.55677514060551436			97.70438126209126	BRCA	GDSC2
Axitinib	1021	PDGFR	KIT	VEGFR	RTK signaling	cnaBRCA30	6	43	.61016966993330002	4.0988102556232624	3.3108286050499771			.2465039436406585	.78798165057328529	1.4303662373858292	1.2738628639588785	.16804698920586836			97.70438126209126	BRCA	GDSC2
Axitinib	1021	PDGFR	KIT	VEGFR	RTK signaling	cnaBRCA31	16	33	.3551387155068691	3.7181044038557802	3.256630942096852			.25578599225164278	.46147346175892823	1.3139157118445679	1.292565483666742	.24958511248763171			97.70438126209126	BRCA	GDSC2
Axitinib	1021	PDGFR	KIT	VEGFR	RTK signaling	cnaBRCA32	9	40	.021015509492642782	3.4299275557530029	3.4022285887277888			.95465960853187082	.027698967025214127	1.2864422190737852	1.3244104388328957	.95481612353764655			97.70438126209126	BRCA	GDSC2
Axitinib	1021	PDGFR	KIT	VEGFR	RTK signaling	cnaBRCA33	6	43	1.0123479054320839	2.2982943434639602	3.5620633834908095			.069238857987429014	-1.2637690400268493	1.3359094933179099	1.2375187101978977	.024559920699638551			63.855793819060239	BRCA	GDSC2
Axitinib	1021	PDGFR	KIT	VEGFR	RTK signaling	cnaBRCA34	5	44	.616363838983081	4.123940327059489	3.3258815889907072			.26872817634509388	.7980587380687818	1.3617655871780157	1.2883773814469577	.19790119335712089			97.70438126209126	BRCA	GDSC2
Axitinib	1021	PDGFR	KIT	VEGFR	RTK signaling	cnaBRCA36	10	39	.010254091753707383	3.4180733852432885	3.4045578897039932			.97416369542375814	.013515495539295319	1.1015126372852726	1.3643210976183378	.97704381262091256			97.70438126209126	BRCA	GDSC2
Axitinib	1021	PDGFR	KIT	VEGFR	RTK signaling	cnaBRCA38	4	45	.58316227962131217	4.104019776264284	3.3453869432406989			.14828090419274167	.7586328330235852	.78384986402370027	1.328842046215797	.26937335380444283			97.70438126209126	BRCA	GDSC2
Axitinib	1021	PDGFR	KIT	VEGFR	RTK signaling	cnaBRCA39	7	42	.11776194727967074	3.5402430120161701	3.3851616777803675			.80339861012372971	.15508133423580261	1.5017685000616567	1.2876278984297593	.77426555177163869			97.70438126209126	BRCA	GDSC2
Axitinib	1021	PDGFR	KIT	VEGFR	RTK signaling	cnaBRCA42	3	46	.04237896208829596	3.4597518867913517	3.403896432402489			.95226225986628821	.055855454388862746	1.4092909354314274	1.313794965730362	.94360401130844695			97.70438126209126	BRCA	GDSC2
Axitinib	1021	PDGFR	KIT	VEGFR	RTK signaling	cnaBRCA47	7	42	.21625229736917051	3.1637258122734488	3.4479145444041541			.60481784474986666	-.28418873213070528	1.2899119785996882	1.3176637307195544	.59880801488607027			97.70438126209126	BRCA	GDSC2
Axitinib	1021	PDGFR	KIT	VEGFR	RTK signaling	cnaBRCA48	5	44	.29831376179995778	3.0557311549714572	3.4472689949098023			.47763868421174172	-.39153783993834512	1.0588037082008537	1.3336521595932118	.53038374175976066			97.70438126209126	BRCA	GDSC2
Axitinib	1021	PDGFR	KIT	VEGFR	RTK signaling	cnaBRCA57	5	44	.40524594902687638	3.8832359504946141	3.3532343590548979			.41517106602678294	.53000159143971626	1.2600138017196783	1.3122130473993974	.39487462828031661			97.70438126209126	BRCA	GDSC2
Axitinib	1021	PDGFR	KIT	VEGFR	RTK signaling	cnaBRCA58	9	40	.26419611856316344	3.6900465756753342	3.3437018092452648			.50237734599100237	.3463447664300694	1.3680045469543873	1.2989223496374842	.47746665841117952			97.70438126209126	BRCA	GDSC2
Axitinib	1021	PDGFR	KIT	VEGFR	RTK signaling	cnaBRCA60	3	46	.39911495579841849	3.8988297424926444	3.3752609200741439			.43858058082277412	.52356882241850045	.93292382108468175	1.3261543868687737	.50626831854761323			97.70438126209126	BRCA	GDSC2
Axitinib	1021	PDGFR	KIT	VEGFR	RTK signaling	cnaBRCA61	3	46	.14848663210845697	3.2237041590182929	3.4192908494311673			.72354693364662837	-.19558669041287446	.79605315876861005	1.3356515300277823	.80430039219453497			97.70438126209126	BRCA	GDSC2
Axitinib	1021	PDGFR	KIT	VEGFR	RTK signaling	cnaBRCA62	10	39	.11844548899507704	3.283205115752009	3.4391394972658591			.7606758990257082	-.15593438151385008	1.4453560368756471	1.284098541527348	.7397463141087457			97.70438126209126	BRCA	GDSC2
Axitinib	1021	PDGFR	KIT	VEGFR	RTK signaling	cnaBRCA63	7	42	.048284954732044548	3.3527731492941242	3.4164066549007082			.92580184927803355	-.063633505606583984	1.6682950840863884	1.2584351163221197	.90635499534816355			97.70438126209126	BRCA	GDSC2
Axitinib	1021	PDGFR	KIT	VEGFR	RTK signaling	cnaBRCA64	9	40	.3556775793853838	3.7862878824449919	3.3220475152220912			.43530874427449673	.46424036722290074	1.6123627506948202	1.2328042662637204	.33994393021155911			97.70438126209126	BRCA	GDSC2
AZD7762	1022	CHEK1	CHEK2	Cell cycle	ARID1A_mut	5	45	.089229853157049954	.77579101544114626	.94960642286663999			.81162199430557913	-.17381540742549373	1.4117586600551366	1.9895433041930826	.85066749898550875			34.755799025364205	BRCA	GDSC2
AZD7762	1022	CHEK1	CHEK2	Cell cycle	ASH1L_mut	3	47	.46742351374032093	.081461150560234175	.98652895009625163			.19945762301249251	-.90506779953601746	.86188374605120677	1.9697547407855895	.43634731632345203			34.192666024365188	BRCA	GDSC2
AZD7762	1022	CHEK1	CHEK2	Cell cycle	BRCA1_mut	4	46	.60504918588073209	-.13758850187970117	1.025252132907029			.3083683609025194	-1.1628406347867302	1.8764868778132366	1.9248834702951421	.2515099644589095			34.192666024365188	BRCA	GDSC2
AZD7762	1022	CHEK1	CHEK2	Cell cycle	BRCA2_mut	6	44	.82755292144365622	-.43628240889781172	1.1188395127179862			.22013056293209099	-1.5551219216157979	2.682641912645785	1.762138126857512	.063238528236205432			21.66194731438522	BRCA	GDSC2
AZD7762	1022	CHEK1	CHEK2	Cell cycle	CDH1_mut	5	45	.49548866997189889	1.7913868474873531	.83676244152817247			.49323918630231611	.95462440595918063	2.7928227804314556	1.8276432571018855	.29848025091087843			34.192666024365188	BRCA	GDSC2
AZD7762	1022	CHEK1	CHEK2	Cell cycle	MACF1_mut	3	47	1.3636623913586032	-1.4394770577324854	1.0836101123277018			.035072099412846572	-2.5230871700601871	1.057957248619352	1.8771049428572282	.026459813171547723			17.639875447698486	BRCA	GDSC2
AZD7762	1022	CHEK1	CHEK2	Cell cycle	MLL3_mut	3	47	.84041186403807955	-.57622756004799192	1.0285090805606063			.25619658899426934	-1.6047366406085981	1.7875632616607837	1.914588525456008	.16460793269613022			34.192666024365188	BRCA	GDSC2
AZD7762	1022	CHEK1	CHEK2	Cell cycle	NF1_mut	5	45	.8819094119712011	-.56099535357546471	1.0981382416462633			.091081768496890647	-1.6591335952217281	1.6775896411832958	1.8987325224424709	.067474104035059351			21.66194731438522	BRCA	GDSC2
AZD7762	1022	CHEK1	CHEK2	Cell cycle	PIK3CA_mut	17	33	.19808603584293294	1.1858284386607696	.80158062572640731			.47364584711154933	.38424781293436228	1.5958155902077487	2.0906787547301948	.51017557933890356			34.192666024365188	BRCA	GDSC2
AZD7762	1022	CHEK1	CHEK2	Cell cycle	POLR2B_mut	3	47	.27355548087358994	1.4322143030118755	.90031066376955105			.71103343068703995	.53190363924232442	2.1322418635909153	1.935828585871689	.64803668352246746			34.755799025364205	BRCA	GDSC2
AZD7762	1022	CHEK1	CHEK2	Cell cycle	PTEN_mut	9	41	.67182851516957209	-.1058847136263949	1.1601025982644411			.066607647332796102	-1.265987311890836	1.6709278338180296	1.9242435848273765	.074211955587619421			21.66194731438522	BRCA	GDSC2
AZD7762	1022	CHEK1	CHEK2	Cell cycle	TP53_mut	39	11	.59716840869085996	.68400243643165559	1.8122862804881772			.1380145659522167	-1.1282838440565217	1.8057339903837721	2.1781741629088316	.086647789257540839			21.66194731438522	BRCA	GDSC2
AZD7762	1022	CHEK1	CHEK2	Cell cycle	cnaBRCA5	6	44	.16848719730487349	1.2207028652945937	.89288697532811279			.65791804720999281	.32781588996648092	1.578922929604933	1.9838900104126613	.70035342149040103			34.755799025364205	BRCA	GDSC2
AZD7762	1022	CHEK1	CHEK2	Cell cycle	cnaBRCA7	4	46	.1729150638650222	.62258023474071533	.95915050363568832			.81199076777161761	-.33657026889497299	2.5526022869474132	1.89917193482277	.74155333094345255			34.755799025364205	BRCA	GDSC2
AZD7762	1022	CHEK1	CHEK2	Cell cycle	cnaBRCA8	3	47	.20028054703554485	1.2986587561644718	.90883548590874719			.72057826310547257	.38982327025572461	1.6038287134353588	1.9599221884972273	.73808929879980445			34.755799025364205	BRCA	GDSC2
AZD7762	1022	CHEK1	CHEK2	Cell cycle	cnaBRCA9	4	46	.093664053519459958	1.1000878478502416	.91762810249572946			.87509832384281783	.18245974535451215	2.0806873829702996	1.9388561510612754	.85816110646184396			34.755799025364205	BRCA	GDSC2
AZD7762	1022	CHEK1	CHEK2	Cell cycle	cnaBRCA10	4	46	.47238582741613078	1.7719579601522222	.85920461446947061			.48840968756775061	.91275334568275157	2.283625839841664	1.9064913562222965	.36936026757793761			34.192666024365188	BRCA	GDSC2
AZD7762	1022	CHEK1	CHEK2	Cell cycle	cnaBRCA12	10	40	.058671440927105335	1.0236640600275737	.90936508764821977			.88204857514198542	.11429897237935394	2.1925217780395383	1.8872293895362848	.86889497563410489			34.755799025364205	BRCA	GDSC2
AZD7762	1022	CHEK1	CHEK2	Cell cycle	cnaBRCA13	10	40	.20534161045509625	1.2512217341872842	.85247566910829209			.51521427282280774	.39874606507899213	1.6083990269179136	2.0109834402555693	.56409657739875851			34.192666024365188	BRCA	GDSC2
AZD7762	1022	CHEK1	CHEK2	Cell cycle	cnaBRCA14	22	28	.17398988270773666	1.121359680721943	.78361896894006366			.55522000096399982	.33774071178187937	2.1666421869932573	1.7457483015843163	.54427794833191645			34.192666024365188	BRCA	GDSC2
AZD7762	1022	CHEK1	CHEK2	Cell cycle	cnaBRCA15	23	27	.015372653811407452	.91604894509890356	.94600438403443476			.9580811786811041	-.029955438935531209	2.2437379482247737	1.6583770027128932	.95701953665436923			36.808443717475754	BRCA	GDSC2
AZD7762	1022	CHEK1	CHEK2	Cell cycle	cnaBRCA16	17	33	.18847546690470532	1.1736282050381259	.80786559456231455			.5821195639770691	.36576261047581138	2.4333105839677978	1.6396988301430364	.53082476570438264			34.192666024365188	BRCA	GDSC2
AZD7762	1022	CHEK1	CHEK2	Cell cycle	cnaBRCA17	11	39	.16950803130130215	.67523703703601246	1.004708633302779			.57924334345082817	-.32947159626676659	1.6137406849722153	2.0215918272713607	.62179617422981315			34.755799025364205	BRCA	GDSC2
AZD7762	1022	CHEK1	CHEK2	Cell cycle	cnaBRCA18	17	33	.13837601344994355	.75465262153053114	1.0237015012177424			.66224468560439431	-.26904887968721125	2.1381928056594504	1.8397567320230142	.64509526144888507			34.755799025364205	BRCA	GDSC2
AZD7762	1022	CHEK1	CHEK2	Cell cycle	cnaBRCA19	4	46	.18965164479047894	.59268828348967029	.96174980374447483			.43603740842451699	-.36906152025480454	.68526329519607054	2.0020136464260152	.7175938413073315			34.755799025364205	BRCA	GDSC2
AZD7762	1022	CHEK1	CHEK2	Cell cycle	cnaBRCA20	3	47	.47916244049658008	1.8040738595912487	.87657494739214425			.4453872099875858	.92749891219910441	1.6914777422147778	1.9455887948981068	.42498902212787226			34.192666024365188	BRCA	GDSC2
AZD7762	1022	CHEK1	CHEK2	Cell cycle	cnaBRCA22	18	32	.085629233072150576	.82552588103087499	.99224307023902436			.76775201720683861	-.16671718920814937	1.8446984497577092	2.000829919829449	.77258235800796038			34.755799025364205	BRCA	GDSC2
AZD7762	1022	CHEK1	CHEK2	Cell cycle	cnaBRCA23	3	47	.57897805776318934	1.9824808615289335	.86518726641739829			.40121022508645698	1.1172935951115353	1.8246468026347882	1.9342093711135768	.33579077015653269			34.192666024365188	BRCA	GDSC2
AZD7762	1022	CHEK1	CHEK2	Cell cycle	cnaBRCA24	3	47	.15105724880937674	.65570992031532505	.94987477330337344			.78475266440975244	-.2941648529880484	1.5949226733269148	1.9612609970245751	.80083528588822639			34.755799025364205	BRCA	GDSC2
AZD7762	1022	CHEK1	CHEK2	Cell cycle	cnaBRCA25	6	44	.25270440946337958	.50039212622908391	.99111116701886415			.37530287391077988	-.49071904078978024	1.0647230037028101	2.0192849818924743	.56417898940202538			34.192666024365188	BRCA	GDSC2
AZD7762	1022	CHEK1	CHEK2	Cell cycle	cnaBRCA26	16	34	.53845214197998337	1.6233792630866084	.60697576167114098			.14339340949724452	1.0164035014154673	2.4487645228581578	1.5675308966492587	.082059334062920708			21.66194731438522	BRCA	GDSC2
AZD7762	1022	CHEK1	CHEK2	Cell cycle	cnaBRCA27	10	40	1.2183238742612723	2.632787046928434	.50708434092300469			.019952683333358225	2.1257027060054292	2.3473761631952157	1.5732716697555473	.0011921444528338009			2.3842889056676024	BRCA	GDSC2
AZD7762	1022	CHEK1	CHEK2	Cell cycle	cnaBRCA28	4	46	.46608764276538861	1.7609466707929058	.86016211789201968			.37475598238942731	.9007845529008861	1.6942432541298604	1.9475069875196884	.37572385472058312			34.192666024365188	BRCA	GDSC2
AZD7762	1022	CHEK1	CHEK2	Cell cycle	cnaBRCA29	7	43	.35375309416079997	1.5204684706879097	.83646429793928256			.3572802794357971	.68400417274862713	1.6866770896149188	1.9663044297177559	.38973640743587901			34.192666024365188	BRCA	GDSC2
AZD7762	1022	CHEK1	CHEK2	Cell cycle	cnaBRCA30	6	44	.56109117985907409	1.8781648598370788	.80323306698141017			.40218102916317922	1.0749317928556685	2.8285291299912241	1.779527143964905	.20347596797482143			34.192666024365188	BRCA	GDSC2
AZD7762	1022	CHEK1	CHEK2	Cell cycle	cnaBRCA31	16	34	.73582776176028453	1.8524373712354201	.49918371077758233			.024456885610322329	1.3532536604578378	1.9094087043781234	1.8062225527477203	.019022051055424812			17.639875447698486	BRCA	GDSC2
AZD7762	1022	CHEK1	CHEK2	Cell cycle	cnaBRCA32	9	41	.43498401049869534	1.6173980234637508	.78182102183001878			.29410051755151895	.83557700163373205	2.0972917766043944	1.8836861409526322	.24315243938248446			34.192666024365188	BRCA	GDSC2
AZD7762	1022	CHEK1	CHEK2	Cell cycle	cnaBRCA33	6	44	.075754619238052309	.80235905795700768	.94993385814687459			.83553089130352931	-.14757480018986691	1.5129695673458792	1.9924990831829679	.86254186042821268			34.755799025364205	BRCA	GDSC2
AZD7762	1022	CHEK1	CHEK2	Cell cycle	cnaBRCA34	5	45	.10687983866898851	1.1195715577614291	.9114085848310528			.81228853391339984	.20816297293037633	1.7441479050295021	1.9650898364984808	.82159933433125654			34.755799025364205	BRCA	GDSC2
AZD7762	1022	CHEK1	CHEK2	Cell cycle	cnaBRCA36	10	40	.26355128036147463	.52372130879707579	1.0343507754558441			.46109800325385331	-.51062946665876829	1.8959511304342811	1.9469569940269522	.45964326904523223			34.192666024365188	BRCA	GDSC2
AZD7762	1022	CHEK1	CHEK2	Cell cycle	cnaBRCA38	4	46	.39781581860811494	.22331474535139961	.99386924184345482			.55047364264831156	-.77055449649205521	2.2597382922049252	1.9135096824885101	.44911265489159868			34.192666024365188	BRCA	GDSC2
AZD7762	1022	CHEK1	CHEK2	Cell cycle	cnaBRCA39	7	43	.34977608146658773	1.513955734807108	.83752451075708778			.43643081692838237	.67643122405002021	2.0404734939708757	1.9181894791885359	.39504742085451583			34.192666024365188	BRCA	GDSC2
AZD7762	1022	CHEK1	CHEK2	Cell cycle	cnaBRCA42	3	47	.13461792550067944	1.1786811110651134	.91649363346828061			.84921089324039256	.26218747759683281	2.0743670130814631	1.9419442606339028	.82211311382524155			34.755799025364205	BRCA	GDSC2
AZD7762	1022	CHEK1	CHEK2	Cell cycle	cnaBRCA47	7	43	.54825380137313062	.030270180690460408	1.0790547172411931			.082177966038299202	-1.0487845365507327	1.2221858126514447	1.9921782394030085	.18488875321624679			34.192666024365188	BRCA	GDSC2
AZD7762	1022	CHEK1	CHEK2	Cell cycle	cnaBRCA48	5	45	.38708195472940299	.2580748561703724	1.0071304405633925			.47398644372164384	-.74905558439302011	2.0600305174338929	1.9233780274582997	.41563487101302954			34.192666024365188	BRCA	GDSC2
AZD7762	1022	CHEK1	CHEK2	Cell cycle	cnaBRCA57	5	45	.28698118007834511	1.4336035738361133	.87651613860053257			.60413075373592418	.55708743523558069	2.1515583018047013	1.9209329196219886	.5455414042257698			34.192666024365188	BRCA	GDSC2
AZD7762	1022	CHEK1	CHEK2	Cell cycle	cnaBRCA58	9	41	.25801002131200029	.52204029487799986	1.0222654012756713			.38195868421162971	-.50022510639767148	1.37335075504985	2.0330840840665965	.4867407756693154			34.192666024365188	BRCA	GDSC2
AZD7762	1022	CHEK1	CHEK2	Cell cycle	cnaBRCA60	3	47	.4979128301247645	1.837710010959406	.8744279590069427			.50686563527101558	.9632820519524633	2.0664788031542205	1.9287034039524822	.40722059032803792			34.192666024365188	BRCA	GDSC2
AZD7762	1022	CHEK1	CHEK2	Cell cycle	cnaBRCA61	3	47	.15132303564337546	1.2092257218698774	.91454397745946581			.85702149448890497	.29468174441041162	2.4730258699557321	1.9212543489064311	.80049247329756079			34.755799025364205	BRCA	GDSC2
AZD7762	1022	CHEK1	CHEK2	Cell cycle	cnaBRCA62	10	40	.041171209670273351	.99639936749327751	.91618126078179374			.9261328027032365	.080218106711483772	2.5220685879218028	1.7900987405007558	.90778195513241111			35.599292358133781	BRCA	GDSC2
AZD7762	1022	CHEK1	CHEK2	Cell cycle	cnaBRCA63	7	43	.35520674323969847	1.522848114112461	.83607691412598339			.54408325861685436	.68677119998647762	2.7543507774409477	1.7856210426507477	.38780639254244043			34.192666024365188	BRCA	GDSC2
AZD7762	1022	CHEK1	CHEK2	Cell cycle	cnaBRCA64	9	41	.12101023916030822	.73907798017569593	.97462298255178681			.78669894941698448	-.23554500237609088	2.3920977877846012	1.8444926676992239	.74378348327813115			34.755799025364205	BRCA	GDSC2
SB216763	1025	GSK3A	GSK3B	WNT signaling	ARID1A_mut	5	43	.22281688946578279	5.9141429734233615	5.6813795218686201			.59683158510773349	.23276345155474143	.8546394999238246	1.0609622522040156	.63946243510224599			78.637020792901424	BRCA	GDSC2
SB216763	1025	GSK3A	GSK3B	WNT signaling	ASH1L_mut	3	45	.29843686604611008	5.4134403986168449	5.7251047358137095			.51806374086515639	-.31166433719686459	.67595047081681459	1.0580236636181068	.61911366006668711			78.637020792901424	BRCA	GDSC2
SB216763	1025	GSK3A	GSK3B	WNT signaling	BRCA1_mut	4	44	.43933747415543845	6.1241379244705803	5.6675791502178434			.36477312156801228	.45655877425273683	.83348675797097516	1.0520503380798525	.40455041813225989			78.637020792901424	BRCA	GDSC2
SB216763	1025	GSK3A	GSK3B	WNT signaling	BRCA2_mut	6	42	.068720864952276431	5.7685754015646324	5.6966329023352307			.82345175000826609	.071942499229401768	.64987513734934887	1.0854061563202853	.87557203798934635			81.666236874287407	BRCA	GDSC2
SB216763	1025	GSK3A	GSK3B	WNT signaling	CDH1_mut	5	43	.069404620580334697	5.6405337041990418	5.7131945531737731			.8797652154067821	-.072660848974731351	.95737861458079754	1.0550477878867019	.88386213735525421			81.666236874287407	BRCA	GDSC2
SB216763	1025	GSK3A	GSK3B	WNT signaling	MACF1_mut	3	45	.18412608575928516	5.5250535253019484	5.7176638607013688			.26368264360626081	-.19261033539942041	.10189391334957652	1.0693681605140013	.75887637942990205			81.434993053213873	BRCA	GDSC2
SB216763	1025	GSK3A	GSK3B	WNT signaling	NF1_mut	4	44	.23944145599505087	5.9349418439116706	5.6847787939050178			.67014949244315536	.25016305000665273	1.0338783924163963	1.0455336817806176	.64875542154143662			78.637020792901424	BRCA	GDSC2
SB216763	1025	GSK3A	GSK3B	WNT signaling	PIK3CA_mut	16	32	.30973138578089948	5.9194860650782628	5.5986955395692268			.32281216578117289	.32079052550903597	1.0481218463419786	1.0296439636823569	.31703118907979982			78.637020792901424	BRCA	GDSC2
SB216763	1025	GSK3A	GSK3B	WNT signaling	POLR2B_mut	3	45	.27802310845983086	5.4333290913244952	5.7237788229665334			.53577041611757159	-.29044973164203824	.65882211010760161	1.0589002648510408	.64323070756430178			78.637020792901424	BRCA	GDSC2
SB216763	1025	GSK3A	GSK3B	WNT signaling	PTEN_mut	9	39	.43441331369281766	5.3414408463254022	5.789668376680484			.10769494145685013	-.44822753035508178	.60320217395504816	1.1009716575780859	.24615029093956295			78.637020792901424	BRCA	GDSC2
SB216763	1025	GSK3A	GSK3B	WNT signaling	TP53_mut	38	10	.18594392957267891	5.6651805705228497	5.8593172627599213			.64742223054020176	-.19413669223707153	1.000954150382422	1.205183988167265	.60335853930539129			78.637020792901424	BRCA	GDSC2
SB216763	1025	GSK3A	GSK3B	WNT signaling	cnaBRCA5	6	42	.23552844923910946	5.9207526854546932	5.6748932903509353			.5942723430479282	.24585939510375798	1.0012574486813228	1.048940234001061	.59203208788707462			78.637020792901424	BRCA	GDSC2
SB216763	1025	GSK3A	GSK3B	WNT signaling	cnaBRCA7	4	44	.067096895150210167	5.7700203762530977	5.6997716546012516			.86778138387867843	.070248721651846147	.72715228360219863	1.0657117133584426	.89832860561716121			81.666236874287407	BRCA	GDSC2
SB216763	1025	GSK3A	GSK3B	WNT signaling	cnaBRCA8	3	45	.53128723279664603	6.2227548246689368	5.6711504407435704			.68707343845119961	.55160438392536637	2.0438415106772467	.96802164953935876	.37756822776957299			78.637020792901424	BRCA	GDSC2
SB216763	1025	GSK3A	GSK3B	WNT signaling	cnaBRCA9	4	44	.42124558651384086	6.1071490754071629	5.6691235910417914			.46510951147278345	.43802548436537148	1.0263791679508336	1.0407662211130113	.42403409416436799			78.637020792901424	BRCA	GDSC2
SB216763	1025	GSK3A	GSK3B	WNT signaling	cnaBRCA10	3	45	1.5427480461841905	7.120698330826154	5.6112875403330893			.037076490541694318	1.5094107904930647	.63001051022593269	.99132171177775019	.012900244850328077			25.800489700656158	BRCA	GDSC2
SB216763	1025	GSK3A	GSK3B	WNT signaling	cnaBRCA12	10	38	.29198687566444803	5.9459272834621242	5.6423884598117429			.42740888849490077	.30353882365038132	1.0468209799471788	1.0377901740400826	.415570352607045			78.637020792901424	BRCA	GDSC2
SB216763	1025	GSK3A	GSK3B	WNT signaling	cnaBRCA13	10	38	.46265186189945079	6.0822906425230086	5.6065033653220366			.26559110402930197	.47578727720097191	1.1875889656786738	.98578815692176402	.19948547575961326			78.637020792901424	BRCA	GDSC2
SB216763	1025	GSK3A	GSK3B	WNT signaling	cnaBRCA14	22	26	.44706013727698024	5.9528837035876156	5.4964074164823051			.14507994713440564	.45647628710531052	1.2337600969902982	.79981752923556126	.12961629229857199			78.637020792901424	BRCA	GDSC2
SB216763	1025	GSK3A	GSK3B	WNT signaling	cnaBRCA15	23	25	.29163359187859911	5.8629490833745663	5.5608882155940975			.32807853426184119	.30206086778046881	1.2486491754491946	.7918200382214533	.31807687106606242			78.637020792901424	BRCA	GDSC2
SB216763	1025	GSK3A	GSK3B	WNT signaling	cnaBRCA16	17	31	.706817200244231	6.1574605013228041	5.457845347902575			.051314945299042104	.69961515342022906	1.2725143625639765	.79913840648894618	.023563875328166218			30.221591737945619	BRCA	GDSC2
SB216763	1025	GSK3A	GSK3B	WNT signaling	cnaBRCA17	10	38	.011751843263914548	5.7153679160726529	5.7030619775458149			.96240123373664987	.012305938526838034	.57654679484451832	1.1324259271722381	.973765289920833			82.825754972078386	BRCA	GDSC2
SB216763	1025	GSK3A	GSK3B	WNT signaling	cnaBRCA18	16	32	.12072021855351779	5.7897594344284826	5.6635588548941165			.65747504006764346	.12620057953436614	.78461698195915963	1.1505536927396962	.695203253351526			81.434993053213873	BRCA	GDSC2
SB216763	1025	GSK3A	GSK3B	WNT signaling	cnaBRCA19	4	44	.0040084182974691783	5.7017780421555671	5.7059755031555728			.99586444901224769	-.0041974610000057311	1.4705622526183459	1.0110264630964529	.99390905966494059			82.825754972078386	BRCA	GDSC2
SB216763	1025	GSK3A	GSK3B	WNT signaling	cnaBRCA20	3	45	.41360981106233413	5.3016860168267952	5.7325550279330466			.085473424484644497	-.43086901110625142	.26498285142464234	1.0636414872667492	.49139302666011719			78.637020792901424	BRCA	GDSC2
SB216763	1025	GSK3A	GSK3B	WNT signaling	cnaBRCA22	17	31	.014203770341699853	5.7152313823398586	5.7003580905706421			.96458211969012564	.014873291769216479	1.1601180395537511	.98157726650157784	.96266600239147615			82.825754972078386	BRCA	GDSC2
SB216763	1025	GSK3A	GSK3B	WNT signaling	cnaBRCA25	5	43	.43568886247406213	5.300639243170953	5.7527171649212256			.40132000793566491	-.45207792175027262	1.0436588503582367	1.0370391244060859	.36129091196242269			78.637020792901424	BRCA	GDSC2
SB216763	1025	GSK3A	GSK3B	WNT signaling	cnaBRCA26	14	34	.098604542631559142	5.6325633306876126	5.735710225818849			.73903899598118938	-.10314689513123643	.90673695156280099	1.0961017372128521	.75757349269700669			81.434993053213873	BRCA	GDSC2
SB216763	1025	GSK3A	GSK3B	WNT signaling	cnaBRCA27	10	38	.007553079537269288	5.7118872120315523	5.7039779522934726			.98525876621411945	.0079092597380796548	1.2234583745530239	.99958207107767083	.98313673019248737			82.825754972078386	BRCA	GDSC2
SB216763	1025	GSK3A	GSK3B	WNT signaling	cnaBRCA28	4	44	.1344316756844231	5.8345736477673231	5.6939031753726859			.74281318942780405	.14067047239463726	.73612534594963963	1.0646872045001756	.79800488979101925			81.666236874287407	BRCA	GDSC2
SB216763	1025	GSK3A	GSK3B	WNT signaling	cnaBRCA29	7	41	.20948615176392629	5.8924686674088074	5.6737256984294095			.64891900008340175	.21874296897939782	1.1460525506195858	1.0280383716173731	.61093207750963008			78.637020792901424	BRCA	GDSC2
SB216763	1025	GSK3A	GSK3B	WNT signaling	cnaBRCA30	5	43	1.6654099670401312	7.0918959232332428	5.5444315044488661			.025903187262759451	1.5474644187843767	1.0371940390834034	.91822970849486041	.00097159338258265152			3.8863735303306064	BRCA	GDSC2
SB216763	1025	GSK3A	GSK3B	WNT signaling	cnaBRCA31	15	33	.33496810424689777	5.9438003128152372	5.5973645337951172			.36045085217177708	.34643577902012002	1.3015321841320326	.89246395416961333	.28767750112043766			78.637020792901424	BRCA	GDSC2
SB216763	1025	GSK3A	GSK3B	WNT signaling	cnaBRCA32	8	40	.22545379720563791	5.9016439388851385	5.6664220699096592			.38967127818423219	.23522186897547925	.57160147294442565	1.1069161205267313	.56332875418166495			78.637020792901424	BRCA	GDSC2
SB216763	1025	GSK3A	GSK3B	WNT signaling	cnaBRCA33	6	42	.65119377240111143	5.1228932179329334	5.7888732142826154			.11638662437092404	-.66597999634968197	.82976618586768758	1.0437986416435849	.14250714404459455			78.637020792901424	BRCA	GDSC2
SB216763	1025	GSK3A	GSK3B	WNT signaling	cnaBRCA34	5	43	.17242347990221454	5.8671395859386717	5.6868450320412585			.62907066943813961	.18029455389741322	.70582832224334469	1.072412208307058	.71684522424857766			81.434993053213873	BRCA	GDSC2
SB216763	1025	GSK3A	GSK3B	WNT signaling	cnaBRCA36	10	38	.16494488583914829	5.5692048672425161	5.7415259377642727			.61243453153582683	-.1723210705217566	.89903763483621113	1.0771801102165766	.64476620788273342			78.637020792901424	BRCA	GDSC2
SB216763	1025	GSK3A	GSK3B	WNT signaling	cnaBRCA38	4	44	.072973102355445088	5.6355937985084914	5.7119922525780344			.8649474925365086	-.076398454069543043	.78069624035494212	1.0630295378549648	.88948109606959158			81.666236874287407	BRCA	GDSC2
SB216763	1025	GSK3A	GSK3B	WNT signaling	cnaBRCA39	6	42	.61414176396584386	6.2566094050881063	5.6269137589747338			.33748844908407877	.62969564611337248	1.4267683311441495	.96501203037697214	.16609656539571602			78.637020792901424	BRCA	GDSC2
SB216763	1025	GSK3A	GSK3B	WNT signaling	cnaBRCA42	3	45	.17252031788358949	5.8748375127466055	5.6943449282050587			.7589901401077993	.18049258454154682	.86875693609720761	1.0535667435440781	.77363243400553161			81.434993053213873	BRCA	GDSC2
SB216763	1025	GSK3A	GSK3B	WNT signaling	cnaBRCA47	7	41	.62588400826367685	5.1595334933725274	5.7988609720453601			.075732806927617219	-.63932747867283268	.74107350575382647	1.0571443435282684	.13275833190038952			78.637020792901424	BRCA	GDSC2
SB216763	1025	GSK3A	GSK3B	WNT signaling	cnaBRCA48	5	43	.41653256450515119	5.3181431124270357	5.7506818312867978			.26743063248193361	-.43253871885976203	.70793287120275961	1.0645650415876042	.38260274186580789			78.637020792901424	BRCA	GDSC2
SB216763	1025	GSK3A	GSK3B	WNT signaling	cnaBRCA57	5	43	.30832567528957916	5.9935312329506791	5.6721483289003274			.51632833691167623	.32138290405035175	.96798606278167632	1.0491561334638677	.51729964833998199			78.637020792901424	BRCA	GDSC2
SB216763	1025	GSK3A	GSK3B	WNT signaling	cnaBRCA58	9	39	.1812062820079649	5.859398688153326	5.6701396439509626			.55334952625523814	.18925904420236339	.77750599712388269	1.0923559470310433	.62645485032183368			78.637020792901424	BRCA	GDSC2
SB216763	1025	GSK3A	GSK3B	WNT signaling	cnaBRCA60	3	45	.079395628608072935	5.7835545354689017	5.7004304600235729			.88949067915117719	.083124075445328849	.8928623009769695	1.0534293462119564	.89465513462610391			81.666236874287407	BRCA	GDSC2
SB216763	1025	GSK3A	GSK3B	WNT signaling	cnaBRCA62	9	39	.24705495452284418	5.9148124192161058	5.6573518598595518			.59728440981914144	.25746055935655399	1.3370471320154553	.96865278540337274	.50742288604882879			78.637020792901424	BRCA	GDSC2
SB216763	1025	GSK3A	GSK3B	WNT signaling	cnaBRCA63	6	42	.29903272935301589	5.9782319605284471	5.6666819653404001			.67030103035708333	.31154999518804694	1.6600177248042995	.93903623956785331	.49667497089373991			78.637020792901424	BRCA	GDSC2
SB216763	1025	GSK3A	GSK3B	WNT signaling	cnaBRCA64	9	39	.82699398493992526	6.373859653808247	5.551417882645981			.11627211862289144	.82244177116226602	1.3636042545164169	.89765255946778344	.030221591737945613			30.221591737945619	BRCA	GDSC2
KU-55933	1030	ATM	Genome integrity	ARID1A_mut	5	43	.011052197069033681	4.7584748926883984	4.7446999280033264			.98620388171353124	.013774964685072	1.6354441361695085	1.202752433557944	.98143962612224389			40.893317755093499	BRCA	GDSC2
KU-55933	1030	ATM	Genome integrity	ASH1L_mut	3	45	.63835325602887927	4.0093631207532532	4.7952529334516729			.42414893341841814	-.78588981269841973	1.3622060636152706	1.2248288253544393	.28995655165430007			28.620135809762488	BRCA	GDSC2
KU-55933	1030	ATM	Genome integrity	BRCA1_mut	4	44	.39254912140885961	4.3003770204645608	4.7866582564937907			.1754731458524742	-.4862812360292299	.51897791175344032	1.2739086041711964	.45607576200303268			36.157642910397421	BRCA	GDSC2
KU-55933	1030	ATM	Genome integrity	BRCA2_mut	6	42	.12561391314152562	4.8830020752449999	4.726582355145597			.70826015104288798	.15641972009940286	.86315693660777681	1.2840833457109635	.77477912453192332			36.157642910397421	BRCA	GDSC2
KU-55933	1030	ATM	Genome integrity	CDH1_mut	5	43	.33835135488985119	4.3704424708301914	4.7898199770566068			.65621181123679362	-.41937750622641534	1.9250365511343561	1.1531166463609879	.47755657402853602			36.157642910397421	BRCA	GDSC2
KU-55933	1030	ATM	Genome integrity	MACF1_mut	3	45	.28205712789657861	4.417359558784983	4.7680531709162244			.45538094703716109	-.35069361213124139	.63726993993962133	1.2640051729235544	.63843288008866306			36.157642910397421	BRCA	GDSC2
KU-55933	1030	ATM	Genome integrity	NF1_mut	4	44	.73326948016813731	5.5664990836851809	4.6715562507464616			.27737168762709563	.89494283293871923	1.3416655439814926	1.2115760227478312	.16700375696328448			24.808686610504559	BRCA	GDSC2
KU-55933	1030	ATM	Genome integrity	PIK3CA_mut	16	32	.46868564200051027	5.1260148695388281	4.5561947954676203			.10197422170812927	.56982007407120783	.99708597963946799	1.3085476348467862	.13268711494650254			24.808686610504559	BRCA	GDSC2
KU-55933	1030	ATM	Genome integrity	POLR2B_mut	3	45	.16303117576038684	4.9364764560689887	4.7334453777639576			.43519661184862024	.20303107830503109	.28220437637468443	1.2719179243606553	.78576071088740207			36.157642910397421	BRCA	GDSC2
KU-55933	1030	ATM	Genome integrity	PTEN_mut	9	39	.76271168836786307	4.0071725178717728	4.9166645822240804			.025816133808746287	-.90949206435230767	.93147126364979838	1.2404104863053216	.044833516034857218			17.93340641394289	BRCA	GDSC2
KU-55933	1030	ATM	Genome integrity	TP53_mut	38	10	.47708928890554425	4.6246116711894993	5.2079227862384085			.2922255073805653	-.5833111150489092	1.1223431830744623	1.5690215211472738	.18606514957878414			24.808686610504559	BRCA	GDSC2
KU-55933	1030	ATM	Genome integrity	cnaBRCA5	6	42	.30180763528132853	4.4186908889684053	4.7929125246136817			.58196790731605397	-.37422163564527633	1.5080076813866408	1.2031631890998888	.49270928035131611			36.157642910397421	BRCA	GDSC2
KU-55933	1030	ATM	Genome integrity	cnaBRCA7	4	44	.34418129993547003	4.3547514502907703	4.7817151265095905			.28066396249627096	-.42696367621882025	.60691422546643725	1.2730101932365991	.51314498802292241			36.157642910397421	BRCA	GDSC2
KU-55933	1030	ATM	Genome integrity	cnaBRCA8	3	45	.043410414523548047	4.7968554511948813	4.7427534447555644			.96217339852664974	.054102006439316952	1.7347439329967533	1.2194486292305862	.94227973263829556			40.097009899501948	BRCA	GDSC2
KU-55933	1030	ATM	Genome integrity	cnaBRCA9	4	44	.13615927053498994	4.9015818592915359	4.732003271145885			.56436400071997217	.16957858814565085	.41681098544257744	1.2834427479282597	.79546814402874311			36.157642910397421	BRCA	GDSC2
KU-55933	1030	ATM	Genome integrity	cnaBRCA10	3	45	1.4314643321943745	6.3228933316974389	4.6410175860553942			.19465765131685403	1.6818757456420448	1.5364779972465046	1.1558159115038285	.02046814445330088			13.645429635533922	BRCA	GDSC2
KU-55933	1030	ATM	Genome integrity	cnaBRCA12	10	38	.13236717758819416	4.8765455495184931	4.7118162071684253			.76189701917126629	.16472934235006775	1.5722363088061178	1.1507360237726343	.71127883141621673			36.157642910397421	BRCA	GDSC2
KU-55933	1030	ATM	Genome integrity	cnaBRCA13	10	38	.49316695276911876	5.2228693819907459	4.6206783565178329			.26661416348635331	.60219102547291303	1.5254592746444113	1.1347488919319577	.17194369962879316			24.808686610504559	BRCA	GDSC2
KU-55933	1030	ATM	Genome integrity	cnaBRCA14	22	26	.34450033678458536	4.9752166130909101	4.5522963799840408			.26118364448334686	.42292023310686933	1.5168686485698015	.91667202220421473	.24045052963631577			28.288297604272451	BRCA	GDSC2
KU-55933	1030	ATM	Genome integrity	cnaBRCA15	23	25	.44612546154751292	5.0285105864673572	4.4863491151534349			.13862560999933191	.54216147131392223	1.4794411031744414	.90792269743509757	.12942091981276041			24.808686610504559	BRCA	GDSC2
KU-55933	1030	ATM	Genome integrity	cnaBRCA16	17	31	.80338012478500664	5.3481039455705748	4.4160227191253325			.027020866626570779	.93208122644524227	1.4681765075987221	.95621157577183535	.010665225335144768			10.66522533514477	BRCA	GDSC2
KU-55933	1030	ATM	Genome integrity	cnaBRCA17	10	38	.2947186296239368	4.4574842718750221	4.8220954907588123			.2581150709452385	-.36461121888379022	.72729328245297575	1.3319795423897887	.41125269999930725			35.097024948055235	BRCA	GDSC2
KU-55933	1030	ATM	Genome integrity	cnaBRCA18	16	32	.050770591447334916	4.788307933851959	4.725048263311054			.87091040274115938	.063259670540904978	1.274110887618142	1.2321533664860309	.86902835355942454			37.783841459105425	BRCA	GDSC2
KU-55933	1030	ATM	Genome integrity	cnaBRCA19	4	44	.5468449858575809	4.1286805036836762	4.8022670307465987			.12786686305842571	-.67358652706292244	.64573675599023428	1.2625441276355047	.30051142600250602			28.620135809762488	BRCA	GDSC2
KU-55933	1030	ATM	Genome integrity	cnaBRCA20	3	45	.25316504729514794	4.4508982125755265	4.765817260663523			.39450546551609877	-.31491904808799642	.47520430379917067	1.2678431788019326	.67312894126702094			36.157642910397421	BRCA	GDSC2
KU-55933	1030	ATM	Genome integrity	cnaBRCA22	17	31	.17392234873586337	4.6066399657795571	4.8226319983655683			.57369301774234038	-.21599203258601118	1.2788402609385707	1.2217228092775529	.56722930775881619			36.157642910397421	BRCA	GDSC2
KU-55933	1030	ATM	Genome integrity	cnaBRCA25	5	43	.59479622865562631	4.093176661497905	4.822060187444082			.049074948928125056	-.728883525946177	.57805380593006184	1.269993311431433	.21444318434052972			26.805398042566221	BRCA	GDSC2
KU-55933	1030	ATM	Genome integrity	cnaBRCA26	14	34	.34821687803901669	5.0496138036518303	4.6211728857782184			.25522810732580598	.42844091787361194	1.1114504569649166	1.2741939408461298	.27854107639052988			28.620135809762488	BRCA	GDSC2
KU-55933	1030	ATM	Genome integrity	cnaBRCA27	10	38	.55939110601850839	5.2838003672695519	4.6046438867076187			.1437177549873847	.67915648056193323	1.2394779060331649	1.207845790425816	.12235607888585004			24.808686610504559	BRCA	GDSC2
KU-55933	1030	ATM	Genome integrity	cnaBRCA28	4	44	.1518592620827251	4.9194746573644146	4.7303766531392597			.70451380627956817	.18909800422515488	.85112742597453039	1.2681515292196368	.77252027012207247			36.157642910397421	BRCA	GDSC2
KU-55933	1030	ATM	Genome integrity	cnaBRCA29	7	41	.091132854172731675	4.8431026684453755	4.7295793338650602			.8218317407045258	.11352333458031527	1.1845886778766661	1.2545991859112624	.82464574176717842			36.650921856319052	BRCA	GDSC2
KU-55933	1030	ATM	Genome integrity	cnaBRCA30	5	43	1.4818089271018735	6.2478545857927594	4.5715162427586344			.048504105927658192	1.676338343034125	1.3585626212139634	1.1072015538898357	.0029822642053071247			5.9645284106142507	BRCA	GDSC2
KU-55933	1030	ATM	Genome integrity	cnaBRCA31	15	33	.66009287299987973	5.2859981849783306	4.5007423816033372			.04640732849809432	.78525580337499346	1.2198852965814408	1.1761255112290745	.039452772542546706			17.93340641394289	BRCA	GDSC2
KU-55933	1030	ATM	Genome integrity	cnaBRCA32	8	40	.52526282601865049	5.2811008455239472	4.6391416150848368			.09541199382423475	.64195923043911041	.84163516652994241	1.2785354622606429	.18164830640984592			24.808686610504559	BRCA	GDSC2
KU-55933	1030	ATM	Genome integrity	cnaBRCA33	6	42	.38090671032174211	4.3341276245316278	4.804992990961793			.26648092277897439	-.47086536643016519	.84314229194999835	1.2758438562165488	.38732330828568839			35.097024948055235	BRCA	GDSC2
KU-55933	1030	ATM	Genome integrity	cnaBRCA34	5	43	.28275050029952992	5.0606134656088582	4.7095675358032745			.34274401281036126	.35104592980558369	.64601986501208208	1.2839297432384595	.55249886005901783			36.157642910397421	BRCA	GDSC2
KU-55933	1030	ATM	Genome integrity	cnaBRCA36	10	38	.52276244788310855	5.2502284680298894	4.613478597033847			.089265345142269192	.63674987099604241	.91401951567516393	1.2811378259150576	.14813312850756424			24.808686610504559	BRCA	GDSC2
KU-55933	1030	ATM	Genome integrity	cnaBRCA38	4	44	.18565139285494214	4.9579506198662049	4.7268788383663694			.32071716365905995	.23107178149983554	.24126202572953412	1.2857621284267737	.72384355609382989			36.157642910397421	BRCA	GDSC2
KU-55933	1030	ATM	Genome integrity	cnaBRCA39	6	42	.46940783185631002	5.2517377395454714	4.6739058316741007			.40590438665880935	.57783190787137073	1.5166153808138971	1.1914716401102365	.28773829554051839			28.620135809762488	BRCA	GDSC2
KU-55933	1030	ATM	Genome integrity	cnaBRCA42	3	45	.27822163908278619	5.070460510951011	4.7245131074384892			.2989496885924694	.34594740351252184	.40538099575537245	1.2684283143930555	.64299422476081691			36.157642910397421	BRCA	GDSC2
KU-55933	1030	ATM	Genome integrity	cnaBRCA47	7	41	.68829427705005286	4.0349456765944245	4.867557356864002			.012179477581688141	-.83261168026957755	.58755008990797319	1.2771161080427804	.099143563229820306			24.808686610504559	BRCA	GDSC2
KU-55933	1030	ATM	Genome integrity	cnaBRCA48	5	43	.38351123200512482	4.3209655208232727	4.7955731107783421			.37119761882759267	-.47460758995506946	1.0037937455777173	1.2575294475718766	.42116429937666278			35.097024948055235	BRCA	GDSC2
KU-55933	1030	ATM	Genome integrity	cnaBRCA57	5	43	.16257257018601784	4.5648502573131893	4.7672144204888163			.76904476505849417	-.202364163175627	1.3937399758941404	1.2296326544423264	.73236211863994538			36.157642910397421	BRCA	GDSC2
KU-55933	1030	ATM	Genome integrity	cnaBRCA58	9	39	.11766962971430651	4.8651643666600517	4.7186664632729398			.718521118428876	.14649790338711188	1.023571397086052	1.2867625435256964	.7517749767883235			36.157642910397421	BRCA	GDSC2
KU-55933	1030	ATM	Genome integrity	cnaBRCA60	3	45	.16526625592847022	4.5531880116965304	4.7589979407221223			.59976290644438746	-.20580992902559192	.53068955341260027	1.2682748625720448	.78289904271197086			36.157642910397421	BRCA	GDSC2
KU-55933	1030	ATM	Genome integrity	cnaBRCA62	9	39	.19575065872901504	4.9437645824088134	4.7005279519463006			.66866677971521926	.24323663046251287	1.5583603189742303	1.1652511729848058	.59911382100540567			36.157642910397421	BRCA	GDSC2
KU-55933	1030	ATM	Genome integrity	cnaBRCA63	6	42	.16627063138242498	4.9271787559993525	4.720271400752118			.81003754581165033	.20690735524723447	1.9635865447992256	1.125689024490665	.70497651963969998			36.157642910397421	BRCA	GDSC2
KU-55933	1030	ATM	Genome integrity	cnaBRCA64	9	39	.53048938903613108	5.2717176341374277	4.6248464784704666			.30847313556062073	.64687115566696107	1.7268522958119557	1.0826540661917283	.15818503039440499			24.808686610504559	BRCA	GDSC2
Afatinib	1032	ERBB2	EGFR	EGFR signaling	ARID1A_mut	5	43	.44923627429080637	.66559612179114658	1.5610385727198486			.52337118755755474	-.89544245092870201	2.8192946336637044	1.8959061425730799	.34669239199328672			94.150227199873555	BRCA	GDSC2
Afatinib	1032	ERBB2	EGFR	EGFR signaling	ASH1L_mut	3	45	.52378248723739418	2.4479272403363717	1.4024190558866698			.10843264804901492	1.0455081844497018	.73764335061054809	2.0348662137669717	.38428664163213699			94.150227199873555	BRCA	GDSC2
Afatinib	1032	ERBB2	EGFR	EGFR signaling	BRCA1_mut	4	44	.63152581112023454	2.6148480128348388	1.3634828905584067			.13705677608199082	1.2513651222764322	1.2494068861710903	2.0227068334327409	.23273408885304395			94.150227199873555	BRCA	GDSC2
Afatinib	1032	ERBB2	EGFR	EGFR signaling	BRCA2_mut	6	42	.188435432805484	1.7989562676917448	1.42045003880378			.57575277695976723	.37850622888796481	1.3883784294923056	2.0716575259605339	.66793302585192915			94.522982894216668	BRCA	GDSC2
Afatinib	1032	ERBB2	EGFR	EGFR signaling	CDH1_mut	5	43	.04140402635033185	1.3931146207567724	1.4764433984215204			.92089504030174352	-.083328777664747999	1.652021156971841	2.0436002803719249	.93055298466267866			96.974685685525159	BRCA	GDSC2
Afatinib	1032	ERBB2	EGFR	EGFR signaling	MACF1_mut	3	45	.037628708757476856	1.5387636648059144	1.4630299609220332			.85015461687866334	.075733703883881232	.42393798777989833	2.0559056165994338	.94995610467453218			96.974685685525159	BRCA	GDSC2
Afatinib	1032	ERBB2	EGFR	EGFR signaling	NF1_mut	4	44	.38694441785729716	.75806714239222062	1.5322811515077353			.68695978560283599	-.77421400911551463	3.4576075708337637	1.8570388329182332	.46249427661538978			94.522982894216668	BRCA	GDSC2
Afatinib	1032	ERBB2	EGFR	EGFR signaling	PIK3CA_mut	16	32	.10616896200565239	1.6100381754984618	1.3966258883729328			.72980067081933386	.21341228712552907	1.9891983544316956	2.0201646638407329	.73036313113599927			96.974685685525159	BRCA	GDSC2
Afatinib	1032	ERBB2	EGFR	EGFR signaling	POLR2B_mut	3	45	.73245403282283805	.10778534940843094	1.5584285152818653			.54438192855646306	-1.4506431658734344	3.4613524275788645	1.8857843587193988	.22555866765123936			94.150227199873555	BRCA	GDSC2
Afatinib	1032	ERBB2	EGFR	EGFR signaling	PTEN_mut	9	39	.37278839255669799	2.0707801844998173	1.3286055788566893			.092987546997684883	.74217460564312798	.76809432849344861	2.1618999961988212	.3186891931251768			94.150227199873555	BRCA	GDSC2
Afatinib	1032	ERBB2	EGFR	EGFR signaling	TP53_mut	37	11	.14821599454142181	1.5359905364746538	1.2382717623951864			.693895532802699	.29771877407946734	1.9459298620174394	2.2199498551129286	.66805536818003763			94.522982894216668	BRCA	GDSC2
Afatinib	1032	ERBB2	EGFR	EGFR signaling	cnaBRCA5	6	42	.19654500078263917	1.1223783203213313	1.5171040312852679			.60180555455247142	-.3947257109639366	1.5976444960353371	2.0527919849657295	.65457985776623162			94.522982894216668	BRCA	GDSC2
Afatinib	1032	ERBB2	EGFR	EGFR signaling	cnaBRCA7	4	44	.45989140435107961	2.3092071001594912	1.3912684280743475			.22264422574843593	.91793867208514368	1.1617997939867175	2.0415086449970135	.38309877887870547			94.150227199873555	BRCA	GDSC2
Afatinib	1032	ERBB2	EGFR	EGFR signaling	cnaBRCA8	3	45	.12315349488961587	1.2354867358736468	1.4832484228508511			.85281779710145655	-.24776168697720435	2.0032142602285039	2.0122020023700831	.8372847440411102			96.974685685525159	BRCA	GDSC2
Afatinib	1032	ERBB2	EGFR	EGFR signaling	cnaBRCA9	4	44	.10580289514836412	1.272642324532218	1.4855015894950083			.69508101056888849	-.21285926496279028	.83557201352067045	2.0691072727878455	.84034337883124988			96.974685685525159	BRCA	GDSC2
Afatinib	1032	ERBB2	EGFR	EGFR signaling	cnaBRCA10	4	44	.50813292895385875	2.3957755496588633	1.3833985690289499			.17634395266880687	1.0123769806299134	1.1304440462615242	2.0389280235995022	.335642026482182			94.150227199873555	BRCA	GDSC2
Afatinib	1032	ERBB2	EGFR	EGFR signaling	cnaBRCA12	10	38	.45406882547278171	2.178782157423476	1.2806530963598546			.16715008034754572	.89812906106362145	1.6640600223600999	2.0470463714296074	.20780299080826459			94.150227199873555	BRCA	GDSC2
Afatinib	1032	ERBB2	EGFR	EGFR signaling	cnaBRCA13	10	38	.5400797886202674	2.3075191648024034	1.2467749365232947			.14027708217752338	1.0607442282791086	1.8960081798866644	1.9802484224331358	.13545585687492906			94.150227199873555	BRCA	GDSC2
Afatinib	1032	ERBB2	EGFR	EGFR signaling	cnaBRCA14	21	27	.21146618131198558	1.2297108015547149	1.6529152741948232			.49738665311420704	-.4232044726401083	2.4788616023319445	1.5360006314656118	.4710342515149023			94.522982894216668	BRCA	GDSC2
Afatinib	1032	ERBB2	EGFR	EGFR signaling	cnaBRCA15	22	26	.13015639188377073	1.3261723988273841	1.5875710177579534			.6664191736297691	-.26139861893056926	2.4069555151345923	1.5984504664672066	.65532032044083155			94.522982894216668	BRCA	GDSC2
Afatinib	1032	ERBB2	EGFR	EGFR signaling	cnaBRCA16	16	32	.22240890279874087	1.1710254180057398	1.6161322671192937			.54106083861852461	-.44510684911355392	2.6283495171898852	1.6126104570770718	.47128332386491489			94.522982894216668	BRCA	GDSC2
Afatinib	1032	ERBB2	EGFR	EGFR signaling	cnaBRCA17	10	38	.49643267134878649	2.2425307519518993	1.2638771504313224			.040006864738856916	.9786536015205769	.94275356250614961	2.1483566193646748	.16917919557509897			94.150227199873555	BRCA	GDSC2
Afatinib	1032	ERBB2	EGFR	EGFR signaling	cnaBRCA18	16	32	.35194361349439801	1.933372419861449	1.234958766191439			.17824772408542022	.69841365367001007	1.2848419499620438	2.2460517284164796	.25631473371436692			94.150227199873555	BRCA	GDSC2
Afatinib	1032	ERBB2	EGFR	EGFR signaling	cnaBRCA19	4	44	.22860222922439388	1.046864295734844	1.5060268648402242			.60228774684917497	-.45916256910538022	1.5073397416176284	2.038941941703345	.66362338643988217			94.522982894216668	BRCA	GDSC2
Afatinib	1032	ERBB2	EGFR	EGFR signaling	cnaBRCA20	3	45	.076895628892196866	1.6128351573398396	1.4580918614197718			.815759463877618	.15474329592006786	.92700142984133338	2.0480948797217264	.89795317481098502			96.974685685525159	BRCA	GDSC2
Afatinib	1032	ERBB2	EGFR	EGFR signaling	cnaBRCA22	17	31	.47933993145125126	2.0744429514137019	1.1350680342540744			.13003718455382324	.93937491715962751	2.0500776543443724	1.9097914200037491	.11907266154466123			94.150227199873555	BRCA	GDSC2
Afatinib	1032	ERBB2	EGFR	EGFR signaling	cnaBRCA25	5	43	.27317747372527423	1.9585452574677675	1.4106956499667536			.58329864835544443	.54784960750101397	1.975322982625952	2.0083190612572754	.56598000631070366			94.522982894216668	BRCA	GDSC2
Afatinib	1032	ERBB2	EGFR	EGFR signaling	cnaBRCA26	14	34	1.3767186920470307	-.18601668049701564	2.1487315518490426			.00070904577359564821	-2.3347482323460582	1.9446397927058701	1.5872134530757642	.000078505231979637683			.38467563670022464	BRCA	GDSC2
Afatinib	1032	ERBB2	EGFR	EGFR signaling	cnaBRCA27	9	39	.74803295224287492	.29549058251925137	1.7382877946983581			.10029718644134211	-1.4427972121791068	2.2347037200176318	1.85797791719932	.04892861189524355			94.150227199873555	BRCA	GDSC2
Afatinib	1032	ERBB2	EGFR	EGFR signaling	cnaBRCA28	4	44	.10620335836038111	1.2719044550904872	1.4855686685351657			.90010356981615169	-.21366421344467845	3.0951620964273912	1.913507729071743	.83974752302505262			96.974685685525159	BRCA	GDSC2
Afatinib	1032	ERBB2	EGFR	EGFR signaling	cnaBRCA29	7	41	.066564875588368544	1.5821700011143136	1.4482304689782692			.88545381976628001	.13393953213604437	2.2351853463070599	1.9765430664862482	.87141510305522762			96.974685685525159	BRCA	GDSC2
Afatinib	1032	ERBB2	EGFR	EGFR signaling	cnaBRCA30	6	42	.41400753263301099	.74566204530505986	1.5709206420018778			.56373113587280355	-.82525859669681789	3.220298615012636	1.7869810243758784	.34777601934870761			94.150227199873555	BRCA	GDSC2
Afatinib	1032	ERBB2	EGFR	EGFR signaling	cnaBRCA31	15	33	.54867261434012449	.73292300847200365	1.8017816396614903			.17186499697178259	-1.0688586311894865	2.7317307669318809	1.4800542443760945	.084721146531745811			94.150227199873555	BRCA	GDSC2
Afatinib	1032	ERBB2	EGFR	EGFR signaling	cnaBRCA32	9	39	.04059959045438867	1.4013772702469911	1.4830831744534951			.90684713910913417	-.081705904206504032	1.8027526367508082	2.0539072664090128	.91305513747422506			96.974685685525159	BRCA	GDSC2
Afatinib	1032	ERBB2	EGFR	EGFR signaling	cnaBRCA33	6	42	.18407151790878307	1.144210462468181	1.5139851538357179			.32567986806591043	-.36977469136753682	.43035200058990641	2.1225193372692202	.6751641635301191			94.522982894216668	BRCA	GDSC2
Afatinib	1032	ERBB2	EGFR	EGFR signaling	cnaBRCA34	5	43	.12390228488035544	1.2445239143744329	1.4937213875357458			.80292351347207203	-.24919747316131291	2.0028446336680132	2.0120398675562092	.79431697644047539			96.974685685525159	BRCA	GDSC2
Afatinib	1032	ERBB2	EGFR	EGFR signaling	cnaBRCA36	10	38	.56336066222696357	2.3418799891687478	1.2377326143216252			.030461517826518236	1.1041473748471227	1.0834925688870152	2.118996093124927	.11979423994536256			94.150227199873555	BRCA	GDSC2
Afatinib	1032	ERBB2	EGFR	EGFR signaling	cnaBRCA38	4	44	.32615751459718895	2.0669939112853566	1.4132878088810867			.40419887250694247	.65370610240426985	1.2815177902639565	2.0451800379084948	.53535592909760554			94.522982894216668	BRCA	GDSC2
Afatinib	1032	ERBB2	EGFR	EGFR signaling	cnaBRCA39	7	41	.17675846609829957	1.1644919196130388	1.5195413609419017			.73922125598547594	-.35504944132886296	2.5973619759409194	1.9047376210253932	.66760407726455506			94.522982894216668	BRCA	GDSC2
Afatinib	1032	ERBB2	EGFR	EGFR signaling	cnaBRCA42	3	45	.36705393930904345	2.1575398677371278	1.4217782140599522			.46632522486251016	.73576165367717561	1.4038695657613511	2.0275839466061818	.54121341438499337			94.522982894216668	BRCA	GDSC2
Afatinib	1032	ERBB2	EGFR	EGFR signaling	cnaBRCA47	7	41	.11581765355606569	1.2688207193674732	1.5017291268374859			.73811272717924514	-.23290840747001273	1.5750132282371501	2.0684785359312348	.7782932418767452			96.974685685525159	BRCA	GDSC2
Afatinib	1032	ERBB2	EGFR	EGFR signaling	cnaBRCA48	5	43	.56674053971042004	2.474029252930122	1.3507556504943867			.20663319473979597	1.1232736024357353	1.6174807289959694	2.0132652377609426	.23649409587314815			94.150227199873555	BRCA	GDSC2
Afatinib	1032	ERBB2	EGFR	EGFR signaling	cnaBRCA57	5	43	.011168516171063712	1.487900965062366	1.4654217304790096			.98064900958579204	.022479234583356433	1.850352870252671	2.0275190070892806	.98124432401440365			98.124432401440359	BRCA	GDSC2
Afatinib	1032	ERBB2	EGFR	EGFR signaling	cnaBRCA58	9	39	.49842750369253469	.66829102439768673	1.6522569234956426			.25866113103411614	-.98396589909795584	2.2996154507994619	1.8985226593744851	.18431392700559515			94.150227199873555	BRCA	GDSC2
Afatinib	1032	ERBB2	EGFR	EGFR signaling	cnaBRCA60	3	45	.66510431134772141	2.7061452977332121	1.38520451872688			.24303534914116201	1.3209407790063321	1.4239950268572295	2.007879221164421	.27046648411574364			94.150227199873555	BRCA	GDSC2
Afatinib	1032	ERBB2	EGFR	EGFR signaling	cnaBRCA61	3	45	.33792623883609035	2.1031981550833634	1.4254009949035367			.22074689971261055	.67779716017982672	.660279210677435	2.0459964283239178	.57365976617167225			94.522982894216668	BRCA	GDSC2
Afatinib	1032	ERBB2	EGFR	EGFR signaling	cnaBRCA62	10	38	.023712621302707584	1.4299809130400025	1.4777060554081374			.95503006421243308	-.047725142368134854	2.4339890773201089	1.8960537170374361	.9470944060335833			96.974685685525159	BRCA	GDSC2
Afatinib	1032	ERBB2	EGFR	EGFR signaling	cnaBRCA63	7	41	.22185369211031183	1.0875623948957123	1.532675670039982			.7038554803885877	-.44511327514426968	2.8719525747853578	1.8417328056014273	.59010379695211235			94.522982894216668	BRCA	GDSC2
Afatinib	1032	ERBB2	EGFR	EGFR signaling	cnaBRCA64	9	39	.11107248058410291	1.2862982355299519	1.5096398747728121			.81597665818600174	-.22334163924286021	2.6591366227041862	1.8454757408289526	.76525726635193003			96.974685685525159	BRCA	GDSC2
Staurosporine	1034	Broad spectrum kinase inhibitor	RTK signaling	ARID1A_mut	5	45	.0049729384006218375	-2.4145732283682917	-2.4072514385620645			.99207968530069213	-.0073217898062272191	1.4892785975507372	1.470775890757736	.99162684003375723			99.162684003375716	BRCA	GDSC2
Staurosporine	1034	Broad spectrum kinase inhibitor	RTK signaling	ASH1L_mut	3	47	.6546955861475281	-3.3028774283513123	-2.3508627360017109			.036120431854511491	-.95201469234960134	.46176982560832236	1.4822846717167115	.27706827476043411			66.429923054331354	BRCA	GDSC2
Staurosporine	1034	Broad spectrum kinase inhibitor	RTK signaling	BRCA1_mut	4	46	.15143140635520516	-2.6129237614790788	-2.3901627354612613			.74377965088969966	-.22276102601781744	1.1905008613948087	1.4878586574898358	.77268838025072739			97.694970310762741	BRCA	GDSC2
Staurosporine	1034	Broad spectrum kinase inhibitor	RTK signaling	BRCA2_mut	6	44	.79745855988818914	-3.4068629836648903	-2.2717727948896598			.0036633164113202424	-1.1350901887752305	.60074721934951558	1.4898466036428983	.073096230544253474			46.873247301814338	BRCA	GDSC2
Staurosporine	1034	Broad spectrum kinase inhibitor	RTK signaling	CDH1_mut	5	45	.2350945522468687	-2.0972648326317684	-2.4425079269772336			.70077112533425867	.34524309434546518	1.8244554952037564	1.4317910027950742	.62026091262284533			97.694970310762741	BRCA	GDSC2
Staurosporine	1034	Broad spectrum kinase inhibitor	RTK signaling	MACF1_mut	3	47	.83047388100702357	-3.5347489681965683	-2.3360624249477584			.13669466198660171	-1.1986865432488099	.91725363424212047	1.4619627669616437	.1695568212699618			58.779698040253415	BRCA	GDSC2
Staurosporine	1034	Broad spectrum kinase inhibitor	RTK signaling	MLL3_mut	3	47	.27216298476098255	-2.7838371780444984	-2.3839929647446989			.44119445524602546	-.39984421329979947	.69799666003982297	1.493659007644629	.64970453451362953			97.694970310762741	BRCA	GDSC2
Staurosporine	1034	Broad spectrum kinase inhibitor	RTK signaling	NF1_mut	5	45	.12649523016336867	-2.5754763014512863	-2.3893733193306201			.82930052125657772	-.18610298212066612	1.7596513411873587	1.4421471847557974	.78958989310844141			97.694970310762741	BRCA	GDSC2
Staurosporine	1034	Broad spectrum kinase inhibitor	RTK signaling	PIK3CA_mut	17	33	.51765068093209265	-1.9200136334154843	-2.6593620942142766			.096839337122298724	.73934846079879235	1.4658699276436862	1.409104192829985	.089348613056166842			46.873247301814338	BRCA	GDSC2
Staurosporine	1034	Broad spectrum kinase inhibitor	RTK signaling	POLR2B_mut	3	47	.48395081584999033	-1.7427621743485344	-2.4504445607252925			.48570814248194782	.70768238637675807	1.4342239053580694	1.463510869549778	.42040752273857207			78.075682794306246	BRCA	GDSC2
Staurosporine	1034	Broad spectrum kinase inhibitor	RTK signaling	PTEN_mut	9	41	.56370914235201608	-3.072515016809013	-2.2621108713622742			.092187246033965303	-.81040414544673878	1.1542746390392402	1.4878372674337148	.13223996930825244			50.868202788810201	BRCA	GDSC2
Staurosporine	1034	Broad spectrum kinase inhibitor	RTK signaling	TP53_mut	39	11	.40608470228694932	-2.5376226328685738	-1.9483543813872695			.28298854918448413	-.58926825148130435	1.4136486308338359	1.5853533576144991	.24009821836746159			66.429923054331354	BRCA	GDSC2
Staurosporine	1034	Broad spectrum kinase inhibitor	RTK signaling	cnaBRCA5	6	44	.57486445940152697	-3.1396266650252662	-2.3082141110677901			.066398067639124009	-.83141255395747615	.82297795969521703	1.5020589978584673	.19278508345622947			59.116753837990345	BRCA	GDSC2
Staurosporine	1034	Broad spectrum kinase inhibitor	RTK signaling	cnaBRCA7	4	46	.0581129455648665	-2.4866898605948071	-2.4011395964077198			.92129431239275905	-.085550264187087333	1.5528466423807088	1.4665993050903605	.91170062552237319			97.694970310762741	BRCA	GDSC2
Staurosporine	1034	Broad spectrum kinase inhibitor	RTK signaling	cnaBRCA8	3	47	.07124013367300347	-2.3094027753938922	-2.4142760117223974			.77419564415730424	.1048732363285052	.46777714037338108	1.5006041793220337	.90527357145236031			97.694970310762741	BRCA	GDSC2
Staurosporine	1034	Broad spectrum kinase inhibitor	RTK signaling	cnaBRCA9	4	46	.066842870856253261	-2.4985095970300124	-2.4001117932394411			.84457361602933534	-.098397803790571281	.84214770463374	1.5047242007933483	.89850518732787554			97.694970310762741	BRCA	GDSC2
Staurosporine	1034	Broad spectrum kinase inhibitor	RTK signaling	cnaBRCA10	4	46	.34091080402027296	-1.9482492044488651	-2.4479605230291064			.048613593187134055	.49971131858024131	.20536742180172243	1.5129557137313498	.51624560572265643			92.568177577855622	BRCA	GDSC2
Staurosporine	1034	Broad spectrum kinase inhibitor	RTK signaling	cnaBRCA12	10	40	.027031009184003616	-2.4398204964380557	-2.4000243978188451			.9339375086860815	-.039796098619210518	1.2890707151569201	1.5113590446004153	.93937471452656485			97.694970310762741	BRCA	GDSC2
Staurosporine	1034	Broad spectrum kinase inhibitor	RTK signaling	cnaBRCA13	10	40	.5413140624956535	-1.7854110005316091	-2.5636267717954566			.289481104667213	.77821577126384756	2.1194871494245731	1.227641575078519	.13231735550676671			50.868202788810201	BRCA	GDSC2
Staurosporine	1034	Broad spectrum kinase inhibitor	RTK signaling	cnaBRCA14	22	28	.61884976512455103	-1.9211079680012375	-2.7905287707538262			.044985117746723632	.86942080275258871	1.6773792272764549	1.1491352853409638	.034814551825679468			45.258917373383312	BRCA	GDSC2
Staurosporine	1034	Broad spectrum kinase inhibitor	RTK signaling	cnaBRCA15	23	27	.48298114359493038	-2.0350751968102085	-2.725646346314798			.1060190363977714	.69057114950458942	1.6807066825083044	1.1764358761253688	.095201389972625117			46.873247301814338	BRCA	GDSC2
Staurosporine	1034	Broad spectrum kinase inhibitor	RTK signaling	cnaBRCA16	17	33	.815844033610856	-1.6704956605651446	-2.7879016559856638			.02638296428634079	1.1174059954205191	1.7661728073644534	1.1198901850855922	.008765253581080051			22.789659310808133	BRCA	GDSC2
Staurosporine	1034	Broad spectrum kinase inhibitor	RTK signaling	cnaBRCA17	11	39	.14549721068629512	-2.2412075195530687	-2.4550230297961693			.58563596302250753	.21381551024310053	.97568441265221251	1.5739673867051107	.67187812141680103			97.694970310762741	BRCA	GDSC2
Staurosporine	1034	Broad spectrum kinase inhibitor	RTK signaling	cnaBRCA18	17	33	.13984837327801558	-2.2723973856760327	-2.4778310703224786			.60690708035946661	.20543368464644596	1.1621248287738801	1.6004879762814188	.64159044707880009			97.694970310762741	BRCA	GDSC2
Staurosporine	1034	Broad spectrum kinase inhibitor	RTK signaling	cnaBRCA19	4	46	.080758724303155435	-2.517347371154687	-2.3984737259242523			.61104118829485188	-.11887364523043464	.12161509844875867	1.5199098463850418	.87753235663909623			97.694970310762741	BRCA	GDSC2
Staurosporine	1034	Broad spectrum kinase inhibitor	RTK signaling	cnaBRCA20	3	47	.51805127622959202	-1.6965928916133819	-2.4533915362190255			.28398205542179095	.75679864460564361	.91220279413376937	1.4801048246747166	.38865423457285164			75.432521406647894	BRCA	GDSC2
Staurosporine	1034	Broad spectrum kinase inhibitor	RTK signaling	cnaBRCA22	18	32	.33203475106632313	-2.0991693706707122	-2.5816916314081735			.31204844023523909	.48252226073746129	1.746896249837544	1.2635315819381372	.26536043234653323			66.429923054331354	BRCA	GDSC2
Staurosporine	1034	Broad spectrum kinase inhibitor	RTK signaling	cnaBRCA23	3	47	.78574201785519482	-1.3397267470295189	-2.4761702262988465			.090867829605264377	1.1364434792693276	.72883145385002435	1.4696021990560884	.19326631062419919			59.116753837990345	BRCA	GDSC2
Staurosporine	1034	Broad spectrum kinase inhibitor	RTK signaling	cnaBRCA24	3	47	.21485333707760934	-2.1110314303553395	-2.426938012469539			.62278458160000827	.31590658211419953	.91657582218549538	1.4897504167446234	.71983195572308334			97.694970310762741	BRCA	GDSC2
Staurosporine	1034	Broad spectrum kinase inhibitor	RTK signaling	cnaBRCA25	6	44	.015078291545945208	-2.3884476889724868	-2.4106476078022596			.95118235432766884	.022199918829772791	.66219991967027292	1.5390792632299806	.97250468626128661			99.157340559974315	BRCA	GDSC2
Staurosporine	1034	Broad spectrum kinase inhibitor	RTK signaling	cnaBRCA26	16	34	.33257024432911136	-2.0791166755905257	-2.5627445314025277			.2028342698384539	.48362785581200196	1.0036685357343471	1.6180515269901066	.27812404471556573			66.429923054331354	BRCA	GDSC2
Staurosporine	1034	Broad spectrum kinase inhibitor	RTK signaling	cnaBRCA27	10	40	.64365241933928852	-1.674741409963562	-2.591294169437468			.030095571114993242	.91655275947390602	.99138692366494818	1.5062762366350324	.07491662894633154			46.873247301814338	BRCA	GDSC2
Staurosporine	1034	Broad spectrum kinase inhibitor	RTK signaling	cnaBRCA28	4	46	.45642672473965579	-1.7946132554311138	-2.4613201707697803			.30345897145877099	.66670691533866644	1.0476193248220276	1.4841665683875467	.38561991377711446			75.432521406647894	BRCA	GDSC2
Staurosporine	1034	Broad spectrum kinase inhibitor	RTK signaling	cnaBRCA29	7	43	.066246995648092055	-2.3241245880492301	-2.4216350874602264			.86661753847155765	.097510499410996321	1.3642766581896064	1.4866652933624449	.87156175306770556			97.694970310762741	BRCA	GDSC2
Staurosporine	1034	Broad spectrum kinase inhibitor	RTK signaling	cnaBRCA30	6	44	1.824311037274192	-.38568057455899191	-2.6837522143131909			.050041195881791511	2.2980716397541991	2.1960572957691955	1.1002570319998559	.00011810551988096932			.61414870338104055	BRCA	GDSC2
Staurosporine	1034	Broad spectrum kinase inhibitor	RTK signaling	cnaBRCA31	16	34	.5954594782409669	-1.8344226111697739	-2.6778946793652345			.098535112602768982	.84347206819546061	1.7662592111746398	1.2249482721487615	.055321906693642391			46.873247301814338	BRCA	GDSC2
Staurosporine	1034	Broad spectrum kinase inhibitor	RTK signaling	cnaBRCA32	9	41	.10051385599978431	-2.2867264483854188	-2.4346010449186726			.68996432241074157	.14787459653325374	.81566729525237847	1.56977830546924	.78598041900917626			97.694970310762741	BRCA	GDSC2
Staurosporine	1034	Broad spectrum kinase inhibitor	RTK signaling	cnaBRCA33	6	44	.070509456009898344	-2.4993141515990756	-2.395529453807725			.88249102821398773	-.10378469779135058	1.5605912061417087	1.4612669167479753	.87197147001914987			97.694970310762741	BRCA	GDSC2
Staurosporine	1034	Broad spectrum kinase inhibitor	RTK signaling	cnaBRCA34	5	45	.07108548513841137	-2.3138108623731726	-2.4184472570059663			.85497048507355267	.10463639463279373	1.1170944503750153	1.5000846217632071	.88076929989279362			97.694970310762741	BRCA	GDSC2
Staurosporine	1034	Broad spectrum kinase inhibitor	RTK signaling	cnaBRCA36	10	40	.16874180639234385	-2.6062683602453198	-2.3584124318670288			.57597319633982469	-.24785592837829107	1.1424243161414029	1.5343450917880108	.63533314363046134			97.694970310762741	BRCA	GDSC2
Staurosporine	1034	Broad spectrum kinase inhibitor	RTK signaling	cnaBRCA38	4	46	.073890424054234724	-2.5080503668074083	-2.3992821610848849			.88072899867712451	-.10876820572252344	1.2820906493734074	1.4838181552049412	.88787358198426325			97.694970310762741	BRCA	GDSC2
Staurosporine	1034	Broad spectrum kinase inhibitor	RTK signaling	cnaBRCA39	7	43	.61646594436681068	-1.6453751920062889	-2.5321291751881474			.36283879653755613	.8867539831818585	2.3455212542766097	1.2565021154898135	.13695285366218132			50.868202788810201	BRCA	GDSC2
Staurosporine	1034	Broad spectrum kinase inhibitor	RTK signaling	cnaBRCA42	3	47	.51474122868532135	-1.7010683754669584	-2.4531058670368826			.38909660311748229	.75203749156992417	1.1888085079125486	1.4716939979577432	.39166886114990251			75.432521406647894	BRCA	GDSC2
Staurosporine	1034	Broad spectrum kinase inhibitor	RTK signaling	cnaBRCA47	7	43	.44434935427501909	-2.9637803047383255	-2.3175050870689788			.09721152348976371	-.6462752176693467	.74868511751973421	1.5288844370181804	.28104967446063261			66.429923054331354	BRCA	GDSC2
Staurosporine	1034	Broad spectrum kinase inhibitor	RTK signaling	cnaBRCA48	5	45	.4495052720417787	-2.9980584725505528	-2.3424197447640354			.32023318316709676	-.65563872778651744	1.2444037666056362	1.4765092228444896	.34509165342452552			75.336900002887276	BRCA	GDSC2
Staurosporine	1034	Broad spectrum kinase inhibitor	RTK signaling	cnaBRCA57	5	45	.29378186284936425	-2.7957072076349756	-2.3649032186435437			.46141679832637328	-.43080398899143191	1.1145458633273826	1.4942923655750069	.53609963991714937			92.923937585639223	BRCA	GDSC2
Staurosporine	1034	Broad spectrum kinase inhibitor	RTK signaling	cnaBRCA58	9	41	.032594115053859549	-2.3686356539067086	-2.4166209754139998			.91424308049912062	.047985321507291179	1.101241994456682	1.5356853140773323	.92981138680274289			97.694970310762741	BRCA	GDSC2
Staurosporine	1034	Broad spectrum kinase inhibitor	RTK signaling	cnaBRCA60	3	47	.56472582146446948	-1.633630064077999	-2.4574104401042627			.36338462523507375	.82378037602626364	1.2209692245185548	1.4681903712092301	.34770876924409511			75.336900002887276	BRCA	GDSC2
Staurosporine	1034	Broad spectrum kinase inhibitor	RTK signaling	cnaBRCA61	3	47	.058724698721013838	-2.4892497031129444	-2.4027964205913941			.89669225992091672	-.086453282521550268	.97905465255911783	1.4899216986645127	.92185421477828822			97.694970310762741	BRCA	GDSC2
Staurosporine	1034	Broad spectrum kinase inhibitor	RTK signaling	cnaBRCA62	10	40	.59451293679896022	-1.727485476057542	-2.5781081529139733			.28885105766147023	.85062267685643134	2.3358027181005667	1.1227233302119892	.099154946215376488			46.873247301814338	BRCA	GDSC2
Staurosporine	1034	Broad spectrum kinase inhibitor	RTK signaling	cnaBRCA63	7	43	.83954745084806237	-1.3890300894474887	-2.5738597732791151			.29637144265281473	1.1848296838316263	2.7182964093186421	1.1048186987735871	.044853790473749072			46.647942092699033	BRCA	GDSC2
Staurosporine	1034	Broad spectrum kinase inhibitor	RTK signaling	cnaBRCA64	9	41	.85850227152441438	-1.425669442401134	-2.6236135584274183			.1848186510929446	1.1979441160262843	2.4442534210721845	1.0684828526085239	.023930975666056148			41.480357821163992	BRCA	GDSC2
PLX-4720	1036	BRAF	ERK MAPK signaling	ARID1A_mut	5	41	.08657845490545836	4.8713425872554312	4.7542800552262641			.71649768267305336	.11706253202916717	.50659257528009694	1.4090143661612102	.85581708176935456			77.801552888123155	BRCA	GDSC2
PLX-4720	1036	BRAF	ERK MAPK signaling	ASH1L_mut	3	43	.12684522930869543	4.6067036699128563	4.7781880044375669			.5519150877113026	-.17148433452471057	.3156798421584282	1.3820162929554816	.83276243205198752			77.801552888123155	BRCA	GDSC2
PLX-4720	1036	BRAF	ERK MAPK signaling	BRCA1_mut	4	42	.03008392403200337	4.7298522167353134	4.7705425317526835			.94560183411842746	-.040690315017370082	1.038952706280132	1.3726968202780321	.95441328770103817			82.992459800090288	BRCA	GDSC2
PLX-4720	1036	BRAF	ERK MAPK signaling	BRCA2_mut	5	41	.12577883628317801	4.6154881342101053	4.7854818177927667			.7358185811570408	-.16999368358266143	.96265166051050899	1.3844213347025112	.79184512765615189			77.801552888123155	BRCA	GDSC2
PLX-4720	1036	BRAF	ERK MAPK signaling	CDH1_mut	5	41	.13800857018950968	4.600783023191104	4.7872751240145961			.57883006052017194	-.1864921008234921	.54207778424577269	1.4068589663257005	.77215835458722337			77.801552888123155	BRCA	GDSC2
PLX-4720	1036	BRAF	ERK MAPK signaling	MACF1_mut	3	43	.23271461897193085	4.4732670470160825	4.7874975362675753			.62965524642125381	-.31423048925149288	.9352041765102489	1.3669078487454829	.69863231583658036			77.801552888123155	BRCA	GDSC2
PLX-4720	1036	BRAF	ERK MAPK signaling	NF1_mut	4	42	.26679580668180458	5.0955260179225137	4.7357164554491407			.57755613191390598	.35980956247337303	1.1093221946528151	1.3644963849523875	.61269454470656493			77.801552888123155	BRCA	GDSC2
PLX-4720	1036	BRAF	ERK MAPK signaling	PIK3CA_mut	15	31	.39456627674496453	5.1204035345897987	4.5960045865066759			.168277353987938	.52439894808312282	1.0389744462748902	1.444623252120866	.21628688523950884			68.309548699914544	BRCA	GDSC2
PLX-4720	1036	BRAF	ERK MAPK signaling	PTEN_mut	9	37	.69236702471698519	4.0417858902530375	4.9434087077912601			.0078308405988930015	-.9016228175382226	.64314852562908664	1.4073862014571394	.069166680310343551			58.152401345325174	BRCA	GDSC2
PLX-4720	1036	BRAF	ERK MAPK signaling	TP53_mut	35	11	.074822664607330863	4.7911927906128327	4.6900406844640719			.87426103925207466	.1011521061487608	1.1001967318523249	1.9814167133473712	.82962698470496887			77.801552888123155	BRCA	GDSC2
PLX-4720	1036	BRAF	ERK MAPK signaling	cnaBRCA5	6	40	.2169391174281822	4.5125530580422231	4.8051719213075161			.60938210671191628	-.29261886326529307	1.2317989516697192	1.3631325864203467	.62269630796952258			77.801552888123155	BRCA	GDSC2
PLX-4720	1036	BRAF	ERK MAPK signaling	cnaBRCA7	4	42	.0018062941013829408	4.7692350029551847	4.7667917902079342			.99656052439627152	.0024432127472504561	.98092353573464841	1.3758706273825212	.99726135337205268			83.276307410235503	BRCA	GDSC2
PLX-4720	1036	BRAF	ERK MAPK signaling	cnaBRCA8	3	43	.25025919932079754	5.0828016007504848	4.7449718697279648			.71184922508325044	.33782973102252001	1.3529780605343851	1.3497735047340866	.67719023874643236			77.801552888123155	BRCA	GDSC2
PLX-4720	1036	BRAF	ERK MAPK signaling	cnaBRCA9	4	42	.038874477370604871	4.815010922785782	4.7624321787954953			.93936501320306176	.052578743990286725	1.2234137008260992	1.361492673422406	.94111501450281676			82.992459800090288	BRCA	GDSC2
PLX-4720	1036	BRAF	ERK MAPK signaling	cnaBRCA10	4	42	.62507197720901742	5.5267422875141472	4.6946482392975559			.30514876850521827	.83209404821659128	1.3315177939130807	1.3311737085868003	.23866115610945413			68.309548699914544	BRCA	GDSC2
PLX-4720	1036	BRAF	ERK MAPK signaling	cnaBRCA12	10	36	.00030832489947996719	4.7666778615313685	4.7670949051455631			.99926504399807137	-.00041704361419458991	1.2053088964038488	1.3879640473102	.99931568892282585			83.276307410235503	BRCA	GDSC2
PLX-4720	1036	BRAF	ERK MAPK signaling	cnaBRCA13	9	37	.45296476847662376	5.2517030899494488	4.6491045240813218			.22126850724788333	.60259856586812699	1.2398266547688173	1.349633731445699	.22944061790108264			68.309548699914544	BRCA	GDSC2
PLX-4720	1036	BRAF	ERK MAPK signaling	cnaBRCA14	20	26	.39290559600898345	5.0616028091396039	4.5403899622216111			.18338838693526874	.52121284691799286	1.1923551114913451	1.4200985796305197	.19332232807083341			68.309548699914544	BRCA	GDSC2
PLX-4720	1036	BRAF	ERK MAPK signaling	cnaBRCA15	21	25	.35273338760998024	5.0222181306820941	4.5526245782491994			.23334241873470074	.46959355243289469	1.2135290280941515	1.4220091026140897	.2397881189803947			68.309548699914544	BRCA	GDSC2
PLX-4720	1036	BRAF	ERK MAPK signaling	cnaBRCA16	15	31	.44828753344607958	5.1665185759244707	4.573690856828609			.16231786158362446	.59282771909586174	1.3055923652874377	1.3302108425359476	.16112808253393565			68.309548699914544	BRCA	GDSC2
PLX-4720	1036	BRAF	ERK MAPK signaling	cnaBRCA17	9	37	.13410140418467695	4.6213213447285524	4.8024406242701891			.61007004829143163	-.18111927954163676	.77149425789404746	1.4481921019567023	.71996931019765531			77.801552888123155	BRCA	GDSC2
PLX-4720	1036	BRAF	ERK MAPK signaling	cnaBRCA18	15	31	.069115293423059901	4.8299712022934678	4.7365363601984489			.80100550670788584	.093434842095018844	.97571248474302641	1.4953708180765171	.8270850071094763			77.801552888123155	BRCA	GDSC2
PLX-4720	1036	BRAF	ERK MAPK signaling	cnaBRCA19	4	42	.14475958282851792	4.9456259728530441	4.7499926502176617			.7029145636340437	.19563332263538236	.86458097493343611	1.380333963023443	.78334803652023643			77.801552888123155	BRCA	GDSC2
PLX-4720	1036	BRAF	ERK MAPK signaling	cnaBRCA20	3	43	.16713367361362313	4.978139717616485	4.7522738615745226			.74172377844465875	.22586585604196241	1.0021962896435685	1.3658122855670181	.780877216082003			77.801552888123155	BRCA	GDSC2
PLX-4720	1036	BRAF	ERK MAPK signaling	cnaBRCA22	16	30	.18833913962868934	4.9324508374058311	4.6787660600686882			.53299725437281631	.2536847773371429	1.2476520552538943	1.3955520324464852	.54605668489111769			77.801552888123155	BRCA	GDSC2
PLX-4720	1036	BRAF	ERK MAPK signaling	cnaBRCA25	5	41	.12216132340607103	4.9141692867385043	4.7490572869966199			.73714786204377791	.1651119997418844	.9350804068957258	1.3863754814484084	.79769546761290555			77.801552888123155	BRCA	GDSC2
PLX-4720	1036	BRAF	ERK MAPK signaling	cnaBRCA26	13	33	.067399498619558892	4.8323739709693543	4.7412525326652224			.79522394042365196	.091121438304131885	.83235102344763146	1.5011385237892456	.83787394383265323			77.801552888123155	BRCA	GDSC2
PLX-4720	1036	BRAF	ERK MAPK signaling	cnaBRCA27	9	37	.67686236311445713	5.4771327079513288	4.5942702926754588			.021846921035440878	.88286241527586995	.82005987704175709	1.3892241726522276	.075389291814802084			58.152401345325174	BRCA	GDSC2
PLX-4720	1036	BRAF	ERK MAPK signaling	cnaBRCA28	3	43	.33262138423463011	5.1860947642120498	4.7377653699515765			.42648236522154176	.44832939426047336	.76449403383246917	1.3694620077780089	.58034039309170793			77.801552888123155	BRCA	GDSC2
PLX-4720	1036	BRAF	ERK MAPK signaling	cnaBRCA29	6	40	.33399946880508108	4.376732384147151	4.8255450223917764			.70250685639136812	-.44881263824462536	2.6935139597481719	1.0521581380492735	.44958897734809034			77.801552888123155	BRCA	GDSC2
PLX-4720	1036	BRAF	ERK MAPK signaling	cnaBRCA30	6	40	.50367704801090651	5.350706438353054	4.6794489142608908			.24512984273445715	.67125752409216322	1.1875849665903209	1.3501927389447521	.25616080762467952			68.309548699914544	BRCA	GDSC2
PLX-4720	1036	BRAF	ERK MAPK signaling	cnaBRCA31	15	31	.64517979420533755	5.3288603624507234	4.4951383794771962			.032869181394346962	.83372198297352718	1.0923689138922359	1.3755994969902123	.046220766849738484			58.152401345325174	BRCA	GDSC2
PLX-4720	1036	BRAF	ERK MAPK signaling	cnaBRCA32	9	37	.34435899836621175	5.1380542730043244	4.6767488309058116			.19078097642582792	.46130544209851276	.7447402236728391	1.4387770991521314	.35923037793975165			73.051411920642934	BRCA	GDSC2
PLX-4720	1036	BRAF	ERK MAPK signaling	cnaBRCA33	6	40	.96537087196744054	3.6895257399464554	4.9286260190218814			.27388148577109506	-1.239100279075426	2.4530054418387053	1.0427241453645348	.032721780729068617			58.152401345325174	BRCA	GDSC2
PLX-4720	1036	BRAF	ERK MAPK signaling	cnaBRCA34	5	41	.49228701539696079	5.3533469981431976	4.6954990295082437			.056570538637967266	.65784796863495387	.51074915464314663	1.3921960468857399	.30436986425960788			72.138682780823771	BRCA	GDSC2
PLX-4720	1036	BRAF	ERK MAPK signaling	cnaBRCA36	9	37	.38446431624162281	5.1802945270268363	4.6664741745219569			.21416404523482804	.51382035250487945	.97372735103092589	1.404398861109458	.30658940181850097			72.138682780823771	BRCA	GDSC2
PLX-4720	1036	BRAF	ERK MAPK signaling	cnaBRCA38	3	43	.57575413745336601	5.4874155693734181	4.716742988196132			.03657741459320539	.7706725811772861	.37454310662734358	1.3676039633092076	.34023082099309143			73.051411920642934	BRCA	GDSC2
PLX-4720	1036	BRAF	ERK MAPK signaling	cnaBRCA39	6	40	.288627945284333	5.1048192367608634	4.7163319944997202			.55928731791855202	.38848724226114317	1.455678374291923	1.3312617451232969	.51315654399622113			77.801552888123155	BRCA	GDSC2
PLX-4720	1036	BRAF	ERK MAPK signaling	cnaBRCA42	3	43	.33573503278501959	5.1899899911474057	4.7374936099328311			.4196482977550634	.45249638121457458	.75844160097193813	1.3695307519303053	.57681381574747126			77.801552888123155	BRCA	GDSC2
PLX-4720	1036	BRAF	ERK MAPK signaling	cnaBRCA47	7	39	.78217515070651555	3.9048883134322496	4.9217430001673899			.013423669740971216	-1.0168546867351402	.75823142458109438	1.3660783126349001	.063263865948574277			58.152401345325174	BRCA	GDSC2
PLX-4720	1036	BRAF	ERK MAPK signaling	cnaBRCA48	5	41	.19492911572422	4.5324509577766303	4.7956083027236778			.71456966170597425	-.26315734494704746	1.4437830303285322	1.34027808878012	.68270019649549707			77.801552888123155	BRCA	GDSC2
PLX-4720	1036	BRAF	ERK MAPK signaling	cnaBRCA57	5	41	.090020489100102657	4.6585211359468159	4.7802338907517044			.82233739933584349	-.12171275480488841	1.0539131755204565	1.3783280020492255	.85015375808058191			77.801552888123155	BRCA	GDSC2
PLX-4720	1036	BRAF	ERK MAPK signaling	cnaBRCA58	9	37	.15400931115589109	4.5997727712237007	4.8076821691767746			.5585551925799026	-.20790939795307395	.77156863575830892	1.4474595353666655	.68061509047080027			77.801552888123155	BRCA	GDSC2
PLX-4720	1036	BRAF	ERK MAPK signaling	cnaBRCA60	3	43	.33262138423463011	5.1860947642120498	4.7377653699515765			.42648236522154176	.44832939426047336	.76449403383246917	1.3694620077780089	.58034039309170793			77.801552888123155	BRCA	GDSC2
PLX-4720	1036	BRAF	ERK MAPK signaling	cnaBRCA61	3	43	.76687610796890071	3.8150451145916118	4.8334199966692815			.033298430743826123	-1.0183748820776697	.47772109460587237	1.3551988553735239	.20578420231626809			68.309548699914544	BRCA	GDSC2
PLX-4720	1036	BRAF	ERK MAPK signaling	cnaBRCA62	8	38	.48128118849996715	4.2383504983831122	4.8782997687760279			.49217691945183872	-.63994927039291571	2.4660735494843449	.97569587331809571	.22255754670826836			68.309548699914544	BRCA	GDSC2
PLX-4720	1036	BRAF	ERK MAPK signaling	cnaBRCA63	6	40	.76579768151186134	3.8960591793792361	4.8976460031069644			.42539184539158198	-1.0015868237277283	2.812477435696743	.95697660704555154	.087228602017987752			58.152401345325174	BRCA	GDSC2
PLX-4720	1036	BRAF	ERK MAPK signaling	cnaBRCA64	9	37	.3400216658179539	4.400539946004943	4.8561442077434993			.57987389211329521	-.45560426173855628	2.3261573883341717	.99596051127946394	.36525705960321464			73.051411920642934	BRCA	GDSC2
NU7441	1038	DNAPK	Genome integrity	ARID1A_mut	5	42	.26353251338840289	3.1497942703343496	2.8401072447063886			.72187868016247525	.30968702562796091	1.783724519821857	1.0978472128208381	.58025286664435416			81.635850518397717	BRCA	GDSC2
NU7441	1038	DNAPK	Genome integrity	ASH1L_mut	3	44	.61809219302723606	2.1987229022092665	2.9190297027889156			.30533560816836541	-.72030680057964913	.91913998904305738	1.1755692146621135	.3058128227066727			70.340467906988962	BRCA	GDSC2
NU7441	1038	DNAPK	Genome integrity	BRCA1_mut	4	43	.22339872440985459	3.1135735597846583	2.8506786369814288			.57122177957894449	.26289492280322957	.7793295288213723	1.2001609738112922	.67115370353472814			84.771993402979717	BRCA	GDSC2
NU7441	1038	DNAPK	Genome integrity	BRCA2_mut	6	41	.023146950434110157	2.8492433363448466	2.8765369661285605			.94625581779018564	-.027293629783713858	.84307057897719484	1.2146344985928699	.95800162667172128			95.800162667172131	BRCA	GDSC2
NU7441	1038	DNAPK	Genome integrity	CDH1_mut	5	42	.64478230126395208	2.2072248890916617	2.9523178853305181			.37543869605052627	-.74509299623885639	1.6491638033856735	1.095575743259493	.17968583287915321			68.445810579384769	BRCA	GDSC2
NU7441	1038	DNAPK	Genome integrity	MACF1_mut	3	44	.91142097483736195	1.8920297832684341	2.939940597262154			.030915321976523715	-1.0479108139937199	.467549183141309	1.1718593822887446	.13365687202046897			68.445810579384769	BRCA	GDSC2
NU7441	1038	DNAPK	Genome integrity	NF1_mut	4	43	.4421614311544575	3.3463206906163343	2.8290277410901101			.61651254352740859	.51729294952622418	1.8401587069253744	1.1066185370714627	.40210887204329671			72.568360336665876	BRCA	GDSC2
NU7441	1038	DNAPK	Genome integrity	PIK3CA_mut	16	31	.32758279857892836	3.1246864189073391	2.7431771911878275			.25792256365112493	.38150922771951157	.98129766877271984	1.2462080004754641	.29292665962039011			70.340467906988962	BRCA	GDSC2
NU7441	1038	DNAPK	Genome integrity	POLR2B_mut	3	44	.065217582533459176	2.945037824965349	2.8681445944191828			.70052871061120126	.076893230546166258	.13708539930345554	1.2057712705481203	.91345396527097211			95.800162667172131	BRCA	GDSC2
NU7441	1038	DNAPK	Genome integrity	PTEN_mut	9	38	1.1675137818640513	1.8654828373363099	3.1116876340345607			.00036012968589499222	-1.2462047966982508	.67765074394864588	1.1341956093049719	.0029050182952275981			4.6480292723641572	BRCA	GDSC2
NU7441	1038	DNAPK	Genome integrity	TP53_mut	37	10	.31140070205500148	2.7955797454357469	3.1597025048217451			.47178710286749637	-.36412275938599814	1.0905233146080515	1.4420194483589752	.38691053224217409			72.568360336665876	BRCA	GDSC2
NU7441	1038	DNAPK	Genome integrity	cnaBRCA5	5	42	.41047537313080185	2.4440925990361486	2.9241193484323649			.26855084131662854	-.48002674939621626	.78459019195990221	1.2003996188775419	.39018594942258999			72.568360336665876	BRCA	GDSC2
NU7441	1038	DNAPK	Genome integrity	cnaBRCA7	4	43	.30846605047782322	2.5415514128462773	2.9038899994873248			.28246942098510991	-.36233858664104757	.50134887787026639	1.2084691495521238	.55807803400692624			81.635850518397717	BRCA	GDSC2
NU7441	1038	DNAPK	Genome integrity	cnaBRCA8	3	44	.24054210513119417	2.6079926488319782	2.8911249473373668			.5442063842897884	-.28313229850538857	.64862992281458831	1.1959683724206607	.6887724463992102			84.771993402979717	BRCA	GDSC2
NU7441	1038	DNAPK	Genome integrity	cnaBRCA9	4	43	.3411633632041472	3.2393791370774991	2.8389757925820946			.31124551475596152	.40040334449540449	.61671156875820232	1.203600796312434	.51730491855241412			80.098826098438309	BRCA	GDSC2
NU7441	1038	DNAPK	Genome integrity	cnaBRCA10	3	44	.85149752207009322	3.7924620122346675	2.8103656725599113			.31233680171014927	.98209633967475618	1.2754570234204612	1.1473811515127843	.16048458561347986			68.445810579384769	BRCA	GDSC2
NU7441	1038	DNAPK	Genome integrity	cnaBRCA12	10	37	.523016588696402	3.3473491473745134	2.7448644366377017			.20180514372838748	.60248471073681165	1.2924105179782908	1.1140607579576967	.14920489745251905			68.445810579384769	BRCA	GDSC2
NU7441	1038	DNAPK	Genome integrity	cnaBRCA13	9	38	.48256574773194683	3.3246971212566234	2.7660842510008026			.27438069835815776	.55861287025582085	1.3504141654953639	1.1115076285808125	.19963361418987224			68.445810579384769	BRCA	GDSC2
NU7441	1038	DNAPK	Genome integrity	cnaBRCA14	22	25	.6653349696675005	3.2682405939770942	2.5252873024737603			.030905782173713054	.74295329150333389	1.2607970186037687	.9731840019669642	.027655389714094231			26.549174125530463	BRCA	GDSC2
NU7441	1038	DNAPK	Genome integrity	cnaBRCA15	23	24	.49142555319591341	3.1600510876220809	2.598012525584676			.10167955750255421	.56203856203740488	1.2924157115426331	.98054504465370163	.099079638733341052			67.940323702862443	BRCA	GDSC2
NU7441	1038	DNAPK	Genome integrity	cnaBRCA16	17	30	1.0699287787277947	3.585950738199676	2.4690771026648526			.001502771334547452	1.1168736355348234	1.0789912000188659	1.0239877356543683	.0009876956090284373			4.6480292723641572	BRCA	GDSC2
NU7441	1038	DNAPK	Genome integrity	cnaBRCA17	10	37	.29755761913174317	2.5989468265101507	2.9471353341686108			.21175300190472524	-.3481885076584601	.55467463223235325	1.2785390652238346	.4081970268937456			72.568360336665876	BRCA	GDSC2
NU7441	1038	DNAPK	Genome integrity	cnaBRCA18	16	31	.16879782279505706	2.7422051286820341	2.9405868893686313			.57764845130744047	-.19838176068659719	1.114193618619155	1.204636627311896	.58616110251183695			81.635850518397717	BRCA	GDSC2
NU7441	1038	DNAPK	Genome integrity	cnaBRCA19	4	43	.35872683012057777	2.488057900675555	2.9088661401543687			.21945190964526531	-.42080823947881374	.50316226883080128	1.2067633311999559	.49607953391948567			80.098826098438309	BRCA	GDSC2
NU7441	1038	DNAPK	Genome integrity	cnaBRCA20	3	44	.26636392332336839	2.579658254367263	2.8930568378690524			.26993120340410898	-.3133985835017894	.3275354094712784	1.2015572318180678	.65745708077616116			84.771993402979717	BRCA	GDSC2
NU7441	1038	DNAPK	Genome integrity	cnaBRCA22	17	30	.090259968052509229	2.8051833599427094	2.9115119503438014			.76436432168058965	-.10632859040109199	1.1351310689573704	1.2010365831795602	.76758670302567511			89.583929529579493	BRCA	GDSC2
NU7441	1038	DNAPK	Genome integrity	cnaBRCA25	5	42	.48806800285622459	2.3647333417402896	2.9335668790628247			.11948519882443748	-.56883353732253505	.6054584329764523	1.2062757905674988	.30773954709307672			70.340467906988962	BRCA	GDSC2
NU7441	1038	DNAPK	Genome integrity	cnaBRCA26	13	34	.35016993074537089	3.1680014400607659	2.7602781443691211			.24862360586405191	.40772329569164478	.9916389185876201	1.2211233954677663	.28861741492068688			70.340467906988962	BRCA	GDSC2
NU7441	1038	DNAPK	Genome integrity	cnaBRCA27	10	37	.23845154235229965	3.0933127359920776	2.8135229262005219			.47635952758008804	.27978980979155565	1.0394677378698149	1.2045113561781478	.50688802972940783			80.098826098438309	BRCA	GDSC2
NU7441	1038	DNAPK	Genome integrity	cnaBRCA28	4	43	.035842398426164969	2.9117183858732485	2.8694558624615603			.94078636282057371	.042262523411688235	1.0026344196257277	1.190726607812727	.94563841210599375			95.800162667172131	BRCA	GDSC2
NU7441	1038	DNAPK	Genome integrity	cnaBRCA29	7	40	.13345284329177817	2.7392823954245875	2.8964624715341989			.66172333262763139	-.15718007610961138	.771887318477819	1.2283945674520367	.74613841568692307			89.536609882430767	BRCA	GDSC2
NU7441	1038	DNAPK	Genome integrity	cnaBRCA30	5	42	1.5071284107714944	4.3076178730154764	2.702271101530064			.055523277185431957	1.6053467714854124	1.3594430356703542	1.0319765919661927	.0026233499863943539			4.6480292723641572	BRCA	GDSC2
NU7441	1038	DNAPK	Genome integrity	cnaBRCA31	14	33	.36509445376489236	3.1710209653808272	2.746641882242681			.30653636851651711	.42437908313814621	1.3403513696392639	1.0817499306433431	.25840109506561265			70.340467906988962	BRCA	GDSC2
NU7441	1038	DNAPK	Genome integrity	cnaBRCA32	7	40	.36335786626290922	3.2345582630974365	2.8097891946914499			.23063264481916984	.42476906840598661	.73201215683317133	1.2224531047180622	.3798592061815429			72.568360336665876	BRCA	GDSC2
NU7441	1038	DNAPK	Genome integrity	cnaBRCA33	6	41	.31521253659294213	2.5506672296549495	2.9202310305222046			.24161099879510151	-.36956380086725504	.57028386940648135	1.2270925726560755	.47455094794975505			80.098826098438309	BRCA	GDSC2
NU7441	1038	DNAPK	Genome integrity	cnaBRCA34	4	43	.090167478676606988	2.9702956048792704	2.8640068188330932			.63620199107601394	.1062887860461772	.24247505706557176	1.2184444794514617	.86382537859070574			95.800162667172131	BRCA	GDSC2
NU7441	1038	DNAPK	Genome integrity	cnaBRCA36	10	37	.032603695418780665	2.8427897158462216	2.8812318505642667			.90545341766731358	-.038442134718045029	.77190320864268724	1.2604791072524355	.92751844830893437			95.800162667172131	BRCA	GDSC2
NU7441	1038	DNAPK	Genome integrity	cnaBRCA38	4	43	.039930506141822801	2.8299773736027332	2.8770596775564918			.87608351537868334	-.047082303953758675	.45290777777923857	1.2144735187864486	.93944973132336251			95.800162667172131	BRCA	GDSC2
NU7441	1038	DNAPK	Genome integrity	cnaBRCA39	6	41	.51152836198227425	3.3914068442614131	2.7971959649700389			.39184281872866983	.59421087929137428	1.5155010167748089	1.1094979820304591	.24805047062104374			70.340467906988962	BRCA	GDSC2
NU7441	1038	DNAPK	Genome integrity	cnaBRCA42	3	44	.16465413385211716	2.6914419890536494	2.8854352195949806			.59299555309152363	-.19399323054133122	.48671413842738531	1.2006949793423305	.78385938338382055			89.583929529579493	BRCA	GDSC2
NU7441	1038	DNAPK	Genome integrity	cnaBRCA47	7	40	.38720537242653097	2.4882689457412108	2.9403898252287899			.12752589197617417	-.45212087948757906	.54483547635895946	1.2359192799333532	.34966195412367429			72.568360336665876	BRCA	GDSC2
NU7441	1038	DNAPK	Genome integrity	cnaBRCA48	5	42	.19420655197849529	2.6687920334067932	2.8973694157691932			.58133564398739745	-.22857738236239999	.77662281335813643	1.2089624546149729	.68337940408831466			84.771993402979717	BRCA	GDSC2
NU7441	1038	DNAPK	Genome integrity	cnaBRCA57	4	43	.68779224547667361	2.1449179393193734	2.9407861365595949			.079198121181591613	-.79586819724022151	.63564307289996003	1.1856392108844669	.19492283441226746			68.445810579384769	BRCA	GDSC2
NU7441	1038	DNAPK	Genome integrity	cnaBRCA58	8	39	.41820323230423934	3.2770735828008775	2.7901765888957195			.36625297730622286	.48689699390515795	1.355559972262778	1.1254786732679485	.28700106977761919			70.340467906988962	BRCA	GDSC2
NU7441	1038	DNAPK	Genome integrity	cnaBRCA60	3	44	.31925837668278567	2.5217340311396979	2.8970062167254769			.49734884623292486	-.37527218558577902	.77161317219553716	1.19090471328355	.59526141002998334			81.635850518397717	BRCA	GDSC2
NU7441	1038	DNAPK	Genome integrity	cnaBRCA62	9	38	.67251868434900297	3.4919861707038482	2.7264631603422491			.064489067502551081	.76552301036159909	.99171380807876119	1.1675682391675981	.076328261490221372			61.062609192177099	BRCA	GDSC2
NU7441	1038	DNAPK	Genome integrity	cnaBRCA63	6	41	.68940383966162433	3.5633827286365309	2.7720287623785582			.15976304520396975	.79135396625797272	1.141367259748167	1.1486932684386864	.1217496985502772			68.445810579384769	BRCA	GDSC2
NU7441	1038	DNAPK	Genome integrity	cnaBRCA64	9	38	.90161705832682781	3.6811641176352285	2.6816578571216585			.052640346623309013	.99950626051357006	1.2760790046962267	1.0689067998306727	.019052128601214254			22.862554321457104	BRCA	GDSC2
Doramapimod	1042	p38	JNK2	JNK and p38 signaling	ARID1A_mut	5	41	.25701034296131925	4.6932657312185748	4.3760099992335819			.51918032742479991	.31725573198499291	.93737531241395533	1.2602671625014077	.59016981039710115			99.773608509990268	BRCA	GDSC2
Doramapimod	1042	p38	JNK2	JNK and p38 signaling	BRCA1_mut	4	42	.5880641393492213	5.066152787491319	4.3480506541596293			.08737221038595773	.71810213333168971	.58944467716347271	1.2549270985897973	.26717958845443868			99.773608509990268	BRCA	GDSC2
Doramapimod	1042	p38	JNK2	JNK and p38 signaling	BRCA2_mut	5	41	.7080967024880247	5.1730448837549146	4.3175003464852484			.18901128194657602	.85554453726966617	1.1883839968689429	1.2101980318115573	.14209790925027574			99.773608509990268	BRCA	GDSC2
Doramapimod	1042	p38	JNK2	JNK and p38 signaling	CDH1_mut	5	41	.53692836765993768	3.8262434082501549	4.4817444288638768			.39859012281057049	-.65550102061372195	1.521223006063628	1.1866214004934088	.26315058030830119			99.773608509990268	BRCA	GDSC2
Doramapimod	1042	p38	JNK2	JNK and p38 signaling	MACF1_mut	3	43	.1670008298544442	4.2173195383976276	4.4239716281273695			.64204391101791458	-.20665208972974192	.61785771156258551	1.2593547174182662	.78104679117803766			99.773608509990268	BRCA	GDSC2
Doramapimod	1042	p38	JNK2	JNK and p38 signaling	NF1_mut	4	42	.020287548884209358	4.3875528906023185	4.4126792157681063			.95183238720635766	-.025126325165787833	.68949668837191869	1.2693925397042423	.9692484697536895			99.773608509990268	BRCA	GDSC2
Doramapimod	1042	p38	JNK2	JNK and p38 signaling	PIK3CA_mut	16	30	.12050907958115735	4.3133218070464885	4.4623196570641985			.68626327359721007	-.14899785001771004	1.1172965626525304	1.2937148721473994	.69894716658111999			99.773608509990268	BRCA	GDSC2
Doramapimod	1042	p38	JNK2	JNK and p38 signaling	POLR2B_mut	3	43	.054329167056102266	4.4733883790727864	4.4061063601732888			.94447006402134215	.067282018899497587	1.461869777152726	1.2267587529171322	.92792090964949248			99.773608509990268	BRCA	GDSC2
Doramapimod	1042	p38	JNK2	JNK and p38 signaling	PTEN_mut	9	37	.1374503434721259	4.2737772861890804	4.4437498121342704			.7415892439227163	-.16997252594519008	1.3870332540298147	1.2006265003890433	.713291578731301			99.773608509990268	BRCA	GDSC2
Doramapimod	1042	p38	JNK2	JNK and p38 signaling	TP53_mut	36	10	.13887927127080649	4.3731656281004119	4.5448776013054957			.61060492407216449	-.1717119732050838	1.3276475176797657	.78674768081550428	.69950729115152532			99.773608509990268	BRCA	GDSC2
Doramapimod	1042	p38	JNK2	JNK and p38 signaling	cnaBRCA5	5	41	.0013517301305704813	4.4090021325010484	4.4106762917601099			.99737171804873948	-.0016741592590614474	.99488803060743258	1.2603070631243267	.99773608509990275			99.773608509990268	BRCA	GDSC2
Doramapimod	1042	p38	JNK2	JNK and p38 signaling	cnaBRCA7	4	42	.012480959895850552	4.396380534352736	4.4118384877918766			.97124286492965028	-.015457953439140582	.71620961114763082	1.2683236074024455	.98107855539272293			99.773608509990268	BRCA	GDSC2
Doramapimod	1042	p38	JNK2	JNK and p38 signaling	cnaBRCA8	3	43	.26831900260981911	4.100556377629256	4.4321178951577203			.68518726833022647	-.3315615175284643	1.204292869880057	1.2371746218187933	.65539776625974877			99.773608509990268	BRCA	GDSC2
Doramapimod	1042	p38	JNK2	JNK and p38 signaling	cnaBRCA9	4	42	.24607331960911466	4.6880653496498113	4.3840589815731068			.35580519736324095	.30400636807670445	.48068039474206659	1.2732087621093218	.64049027157011595			99.773608509990268	BRCA	GDSC2
Doramapimod	1042	p38	JNK2	JNK and p38 signaling	cnaBRCA10	3	43	2.3268212575500455	6.7332753408153856	4.2484398279586877			.13178802270373219	2.4848355128566979	1.7647579794411705	1.0229538138833996	.00032860645478955801			1.5444503375109226	BRCA	GDSC2
Doramapimod	1042	p38	JNK2	JNK and p38 signaling	cnaBRCA12	9	37	.42783806875241681	4.8304342125032171	4.3083467760038054			.46607646832878435	.52208743649941169	2.0014073438645661	.96430628581467903	.25589785523458636			99.773608509990268	BRCA	GDSC2
Doramapimod	1042	p38	JNK2	JNK and p38 signaling	cnaBRCA13	9	37	.024258572730825646	4.4346597702924591	4.4046162349199367			.95993372341760708	.030043535372522356	1.659006147766986	1.1238479492817273	.94825529967402522			99.773608509990268	BRCA	GDSC2
Doramapimod	1042	p38	JNK2	JNK and p38 signaling	cnaBRCA14	22	24	.22608534471884206	4.5556240113202611	4.2774587656510006			.45762108692575121	.27816524566926049	1.4905993937543163	.93125484727466579	.44778533386992792			99.773608509990268	BRCA	GDSC2
Doramapimod	1042	p38	JNK2	JNK and p38 signaling	cnaBRCA15	23	23	.0097064461507875271	4.4044835256249018	4.4165051102303048			.97391513814476216	-.012021584605403035	1.4701774110995818	.95206090795259601	.97389031328134168			99.773608509990268	BRCA	GDSC2
Doramapimod	1042	p38	JNK2	JNK and p38 signaling	cnaBRCA16	17	29	.44420382635997524	4.7492883940480013	4.2118908939949558			.19105234994146794	.53739750005304554	1.4390361041304227	1.0567104944282586	.15298500866674355			99.773608509990268	BRCA	GDSC2
Doramapimod	1042	p38	JNK2	JNK and p38 signaling	cnaBRCA17	9	37	.3023860179345022	4.1114951190320213	4.4832238527940973			.26993840007560749	-.37172873376207605	.74260600070977167	1.3132037613565235	.42026169523672607			99.773608509990268	BRCA	GDSC2
Doramapimod	1042	p38	JNK2	JNK and p38 signaling	cnaBRCA18	15	31	.21061283372729095	4.2355927170528345	4.4951241248024916			.56532551635067718	-.25953140774965711	1.5582389053674055	1.0459409051472521	.50659513210650187			99.773608509990268	BRCA	GDSC2
Doramapimod	1042	p38	JNK2	JNK and p38 signaling	cnaBRCA19	4	42	.92273882121789175	3.4020578394865351	4.5065358873029426			.066792300047940775	-1.1044780478164076	.82742715714304871	1.2196069547359449	.084774049517296793			99.773608509990268	BRCA	GDSC2
Doramapimod	1042	p38	JNK2	JNK and p38 signaling	cnaBRCA20	3	43	.62585659103517088	3.6947831662406103	4.4604276540918129			.032957759414176009	-.76564448785120254	.36306314789997468	1.2496342932246782	.30032898263071239			99.773608509990268	BRCA	GDSC2
Doramapimod	1042	p38	JNK2	JNK and p38 signaling	cnaBRCA22	17	29	.15911295571479842	4.5343504664081804	4.3378889895079542			.62426974222954346	.1964614769002262	1.3830016715545854	1.1413872929642925	.60505174521815352			99.773608509990268	BRCA	GDSC2
Doramapimod	1042	p38	JNK2	JNK and p38 signaling	cnaBRCA25	4	42	.57328100840752139	3.7708750308794303	4.4714104405036199			.22810094017123608	-.70053540962418959	.9140620600434366	1.2415111249970667	.27922424036484883			99.773608509990268	BRCA	GDSC2
Doramapimod	1042	p38	JNK2	JNK and p38 signaling	cnaBRCA26	13	33	.10633005408930743	4.3161318677228202	4.4476674043719111			.73118861039785887	-.1315355366490909	1.1022526776502548	1.2839549399768098	.74693370690971705			99.773608509990268	BRCA	GDSC2
Doramapimod	1042	p38	JNK2	JNK and p38 signaling	cnaBRCA27	10	36	.027952618855584168	4.3834021467663975	4.4180199210279385			.93979765800319837	-.034617774261541001	1.2674848210686416	1.2308665744982479	.93802520976772807			99.773608509990268	BRCA	GDSC2
Doramapimod	1042	p38	JNK2	JNK and p38 signaling	cnaBRCA28	4	42	.21928601188032842	4.1630119769074474	4.4340640646914284			.46627307656167394	-.27105208778398104	.57880862574612324	1.2708821240497687	.67720377261303066			99.773608509990268	BRCA	GDSC2
Doramapimod	1042	p38	JNK2	JNK and p38 signaling	cnaBRCA29	7	39	.2542368108454236	4.1446869074905575	4.45820334031374			.39350359829059844	-.31351643282318253	.76464506239600238	1.2917016482996369	.53887540442989712			99.773608509990268	BRCA	GDSC2
Doramapimod	1042	p38	JNK2	JNK and p38 signaling	cnaBRCA30	5	41	.32566778175396827	4.7680860247003034	4.3668855731992249			.54395777789093558	.40120045150107853	1.3085353227567358	1.2240076436071334	.49537581538009801			99.773608509990268	BRCA	GDSC2
Doramapimod	1042	p38	JNK2	JNK and p38 signaling	cnaBRCA31	14	32	.35239771168019318	4.1109619301355114	4.5415397375866435			.30837104470375076	-.43057780745113217	1.3374101240118266	1.170000180567119	.27742275319943749			99.773608509990268	BRCA	GDSC2
Doramapimod	1042	p38	JNK2	JNK and p38 signaling	cnaBRCA32	7	39	.05012468023931041	4.3578693760370006	4.4199398203182252			.90876849376697211	-.062070444281224546	1.2875196959536059	1.2303729646302126	.90336729849129604			99.773608509990268	BRCA	GDSC2
Doramapimod	1042	p38	JNK2	JNK and p38 signaling	cnaBRCA33	6	40	.31140644381689675	4.0770265487744632	4.4605144833005737			.26193880589493934	-.38348793452611041	.62548663537149751	1.2887155615804378	.48065095491561749			99.773608509990268	BRCA	GDSC2
Doramapimod	1042	p38	JNK2	JNK and p38 signaling	cnaBRCA34	4	42	.2579873008087899	4.119556439806594	4.4382026872724616			.48261210686628225	-.31864624746586756	.74260097744199194	1.2636472890057744	.62444252590943239			99.773608509990268	BRCA	GDSC2
Doramapimod	1042	p38	JNK2	JNK and p38 signaling	cnaBRCA36	9	37	.024823705260685926	4.3857659588032298	4.4165093242011002			.92882137833022127	-.03074336539787037	.78588193833357223	1.3181052429549605	.94705165596879315			99.773608509990268	BRCA	GDSC2
Doramapimod	1042	p38	JNK2	JNK and p38 signaling	cnaBRCA38	4	42	.23267501450320333	4.1479670448364043	4.43549691536486			.44678613555816282	-.28752987052845569	.58929378333666282	1.2702067987805412	.65874704307863619			99.773608509990268	BRCA	GDSC2
Doramapimod	1042	p38	JNK2	JNK and p38 signaling	cnaBRCA39	6	40	.31586182861448159	4.0723109197472613	4.4612218276546542			.6143997045729892	-.38891090790739291	1.731720736103171	1.1514845956327939	.4744312880824133			99.773608509990268	BRCA	GDSC2
Doramapimod	1042	p38	JNK2	JNK and p38 signaling	cnaBRCA42	3	43	.25768452916691142	4.1127875318520841	4.4312645588165926			.53518902672411262	-.31847702696450852	.71492440649257338	1.2553457583717307	.66819499364304002			99.773608509990268	BRCA	GDSC2
Doramapimod	1042	p38	JNK2	JNK and p38 signaling	cnaBRCA47	6	40	.57230294218053956	5.0152237653818474	4.3197849008094664			.15045291865431895	.69543886457238102	.95365320628593175	1.2447179749341553	.19792425722547599			99.773608509990268	BRCA	GDSC2
Doramapimod	1042	p38	JNK2	JNK and p38 signaling	cnaBRCA48	5	41	.60041576956023202	5.0615191482720734	4.3311010459343748			.065839493267704455	.73041810233769855	.63724635989043943	1.2598833646458867	.21164148229920232			99.773608509990268	BRCA	GDSC2
Doramapimod	1042	p38	JNK2	JNK and p38 signaling	cnaBRCA57	4	42	.069254030764087107	4.4887934414461084	4.403037258544888			.82776079409678704	.085756182901220335	.6420017509771887	1.270978303036812	.89531161763399214			99.773608509990268	BRCA	GDSC2
Doramapimod	1042	p38	JNK2	JNK and p38 signaling	cnaBRCA58	8	38	.03696041233394818	4.3726827368627399	4.4184546507833637			.91836094194538442	-.045771913920623852	1.0905757606375599	1.2644285420449779	.92473388308264481			99.773608509990268	BRCA	GDSC2
Doramapimod	1042	p38	JNK2	JNK and p38 signaling	cnaBRCA60	3	43	.23662033217592521	4.1370329436509428	4.4295730184585338			.56266738067561439	-.29254007480759103	.7060309319311181	1.2560067334959006	.69383661914302719			99.773608509990268	BRCA	GDSC2
Doramapimod	1042	p38	JNK2	JNK and p38 signaling	cnaBRCA62	9	37	.0033055950723042678	4.4072012554591682	4.4112953331226281			.9901463803610453	-.0040940776634599274	.73518968602556689	1.3246595439438846	.99294398185103772			99.773608509990268	BRCA	GDSC2
Doramapimod	1042	p38	JNK2	JNK and p38 signaling	cnaBRCA63	6	40	.11622236355305079	4.5355637425761257	4.3917339042303238			.73806199647003812	.14382983834580187	.89161220947852027	1.2751207388560986	.79188685001503356			99.773608509990268	BRCA	GDSC2
Doramapimod	1042	p38	JNK2	JNK and p38 signaling	cnaBRCA64	9	37	.15075231021535665	4.5603952289964074	4.3740319341541101			.55535855315437921	.1863632948422973	.66709324730109343	1.3300234495120467	.68699586604919283			99.773608509990268	BRCA	GDSC2
Wee1 Inhibitor	1046	WEE1	CHEK1	Cell cycle	ARID1A_mut	5	43	.06129738330832802	2.1194045660234755	2.188239093519984			.89134596821344725	-.068834527496508535	1.001809348061639	1.1338235331850313	.89734564221378976			78.865860561653975	BRCA	GDSC2
Wee1 Inhibitor	1046	WEE1	CHEK1	Cell cycle	ASH1L_mut	3	45	.52351279814293661	1.6343879512778849	2.2175142221698456			.35828548133266191	-.58312627089196067	.85198786572604335	1.124327437578547	.38452947150886696			77.010924284081355	BRCA	GDSC2
Wee1 Inhibitor	1046	WEE1	CHEK1	Cell cycle	BRCA1_mut	4	44	.061374304980253355	2.1178892596946204	2.186812427561323			.89724191794197605	-.068923167866702606	.93926913437495274	1.1347057517559969	.90695739645902052			78.865860561653975	BRCA	GDSC2
Wee1 Inhibitor	1046	WEE1	CHEK1	Cell cycle	BRCA2_mut	6	42	.82750059460361158	1.3978551294479831	2.2929565017806857			.089473005358173041	-.89510137233270259	1.026030523072859	1.0882860511591526	.064246100050237856			55.53181229312063	BRCA	GDSC2
Wee1 Inhibitor	1046	WEE1	CHEK1	Cell cycle	CDH1_mut	5	43	.33828965557772406	2.5195647186502628	2.1417088432145439			.69343463351855161	.37785587543571886	1.9722505109295743	.99797954464437866	.47763643580050996			77.010924284081355	BRCA	GDSC2
Wee1 Inhibitor	1046	WEE1	CHEK1	Cell cycle	MACF1_mut	3	45	.2500324571883385	1.9182944181814083	2.1985871243762771			.72686829474892622	-.28029270619486879	1.1924734603481708	1.1176691213941556	.67693613526696317			77.010924284081355	BRCA	GDSC2
Wee1 Inhibitor	1046	WEE1	CHEK1	Cell cycle	NF1_mut	4	44	.70992901068697156	1.4644021230552278	2.2462203490739951			.032504269681101636	-.78181822601876738	.47366496027592997	1.1321390225922692	.18064368586452523			62.861883641778505	BRCA	GDSC2
Wee1 Inhibitor	1046	WEE1	CHEK1	Cell cycle	PIK3CA_mut	16	32	.25595279260764436	2.3712811028287808	2.0859626939442562			.39608299892133014	.28531840888452464	1.0520761953117637	1.1438158124666269	.40751093831118734			77.010924284081355	BRCA	GDSC2
Wee1 Inhibitor	1046	WEE1	CHEK1	Cell cycle	POLR2B_mut	3	45	.38708393807018332	1.7753361210399223	2.2081176775190432			.51379344248089776	-.43278155647912087	.93961595734278947	1.1254950185877053	.5194635174793556			77.010924284081355	BRCA	GDSC2
Wee1 Inhibitor	1046	WEE1	CHEK1	Cell cycle	PTEN_mut	9	39	.53924480495432925	1.6999630690719567	2.2920932366622844			.13438105431307926	-.59213016759032766	.97566806611645307	1.1221423858906718	.1515780600781399			62.861883641778505	BRCA	GDSC2
Wee1 Inhibitor	1046	WEE1	CHEK1	Cell cycle	TP53_mut	37	11	.14554980143309629	2.1436783886940463	2.3068366790724553			.74841216630801433	-.16315829037840901	.96232044115902349	1.5641339886554375	.67366766268213929			77.010924284081355	BRCA	GDSC2
Wee1 Inhibitor	1046	WEE1	CHEK1	Cell cycle	cnaBRCA5	5	43	.2075249599187472	2.3894376248095162	2.1568399006378867			.45237863462772077	.23259772417162949	.53221276729848799	1.1614207490044117	.66256810294103641			77.010924284081355	BRCA	GDSC2
Wee1 Inhibitor	1046	WEE1	CHEK1	Cell cycle	cnaBRCA7	4	44	.35196399706389581	1.8204737191420075	2.2138502039751971			.35109278101992714	-.39337648483318954	.67840475736460282	1.1420193989253036	.50370969478856853			77.010924284081355	BRCA	GDSC2
Wee1 Inhibitor	1046	WEE1	CHEK1	Cell cycle	cnaBRCA8	3	45	.26174245578882016	2.4560998055362231	2.1627334318859561			.50323766510229118	.29336637365026697	.6035199957943771	1.1387645571032783	.66274882112786682			77.010924284081355	BRCA	GDSC2
Wee1 Inhibitor	1046	WEE1	CHEK1	Cell cycle	cnaBRCA9	4	44	.67817493506248772	2.8668392591397067	2.1187260639754064			.33690513508643993	.7481131951643003	1.2991439049980125	1.088134680151136	.20055169515111837			62.861883641778505	BRCA	GDSC2
Wee1 Inhibitor	1046	WEE1	CHEK1	Cell cycle	cnaBRCA10	4	44	.068971410324591281	2.2520661664826713	2.1746145269442274			.83187201985297587	.077451639538443917	.60167501450237348	1.1505410345842562	.89550476869251761			78.865860561653975	BRCA	GDSC2
Wee1 Inhibitor	1046	WEE1	CHEK1	Cell cycle	cnaBRCA12	10	38	.66074611097861635	2.7476849251633837	2.0319593315748121			.12586885917192564	.71572559358857157	1.2725394002697101	1.0319154281417733	.069414765366400774			55.53181229312063	BRCA	GDSC2
Wee1 Inhibitor	1046	WEE1	CHEK1	Cell cycle	cnaBRCA13	9	39	.064450174320399789	2.1222728062248422	2.1946371434731571			.83599212040970183	-.072364337248314925	.86466328182166441	1.1699035213442928	.86240721152867006			78.865860561653975	BRCA	GDSC2
Wee1 Inhibitor	1046	WEE1	CHEK1	Cell cycle	cnaBRCA14	22	26	.4891031913000482	2.4698173957285934	1.9367431209787551			.10225801900428022	.53307427474983826	1.16349993843243	1.0239988880574495	.098101811174445122			57.56990237121434	BRCA	GDSC2
Wee1 Inhibitor	1046	WEE1	CHEK1	Cell cycle	cnaBRCA15	23	25	.37578797644041001	2.3969641328703899	1.982445151818309			.20223164879949196	.41451898105208085	1.1663671708458481	1.0416663412952065	.19986099447854766			62.861883641778505	BRCA	GDSC2
Wee1 Inhibitor	1046	WEE1	CHEK1	Cell cycle	cnaBRCA16	17	31	.64744366453954338	2.6288441302036643	1.9355146334843354			.058004603949861858	.69332949671932886	1.2561404135206258	.95751563962780883	.03724208118495087			49.656108246601164	BRCA	GDSC2
Wee1 Inhibitor	1046	WEE1	CHEK1	Cell cycle	cnaBRCA17	10	38	.22524690414342236	1.9816541285001121	2.2335463833283047			.45226935008207059	-.25189225482819255	.84534902752669072	1.1751389776711276	.52937145735648627			77.010924284081355	BRCA	GDSC2
Wee1 Inhibitor	1046	WEE1	CHEK1	Cell cycle	cnaBRCA18	16	32	.068728365950264506	2.2325028983186339	2.15535179619933			.83747122533040408	.077151102119303872	1.299948679745897	1.0257580225668281	.82338887985670839			78.865860561653975	BRCA	GDSC2
Wee1 Inhibitor	1046	WEE1	CHEK1	Cell cycle	cnaBRCA19	4	44	.15210829420085195	2.0246071236015863	2.1952926217515989			.66260134494073641	-.17068549815001255	.6495971614871513	1.1478625477117694	.77215786289009891			78.865860561653975	BRCA	GDSC2
Wee1 Inhibitor	1046	WEE1	CHEK1	Cell cycle	cnaBRCA20	3	45	.19365322682609898	1.9773915809700242	2.1946473135237032			.52325742915963691	-.21725573255367903	.451190766491462	1.1430537095804367	.74683032412915706			78.61371832938498	BRCA	GDSC2
Wee1 Inhibitor	1046	WEE1	CHEK1	Cell cycle	cnaBRCA22	17	31	.20924907497514672	2.3320665211835911	2.0982636448824401			.45344842641381078	.23380287630115104	.89989841298206352	1.2175360029187605	.49158045383670101			77.010924284081355	BRCA	GDSC2
Wee1 Inhibitor	1046	WEE1	CHEK1	Cell cycle	cnaBRCA25	5	43	.18765017580308083	1.9925838476973805	2.2029856886741812			.40914134088399312	-.2104018409768007	.38593401250220044	1.1673636010079211	.6930983185567321			77.010924284081355	BRCA	GDSC2
Wee1 Inhibitor	1046	WEE1	CHEK1	Cell cycle	cnaBRCA26	14	34	.72786029778558947	2.729656480508742	1.9551797977751268			.059332491847976357	.77447668273361514	1.3092305043066155	.95024397716588316	.026525884004155762			49.656108246601164	BRCA	GDSC2
Wee1 Inhibitor	1046	WEE1	CHEK1	Cell cycle	cnaBRCA27	10	38	1.0042439100876759	3.0053431428820394	1.9641545374383238			.040236611590595342	1.0411886054437156	1.3384571990416678	.94901934496057971	.0069586279561372252			27.834511824548908	BRCA	GDSC2
Wee1 Inhibitor	1046	WEE1	CHEK1	Cell cycle	cnaBRCA28	4	44	.35865024348075675	2.5484452711087129	2.1476709719782239			.39340151412830737	.40077429913048901	.77272302133009885	1.1376108386722525	.49567981479383205			77.010924284081355	BRCA	GDSC2
Wee1 Inhibitor	1046	WEE1	CHEK1	Cell cycle	cnaBRCA29	7	41	.019032652807430328	2.1628098905930844	2.1841862101786611			.95935785323126055	-.021376319585576731	.97074254620884703	1.1442494932078808	.96308189075975381			80.2568242299795	BRCA	GDSC2
Wee1 Inhibitor	1046	WEE1	CHEK1	Cell cycle	cnaBRCA30	6	42	.52434902512963655	2.6884836625772004	2.1085809970479406			.45555023926384947	.57990266552925984	1.7287899635573587	1.0038945363371288	.23573206365666938			62.861883641778505	BRCA	GDSC2
Wee1 Inhibitor	1046	WEE1	CHEK1	Cell cycle	cnaBRCA31	15	33	.23397123779572751	2.3606373903657305	2.099446757454265			.39654197430425608	.26119063291146549	.8488485993151349	1.2149834773181749	.45626674698376379			77.010924284081355	BRCA	GDSC2
Wee1 Inhibitor	1046	WEE1	CHEK1	Cell cycle	cnaBRCA32	8	40	.19537923184466055	1.9987032108605618	2.2175419541148051			.38880689198271512	-.21883874325424335	.46075916603010575	1.2006802820629738	.61634129015816386			77.010924284081355	BRCA	GDSC2
Wee1 Inhibitor	1046	WEE1	CHEK1	Cell cycle	cnaBRCA33	6	42	.70087240993966138	1.5108048906439471	2.2768208216098338			.080204541924365422	-.76601593096588672	.8330403851502346	1.1205255329133081	.11513980474242867			57.56990237121434	BRCA	GDSC2
Wee1 Inhibitor	1046	WEE1	CHEK1	Cell cycle	cnaBRCA34	4	44	.35801982817237393	1.8143316064028507	2.2144085778605747			.1156917876803638	-.40007697145772392	.32255365663568319	1.1526515413795899	.49643389011520134			77.010924284081355	BRCA	GDSC2
Wee1 Inhibitor	1046	WEE1	CHEK1	Cell cycle	cnaBRCA36	10	38	.33675196922480261	1.8845179763826239	2.2591085286223809			.21419731553119539	-.37459055223975701	.69957461550580324	1.1913376714207566	.34833291794911392			77.010924284081355	BRCA	GDSC2
Wee1 Inhibitor	1046	WEE1	CHEK1	Cell cycle	cnaBRCA38	4	44	.23079763229078021	1.9439497108922585	2.2026251138160835			.70787968118045042	-.25867540292382496	1.2260745154737192	1.113071709692343	.6606006732909262			77.010924284081355	BRCA	GDSC2
Wee1 Inhibitor	1046	WEE1	CHEK1	Cell cycle	cnaBRCA39	7	41	.23552784440805183	2.4062170824482121	2.142628884739981			.54278837376728672	.26358819770823105	.99702570393239986	1.1363237691889794	.567476012309855			77.010924284081355	BRCA	GDSC2
Wee1 Inhibitor	1046	WEE1	CHEK1	Cell cycle	cnaBRCA42	3	45	.53317041158452849	1.6244736953920909	2.2181751725622316			.32331785136301794	-.59370147717014077	.79311888301714362	1.1259301773771335	.37589416740359749			77.010924284081355	BRCA	GDSC2
Wee1 Inhibitor	1046	WEE1	CHEK1	Cell cycle	cnaBRCA47	7	41	.06793476531162175	2.2462239139810056	2.1699447915514556			.77571814219447566	.076279122429550039	.4974869577585499	1.1885842983332868	.86879337332198481			78.865860561653975	BRCA	GDSC2
Wee1 Inhibitor	1046	WEE1	CHEK1	Cell cycle	cnaBRCA48	5	43	.022691442687570704	2.1582379701656604	2.1837235814104279			.95294430104702355	-.025485611244767448	.83907991559440953	1.1465260687517385	.96190481091253643			80.2568242299795	BRCA	GDSC2
Wee1 Inhibitor	1046	WEE1	CHEK1	Cell cycle	cnaBRCA57	4	44	.067676056486291172	2.2507332549488432	2.1747357007200301			.89615160361517077	.075997554228813158	1.0328854619722601	1.1289769023596086	.89745599247077823			78.865860561653975	BRCA	GDSC2
Wee1 Inhibitor	1046	WEE1	CHEK1	Cell cycle	cnaBRCA58	8	40	.16631457537929101	2.336423439812902	2.149997908324337			.55638927459698284	.186425531488565	.70144239433960853	1.1805388628750459	.66962060813694935			77.010924284081355	BRCA	GDSC2
Wee1 Inhibitor	1046	WEE1	CHEK1	Cell cycle	cnaBRCA60	3	45	.011439692091615761	2.1690232505049702	2.1818718688880399			.94932425242194685	-.01284861838306961	.17856338713776077	1.1477727517324807	.98477654133557324			80.389921741679458	BRCA	GDSC2
Wee1 Inhibitor	1046	WEE1	CHEK1	Cell cycle	cnaBRCA61	3	45	.20606544503210183	2.3977679984270925	2.1666222190265647			.61608357251049983	.23114577940052783	.65202802569106644	1.1384649396718785	.73123214390694979			78.61371832938498	BRCA	GDSC2
Wee1 Inhibitor	1046	WEE1	CHEK1	Cell cycle	cnaBRCA62	10	38	.43914068756249802	2.5652181063411073	2.0799769154754117			.40713427515044764	.4852411908656955	1.715217768996312	.89574453916007468	.22288365187317999			62.861883641778505	BRCA	GDSC2
Wee1 Inhibitor	1046	WEE1	CHEK1	Cell cycle	cnaBRCA63	7	41	.67626199566797074	2.8113905858623442	2.0734529207424459			.29779263277086887	.73793766511989833	1.682431800850539	.9719777142181899	.10501449489397226			57.56990237121434	BRCA	GDSC2
Wee1 Inhibitor	1046	WEE1	CHEK1	Cell cycle	cnaBRCA64	9	39	.46591326506710018	2.5990968352199584	2.0846008290896685			.36734309942434096	.5144960061302899	1.5611744643648682	.98134260207079771	.21405806114375028			62.861883641778505	BRCA	GDSC2
Nutlin-3a (-)	1047	MDM2	p53 pathway	ARID1A_mut	5	45	.99630067545383838	3.6621228824813827	5.0969565432779298			.088604197654250233	-1.4348336607965471	1.4378036798219953	1.4403754211603019	.039784191695114594			31.554577285792856	BRCA	GDSC2
Nutlin-3a (-)	1047	MDM2	p53 pathway	ASH1L_mut	3	47	1.1059627884099561	3.4415422613879869	5.0499794058670169			.32518043957948378	-1.60843714447903	2.1588999517275602	1.4157670073114159	.069420070028744271			31.554577285792856	BRCA	GDSC2
Nutlin-3a (-)	1047	MDM2	p53 pathway	BRCA1_mut	4	46	.40342692109867667	5.5088562340432992	4.9051789983421861			.27076871482444864	.60367723570111309	.86074305615535152	1.529384315854442	.44278091955049725			78.10422533883154	BRCA	GDSC2
Nutlin-3a (-)	1047	MDM2	p53 pathway	BRCA2_mut	6	44	.030797059351234453	4.9126692526335143	4.9590373487298329			.94136035518899641	-.046368096096318645	1.3780641182161995	1.5197368655348746	.9438778124678473			93.764158583117748	BRCA	GDSC2
Nutlin-3a (-)	1047	MDM2	p53 pathway	CDH1_mut	5	45	.35773172898942907	4.4715886897410844	5.007015898026852			.51100761428007813	-.53542720828576762	1.6128785749439611	1.4857190032572263	.45164463421219436			78.10422533883154	BRCA	GDSC2
Nutlin-3a (-)	1047	MDM2	p53 pathway	MACF1_mut	3	47	.17140690613331747	5.1958629791885613	4.938001487709534			.68677089204332509	.25786149147902737	.9188468416100527	1.5247479733807439	.77470752637094042			86.07861404121563	BRCA	GDSC2
Nutlin-3a (-)	1047	MDM2	p53 pathway	MLL3_mut	3	47	.21519675304773503	4.649310272334624	4.97288783070021			.38593091650031758	-.32357755836558599	.45552962885488607	1.5330361056437791	.71940364402940005			83.651586515046546	BRCA	GDSC2
Nutlin-3a (-)	1047	MDM2	p53 pathway	NF1_mut	5	45	.15183616013271806	4.7479401739252003	4.9763101775619498			.50106843927769495	-.22837000363674953	.52550611563968963	1.5629237391791724	.74878077800258136			85.08872477302063	BRCA	GDSC2
Nutlin-3a (-)	1047	MDM2	p53 pathway	PIK3CA_mut	17	33	.025721258306032196	4.927914684613242	4.9666396733784444			.93280384912329173	-.038724988765202362	1.5471015557444749	1.4843587024477258	.93170031027217437			93.764158583117748	BRCA	GDSC2
Nutlin-3a (-)	1047	MDM2	p53 pathway	POLR2B_mut	3	47	1.1807628137754602	3.3467991911603558	5.0560268358815463			.15701526475081642	-1.7092276447211905	1.3779807754061093	1.450511789721926	.053123988327690101			31.554577285792856	BRCA	GDSC2
Nutlin-3a (-)	1047	MDM2	p53 pathway	PTEN_mut	9	41	.713355861798459	4.1052794033271605	5.1396620543894951			.081881981623160238	-1.0343826510623346	1.481737935958291	1.443596817021888	.058528332875065925			31.554577285792856	BRCA	GDSC2
Nutlin-3a (-)	1047	MDM2	p53 pathway	TP53_mut	39	11	1.0968212228180259	5.2830798837087478	3.7848675813884189			.042514556143706736	1.4982123023203289	1.092955418160602	2.1016063089421237	.0023498543836386909			5.8746359590967288	BRCA	GDSC2
Nutlin-3a (-)	1047	MDM2	p53 pathway	cnaBRCA5	6	44	.37924020060013497	5.4520375164890957	4.8854871309313443			.53775506909472437	.56655038555775139	2.0512086273446855	1.4149320514132131	.38785856332178059			78.10422533883154	BRCA	GDSC2
Nutlin-3a (-)	1047	MDM2	p53 pathway	cnaBRCA7	4	46	.24620375155471008	4.613215164038321	4.9830608305165329			.68580806966967911	-.36984566647821193	1.621141769235229	1.493926875325492	.63885249437934588			78.10422533883154	BRCA	GDSC2
Nutlin-3a (-)	1047	MDM2	p53 pathway	cnaBRCA8	3	47	.83153889529471392	6.1071823869170041	4.8798321638119733			.34310568564290683	1.2273502231050308	1.728495488857452	1.4640329389672793	.16902102414556133			66.01969013734643	BRCA	GDSC2
Nutlin-3a (-)	1047	MDM2	p53 pathway	cnaBRCA9	4	46	.52781280552565757	5.6769279050756083	4.8905640704263336			.0016956808551213773	.78636383464927473	.13305655435840608	1.5383306604192477	.31636612681699039			78.10422533883154	BRCA	GDSC2
Nutlin-3a (-)	1047	MDM2	p53 pathway	cnaBRCA10	4	46	.96846193870850694	6.2492329147682737	4.8407984174095802			.29537556432134626	1.4084344973586935	2.2196550918883382	1.3883554185663074	.069332439720698108			31.554577285792856	BRCA	GDSC2
Nutlin-3a (-)	1047	MDM2	p53 pathway	cnaBRCA12	10	40	.87825495238726548	5.9492954625634678	4.7045176058569762			.0029782557755442148	1.2447778567064915	.91393841106450191	1.509849164974796	.016530975744886982			20.663719681108734	BRCA	GDSC2
Nutlin-3a (-)	1047	MDM2	p53 pathway	cnaBRCA13	10	40	.2912419935536848	5.3018332234545866	4.8663831656341969			.51113579633156658	.4354500578203897	1.9093775482324125	1.3820369952494083	.41415215229170088			78.10422533883154	BRCA	GDSC2
Nutlin-3a (-)	1047	MDM2	p53 pathway	cnaBRCA14	22	28	.5730196641145141	5.4174754618949272	4.5888999535080472			.044551065793559025	.82857550838687999	1.2710417767997524	1.5686138019262448	.049928223280581434			31.554577285792856	BRCA	GDSC2
Nutlin-3a (-)	1047	MDM2	p53 pathway	cnaBRCA15	23	27	.39374970998923192	5.2673835911716145	4.6860680097395049			.16837759471985808	.5813155814321096	1.3976387655345019	1.5398267591649251	.17165119435710066			66.01969013734643	BRCA	GDSC2
Nutlin-3a (-)	1047	MDM2	p53 pathway	cnaBRCA16	17	33	.77180327202470156	5.6720538880240934	4.5832952352577019			.0048412608811909848	1.0887586527663915	1.0107485025346001	1.5729502993258306	.012824012434656711			20.663719681108734	BRCA	GDSC2
Nutlin-3a (-)	1047	MDM2	p53 pathway	cnaBRCA17	11	39	.19408186452181328	4.7263010476072358	5.0175473675957489			.59395435777935468	-.29124631998851314	1.5912652391583377	1.4758620806660154	.57234743873728722			78.10422533883154	BRCA	GDSC2
Nutlin-3a (-)	1047	MDM2	p53 pathway	cnaBRCA18	17	33	.03458518253551221	4.9878373560211751	4.9357704184107201			.90753464485618474	.052066937610455	1.4741341054632171	1.5208951188229749	.90825675276844864			93.764158583117748	BRCA	GDSC2
Nutlin-3a (-)	1047	MDM2	p53 pathway	cnaBRCA19	4	46	.19473170168401546	5.2228292505222722	4.9300509099527101			.35634668866432928	.29277834056956209	.40941197671175511	1.5492016626111318	.71037645460067211			83.651586515046546	BRCA	GDSC2
Nutlin-3a (-)	1047	MDM2	p53 pathway	cnaBRCA20	3	47	.51758095417511962	4.226618076139915	4.9998681836488093			.48325370274655927	-.77325010750889422	1.5588375116816633	1.4910850330096854	.38908169017271732			78.10422533883154	BRCA	GDSC2
Nutlin-3a (-)	1047	MDM2	p53 pathway	cnaBRCA22	18	32	.014865574263769943	4.9391485668875248	4.9615307704980722			.95708399213304174	-.022382203610547435	1.2630953388586175	1.6233351106086975	.95996884377295744			93.764158583117748	BRCA	GDSC2
Nutlin-3a (-)	1047	MDM2	p53 pathway	cnaBRCA23	3	47	.6456055682420565	4.0507086593138961	5.0110964442972783			.36291846259902327	-.96038778498338218	1.4231714344401358	1.4903137669390027	.28371126574049499			78.10422533883154	BRCA	GDSC2
Nutlin-3a (-)	1047	MDM2	p53 pathway	cnaBRCA24	3	47	.28105878812995927	5.3503468253319815	4.9281408166791021			.50471746946568075	.42220600865287938	.87986386386256776	1.5235003564215177	.63908116200350695			78.10422533883154	BRCA	GDSC2
Nutlin-3a (-)	1047	MDM2	p53 pathway	cnaBRCA25	6	44	.26455539992920452	5.3026670290315856	4.9058558337664602			.29404145301561174	.39681119526512543	.67827863779037534	1.5677547853509901	.54611810558591745			78.10422533883154	BRCA	GDSC2
Nutlin-3a (-)	1047	MDM2	p53 pathway	cnaBRCA26	16	34	.20425694859671029	5.1616222902318745	4.8555206534177575			.4029059651451149	.30610163681411695	.84974569852438242	1.7141921746315782	.50370922626552228			78.10422533883154	BRCA	GDSC2
Nutlin-3a (-)	1047	MDM2	p53 pathway	cnaBRCA27	10	40	.37207817474716126	5.3965748521462222	4.8426977584612887			.27889217183850412	.55387709368493354	1.3627137334385493	1.516172005484538	.29788714093033752			78.10422533883154	BRCA	GDSC2
Nutlin-3a (-)	1047	MDM2	p53 pathway	cnaBRCA28	4	46	.24502560337054405	4.6148359079979517	4.9829198962591734			.68786926362462919	-.36808398826122168	1.625169507270565	1.4936706910814188	.64045464777841854			78.10422533883154	BRCA	GDSC2
Nutlin-3a (-)	1047	MDM2	p53 pathway	cnaBRCA29	7	43	.23343762524919759	4.6522260150378356	5.0025134128988116			.72077584745921475	-.35028739786097596	2.4264169052422542	1.3161615007220198	.56948378610085704			78.10422533883154	BRCA	GDSC2
Nutlin-3a (-)	1047	MDM2	p53 pathway	cnaBRCA30	6	44	.2347611799086444	5.2635927395404067	4.911184145969802			.56898075285250382	.35240859357060472	1.3302681160140895	1.5197587210286552	.59207687991498381			78.10422533883154	BRCA	GDSC2
Nutlin-3a (-)	1047	MDM2	p53 pathway	cnaBRCA31	16	34	.26261550715674942	5.2202779861000685	4.8279179730091952			.36382147396259434	.39236001309087332	1.3251086716727403	1.5648199637195763	.39067168373603589			78.10422533883154	BRCA	GDSC2
Nutlin-3a (-)	1047	MDM2	p53 pathway	cnaBRCA32	9	41	.17993303194793778	5.1750779885784519	4.904828218602626			.63997160055189295	.27024976997582595	1.5358500416645622	1.4950734176271883	.62720304418940342			78.10422533883154	BRCA	GDSC2
Nutlin-3a (-)	1047	MDM2	p53 pathway	cnaBRCA33	6	44	1.5158151874677157	3.1590288426741715	5.1981701319061075			.060406425976886523	-2.039141289231936	2.0697451536792117	1.2336887719822014	.0010677255984097224			5.3386279920486137	BRCA	GDSC2
Nutlin-3a (-)	1047	MDM2	p53 pathway	cnaBRCA34	5	45	.22880587547300535	5.2627726610190448	4.9191065678848567			.67420567581382829	.34366609313418817	1.6443439326054468	1.4883831603647519	.62962162238567176			78.10422533883154	BRCA	GDSC2
Nutlin-3a (-)	1047	MDM2	p53 pathway	cnaBRCA36	10	40	.41463270145104952	5.4459113116653963	4.8303636435814949			.31657161493828478	.61554766808390138	1.7228956676810625	1.4239070916687613	.24668005505833637			78.10422533883154	BRCA	GDSC2
Nutlin-3a (-)	1047	MDM2	p53 pathway	cnaBRCA38	4	46	.016324682345437897	4.9308600410338848	4.9554395368647448			.97939788995726851	-.024579495830860054	1.7150911339820207	1.4906570180057357	.97514724926442431			93.764158583117748	BRCA	GDSC2
Nutlin-3a (-)	1047	MDM2	p53 pathway	cnaBRCA39	7	43	.21286488528880657	5.2283288027110242	4.9087292381613157			.54667553201295527	.3195995645497085	1.2020767937235002	1.5394388567617148	.60387851621105648			78.10422533883154	BRCA	GDSC2
Nutlin-3a (-)	1047	MDM2	p53 pathway	cnaBRCA42	3	47	1.2612479751125791	3.2463680095198142	5.0624373368373261			.37329953860859566	-1.8160693273175119	2.7664148311428476	1.3530376097383878	.039380197287735848			31.554577285792856	BRCA	GDSC2
Nutlin-3a (-)	1047	MDM2	p53 pathway	cnaBRCA47	7	43	.28057465382407182	5.3150046909779745	4.8946192098387886			.26767749260026341	.42038548113918583	.73286685826744535	1.5776189142722681	.49450896079489615			78.10422533883154	BRCA	GDSC2
Nutlin-3a (-)	1047	MDM2	p53 pathway	cnaBRCA48	5	45	.08595736650861216	5.0699147104768549	4.940535229056211			.86102877256932109	.12937948142064393	1.4866219477211375	1.5068325947891257	.85608140479625239			93.052326608288325	BRCA	GDSC2
Nutlin-3a (-)	1047	MDM2	p53 pathway	cnaBRCA57	5	45	.51330950462321823	5.6406297706483297	4.8771224445927137			.33925447807764608	.763507326055616	1.5343538811824553	1.4830807065511213	.28163764614408449			78.10422533883154	BRCA	GDSC2
Nutlin-3a (-)	1047	MDM2	p53 pathway	cnaBRCA58	9	41	.48500287462547281	5.5417423721994421	4.8243409148809446			.08515556037576677	.71740145731849747	.93265310824678282	1.5657466305942629	.19390334577307969			69.251194918957054	BRCA	GDSC2
Nutlin-3a (-)	1047	MDM2	p53 pathway	cnaBRCA60	3	47	.34894058329668826	4.4613609017164313	4.9848845990375414			.69056441169081251	-.52352369732111015	1.9545936727935038	1.4774073313545935	.56064045980855104			78.10422533883154	BRCA	GDSC2
Nutlin-3a (-)	1047	MDM2	p53 pathway	cnaBRCA61	3	47	.30559967232399965	4.5221277147847978	4.9810058662884975			.5881338286836153	-.4588781515036997	1.2209046754639226	1.5125880508533542	.61017307518761843			78.10422533883154	BRCA	GDSC2
Nutlin-3a (-)	1047	MDM2	p53 pathway	cnaBRCA62	10	40	.17940269351577517	4.7379520245020768	5.007353465372324			.65039701262249539	-.2694014408702472	1.6843813650397064	1.4562383863262589	.61417856912118673			78.10422533883154	BRCA	GDSC2
Nutlin-3a (-)	1047	MDM2	p53 pathway	cnaBRCA63	7	43	.33231784108051582	4.526109274552943	5.0230440450707707			.54538419625265089	-.49693477051782775	1.989687973205764	1.4106711366853222	.41889114984549369			78.10422533883154	BRCA	GDSC2
Nutlin-3a (-)	1047	MDM2	p53 pathway	cnaBRCA64	9	41	.050002961786609686	5.0151978490337363	4.9399238589904906			.9063204610611475	.075273990043245753	1.7455133330695405	1.4526106746388392	.89251679361893466			93.764158583117748	BRCA	GDSC2
Mirin	1048	MRE11	Genome integrity	ARID1A_mut	4	37	.48541024777255337	4.4668520985017048	4.9371127159564505			.080537543399282985	-.47026061745474568	.3531095246992132	1.0031831719206894	.36206955250268558			92.528885639575208	BRCA	GDSC2
Mirin	1048	MRE11	Genome integrity	ASH1L_mut	3	38	.77230000530884668	4.2047070715081274	4.945433096575556			.00026563157560891817	-.74072602506742857	.13427428259697355	.98420290717287184	.20540681616075313			77.509010105603693	BRCA	GDSC2
Mirin	1048	MRE11	Genome integrity	BRCA1_mut	3	38	.48044862359509322	5.3237640667819432	4.8570864916855179			.23663802375483975	.46667757509642538	.49241627746826111	.99065072119962128	.42790568774258309			93.094359811266784	BRCA	GDSC2
Mirin	1048	MRE11	Genome integrity	BRCA2_mut	4	37	.25925394593430978	4.6628257823341848	4.9159263717583457			.57966861995976959	-.25310058942416092	.77776616103724872	.99101365892937332	.62508112159951135			94.160939707738578	BRCA	GDSC2
Mirin	1048	MRE11	Genome integrity	CDH1_mut	5	36	.41242134567794148	5.2425155473913874	4.8424444763177386			.66237780183714534	.40007107107364881	1.8839503840699419	.80182162224795739	.39279343801285171			93.094359811266784	BRCA	GDSC2
Mirin	1048	MRE11	Genome integrity	MACF1_mut	3	38	.36418847139521499	4.5622330144702143	4.917207364236444			.16797354984627946	-.35497434976622966	.28728266776976824	.99846461649766105	.54718694085078945			94.160939707738578	BRCA	GDSC2
Mirin	1048	MRE11	Genome integrity	NF1_mut	3	38	.46216352824375495	4.4749128773095483	4.9241010592754444			.044738851641299829	-.44918818196589605	.21084069251021997	.9966425416308925	.44555919522025089			93.094359811266784	BRCA	GDSC2
Mirin	1048	MRE11	Genome integrity	PIK3CA_mut	13	28	.10267269961195251	4.9598176874766926	4.8593910338285182			.74109525194234394	.10042665364817438	.82244212445987708	1.0398614508126376	.76128953141732847			94.160939707738578	BRCA	GDSC2
Mirin	1048	MRE11	Genome integrity	PTEN_mut	8	33	.64310227626215788	4.4007987420687504	5.0101269378135003			.053979814443773332	-.60932819574474983	.6654905739678707	.99860936853065363	.11075316041700101			65.083307711613102	BRCA	GDSC2
Mirin	1048	MRE11	Genome integrity	TP53_mut	32	9	.14428604688193578	4.860274785458107	5.0013095277484547			.79231450799915359	-.14103474229034774	.78608494960497688	1.5044249369870555	.7042337875513609			94.160939707738578	BRCA	GDSC2
Mirin	1048	MRE11	Genome integrity	cnaBRCA5	6	35	.079965461980393227	4.824411728867612	4.9026888146054244			.83046596632298941	-.078277085737812335	.76120597348153185	1.0069367559174587	.85732391776245387			96.187561505055797	BRCA	GDSC2
Mirin	1048	MRE11	Genome integrity	cnaBRCA7	3	38	.047839643734931762	4.9346513229604527	4.8878059188293186			.86720504945212629	.046845404131134138	.36507536632637466	1.0017448297186275	.93682682955085417			98.021572340313895	BRCA	GDSC2
Mirin	1048	MRE11	Genome integrity	cnaBRCA8	3	38	.31946885678151654	5.1801475274450342	4.8684246395279054			.73265494240561613	.31172288791712877	1.3636997474059671	.9502823850994786	.59725833571331943			94.160939707738578	BRCA	GDSC2
Mirin	1048	MRE11	Genome integrity	cnaBRCA9	4	37	.22607115119098303	5.0905544718467723	4.869685432351579			.71740694475827493	.22086903949519332	1.0806493253404219	.96784967473404848	.6699081213827589			94.160939707738578	BRCA	GDSC2
Mirin	1048	MRE11	Genome integrity	cnaBRCA10	3	38	1.1174974451597608	5.8631755281535263	4.8145013763140767			.0079791000924385649	1.0486741518394496	.3405052100023051	.96018372704579957	.069948038154487913			65.083307711613102	BRCA	GDSC2
Mirin	1048	MRE11	Genome integrity	cnaBRCA12	10	31	.59419424698398993	5.3168749367236678	4.7539299844244782			.2138414975364262	.56294495229918962	1.2692275783157796	.82678731230381419	.11033440354339877			65.083307711613102	BRCA	GDSC2
Mirin	1048	MRE11	Genome integrity	cnaBRCA13	8	33	.39219542046828848	5.196515726145928	4.8172258507644878			.23503669276459965	.37928987538144021	.70833380193151863	1.0149416725995368	.32577149866494171			88.149934932866586	BRCA	GDSC2
Mirin	1048	MRE11	Genome integrity	cnaBRCA14	18	23	.31576582148871257	5.0625066422952711	4.7571938836122021			.35106864176660446	.30531275868306906	1.1966822745346719	.74210434465078012	.3218539848933954			88.149934932866586	BRCA	GDSC2
Mirin	1048	MRE11	Genome integrity	cnaBRCA15	19	22	.35668596858932372	5.075622577602072	4.7319886322707356			.27698280133661202	.3436339453313364	1.1489477217079307	.76955622699759452	.26169600504147722			85.985830227913937	BRCA	GDSC2
Mirin	1048	MRE11	Genome integrity	cnaBRCA16	13	28	.66580321506902085	5.3156168038142377	4.6941985869575165			.12330205441186155	.62141821685672127	1.2838230333276057	.72508288748073069	.05434530290436293			65.083307711613102	BRCA	GDSC2
Mirin	1048	MRE11	Genome integrity	cnaBRCA17	8	33	.29048093445588674	4.6638506591179016	4.9463567761046159			.26258890593916984	-.28250611698671424	.46809259042279427	1.0511038913090835	.46547179905633396			93.094359811266784	BRCA	GDSC2
Mirin	1048	MRE11	Genome integrity	cnaBRCA18	14	27	.24414180533516194	5.047583735497204	4.8101632069420255			.50192748373466023	.23742052855517848	1.1359526686945891	.87940433630150294	.46295001345600184			93.094359811266784	BRCA	GDSC2
Mirin	1048	MRE11	Genome integrity	cnaBRCA19	4	37	.040861668577603032	4.9273425838416038	4.8873299607845713			.94209042848475266	.04001262305703257	.97805499846243094	.9793186102190462	.93851570255392469			98.021572340313895	BRCA	GDSC2
Mirin	1048	MRE11	Genome integrity	cnaBRCA20	3	38	.14734418354453138	5.0248659092521448	4.8806837146483959			.69866159328178312	.14418219460374893	.52055774256909038	.99732248214155628	.80720799532216481			95.209148166204045	BRCA	GDSC2
Mirin	1048	MRE11	Genome integrity	cnaBRCA22	14	27	.12462285124649859	4.8110111141430432	4.9328304920886259			.65277554516496306	-.12181937794558273	.60086625151643358	1.119264033064884	.70718517018550908			94.160939707738578	BRCA	GDSC2
Mirin	1048	MRE11	Genome integrity	cnaBRCA25	5	36	.10032900235912788	4.8050125025623744	4.9032087880995459			.82117803593581529	-.098196285537171413	.85026427690319106	.99236746523563357	.83459161460889919			95.97803568002341	BRCA	GDSC2
Mirin	1048	MRE11	Genome integrity	cnaBRCA26	12	29	.49566557589720589	5.2257415032439871	4.7528165808781964			.27839111513312931	.47292492236579076	1.3739405367114617	.72552168305565934	.15670703454838961			69.280838123092551	BRCA	GDSC2
Mirin	1048	MRE11	Genome integrity	cnaBRCA27	9	32	.84966686826088089	5.5021537468044617	4.7194123488486053			.15349479621664841	.7827413979558564	1.4592543288063633	.71982914843572465	.030033078456592709			65.083307711613102	BRCA	GDSC2
Mirin	1048	MRE11	Genome integrity	cnaBRCA28	3	38	.2451046334958851	5.1132258045906775	4.8737079334374593			.35354763376546788	.23951787115321821	.3059672342686629	1.0007449478249519	.68499037940737428			94.160939707738578	BRCA	GDSC2
Mirin	1048	MRE11	Genome integrity	cnaBRCA29	6	35	.15557212930752534	5.0210834471014376	4.8689736629081963			.68013498598151489	.15210978419324128	.76650408637789569	1.0050715618412047	.72666878906398447			94.160939707738578	BRCA	GDSC2
Mirin	1048	MRE11	Genome integrity	cnaBRCA30	3	38	1.259645375152723	5.9748881209653923	4.8056819610920876			.47451787227087577	1.1692061598733048	2.3166798243491677	.78614410543320368	.042207261472848985			65.083307711613102	BRCA	GDSC2
Mirin	1048	MRE11	Genome integrity	cnaBRCA31	12	29	.17236050003106948	5.0102390970860489	4.84198999032286			.58037458325978797	.16824910676318883	.79944637062538981	1.0373620664404826	.61838391644141244			94.160939707738578	BRCA	GDSC2
Mirin	1048	MRE11	Genome integrity	cnaBRCA32	8	33	.49228078199622266	5.2717194241800165	4.7989946512410731			.12092939351924371	.47272477293894344	.64702570903006118	1.016004359764878	.21904720247235826			77.509010105603693	BRCA	GDSC2
Mirin	1048	MRE11	Genome integrity	cnaBRCA33	5	36	.77339069574765573	4.2475354377130818	4.9806361582175036			.1836624529174096	-.73310072050442177	1.0043321549117132	.94124054144454916	.11318836123758801			65.083307711613102	BRCA	GDSC2
Mirin	1048	MRE11	Genome integrity	cnaBRCA34	5	36	.67423180246822345	5.4566979697615903	4.8126969176552095			.076373451251956492	.64400105210638081	.59662882906744685	.98788706503389045	.16567156942478653			69.280838123092551	BRCA	GDSC2
Mirin	1048	MRE11	Genome integrity	cnaBRCA36	9	32	.25562252393840296	5.085473788883383	4.8366035870139079			.43544401876671568	.24887020186947506	.76185987931338972	1.0211218175817569	.50209410123282217			94.160939707738578	BRCA	GDSC2
Mirin	1048	MRE11	Genome integrity	cnaBRCA38	3	38	.00093933139482309345	4.8903810554396978	4.891300939949379			.99761152504022443	-.00091988450968116808	.41558308971712787	1.0007628291203792	.99875824596419094			99.875824596419093	BRCA	GDSC2
Mirin	1048	MRE11	Genome integrity	cnaBRCA39	4	37	.14952130754125922	4.7592297926336595	4.9055043165908359			.75008720453686961	-.14627452395717633	.7941674634613114	.992087456557606	.77785124106392745			94.160939707738578	BRCA	GDSC2
Mirin	1048	MRE11	Genome integrity	cnaBRCA47	7	34	.75439375105920992	4.3029981815146003	5.0123409298174506			.059192590600899604	-.70934274830285027	.76901630215814898	.96817152805035622	.076816247093118031			65.083307711613102	BRCA	GDSC2
Mirin	1048	MRE11	Genome integrity	cnaBRCA48	4	37	.027294517046642475	4.8671127711988955	4.8938412918810794			.9365492756625402	-.026728520682183898	.54969105336437429	1.0068216247341546	.95890668593785344			98.021572340313895	BRCA	GDSC2
Mirin	1048	MRE11	Genome integrity	cnaBRCA57	4	37	.33398417288265075	5.1848821494967696	4.8594878455786059			.44255203626484796	.32539430391816371	.69989232070103014	.99373227230659467	.52942795623624561			94.160939707738578	BRCA	GDSC2
Mirin	1048	MRE11	Genome integrity	cnaBRCA58	8	33	.11882024137988767	4.797686726916373	4.913911668759531			.65547703420953907	-.11622494184315801	.5101419604854045	1.0531678142649028	.76462815837002762			94.160939707738578	BRCA	GDSC2
Mirin	1048	MRE11	Genome integrity	cnaBRCA60	3	38	.2451046334958851	5.1132258045906775	4.8737079334374593			.35354763376546788	.23951787115321821	.3059672342686629	1.0007449478249519	.68499037940737428			94.160939707738578	BRCA	GDSC2
Mirin	1048	MRE11	Genome integrity	cnaBRCA62	6	35	.045070867680901773	4.9289071915711267	4.8847753067133937			.9544384419280576	.044131884857733006	1.7754107891453395	.79763434908999542	.91927682180969117			98.021572340313895	BRCA	GDSC2
Mirin	1048	MRE11	Genome integrity	cnaBRCA63	4	37	.55587845718202633	5.3756165685258006	4.8388679083862796			.64728366794609449	.53674866013952105	2.1090166684670213	.79961918633333551	.2974059267394919			88.149934932866586	BRCA	GDSC2
Mirin	1048	MRE11	Genome integrity	cnaBRCA64	7	34	.59498442644142335	5.3621725734333321	4.7942756138341824			.4070692625965962	.56789695959914965	1.6604840084356836	.75851800162347938	.15967978045864289			69.280838123092551	BRCA	GDSC2
PD173074	1049	FGFR1	FGFR2	FGFR3	RTK signaling	ARID1A_mut	5	45	.26702848025940557	4.6801368983403817	4.3308906416822959			.65535628603944884	.34924625665808584	1.5817234219208012	1.2801045955981749	.57372509792509874			97.940770635473854	BRCA	GDSC2
PD173074	1049	FGFR1	FGFR2	FGFR3	RTK signaling	ASH1L_mut	3	47	.11072128195194975	4.5023438383745047	4.3571006777081225			.79443005869495709	.14524316066638221	.80978398401857432	1.3293236806356123	.85328111264523332			97.940770635473854	BRCA	GDSC2
PD173074	1049	FGFR1	FGFR2	FGFR3	RTK signaling	BRCA1_mut	4	46	.24567684333559012	4.0698978889961976	4.3915472132917488			.73492841762807926	-.32164932429555115	1.7048117857613376	1.2785215433341128	.63956881794816656			97.940770635473854	BRCA	GDSC2
PD173074	1049	FGFR1	FGFR2	FGFR3	RTK signaling	BRCA2_mut	6	44	.33177026481849542	3.9849883332522649	4.4177462129066285			.54876630814033844	-.43275787965436363	1.6001744365821364	1.2655179108182002	.44958122908493225			97.940770635473854	BRCA	GDSC2
PD173074	1049	FGFR1	FGFR2	FGFR3	RTK signaling	CDH1_mut	5	45	.16008542387726121	4.1769752027575997	4.3867974967470493			.77676771534830902	-.20982229398944963	1.5014427383508973	1.2919525468389446	.73564490608769117			97.940770635473854	BRCA	GDSC2
PD173074	1049	FGFR1	FGFR2	FGFR3	RTK signaling	MACF1_mut	3	47	1.1125018513496712	3.0408397890480443	4.4503881702183214			.11420514553495659	-1.4095483811702771	.96455320331221772	1.2785358426458797	.067843493821589246			70.557233574452809	BRCA	GDSC2
PD173074	1049	FGFR1	FGFR2	FGFR3	RTK signaling	MLL3_mut	3	47	.3698480814501624	3.9114197179838563	4.3948192385841205			.57355408632478677	-.48339952060026414	1.2402983281841824	1.3098457648205555	.53748499182946807			97.940770635473854	BRCA	GDSC2
PD173074	1049	FGFR1	FGFR2	FGFR3	RTK signaling	NF1_mut	5	45	.15354184105385488	4.5469537712260983	4.3456887669172168			.82531423396680503	.2012650043088815	1.8759916569963144	1.246795832698552	.74605838154248594			97.940770635473854	BRCA	GDSC2
PD173074	1049	FGFR1	FGFR2	FGFR3	RTK signaling	PIK3CA_mut	17	33	.05459996702142212	4.4130874848820998	4.3414629128608953			.86768704243107375	.071624572021204536	1.5358087843827322	1.1840180383375727	.85565501867342242			97.940770635473854	BRCA	GDSC2
PD173074	1049	FGFR1	FGFR2	FGFR3	RTK signaling	POLR2B_mut	3	47	.087770105712128774	4.2575729343234743	4.3727243524347834			.82451981825729181	-.11515141811130913	.74999727681730055	1.331028302409577	.88344072575840493			97.940770635473854	BRCA	GDSC2
PD173074	1049	FGFR1	FGFR2	FGFR3	RTK signaling	PTEN_mut	9	41	.51889318792822303	3.8186676128627237	4.4859208500400181			.097318782245861268	-.66725323717729434	.94651939354431192	1.3435465216782176	.16509458458369006			97.940770635473854	BRCA	GDSC2
PD173074	1049	FGFR1	FGFR2	FGFR3	RTK signaling	TP53_mut	39	11	.38477445313559155	4.2561730183847333	4.754546877309151			.35207293864967482	-.49837385892441777	1.2055818400682139	1.5904822587053205	.26531688035841283			97.940770635473854	BRCA	GDSC2
PD173074	1049	FGFR1	FGFR2	FGFR3	RTK signaling	cnaBRCA5	6	44	.18560346056624757	4.5797436335417308	4.3366432174126111			.50759422129067566	.2431004161291197	.70900923850209274	1.3625570129138125	.67166168556505124			97.940770635473854	BRCA	GDSC2
PD173074	1049	FGFR1	FGFR2	FGFR3	RTK signaling	cnaBRCA7	4	46	.56478035267919324	3.6921534814752226	4.4243945530761817			.37396976294343415	-.73224107160095908	1.3859945914457468	1.2903193574884773	.28402712322708523			97.940770635473854	BRCA	GDSC2
PD173074	1049	FGFR1	FGFR2	FGFR3	RTK signaling	cnaBRCA8	3	47	.22570958127260082	4.6438184839128231	4.3480703811843995			.58153070101717341	.29574810272842367	.75597942627214587	1.3291709558230691	.70633650367155232			97.940770635473854	BRCA	GDSC2
PD173074	1049	FGFR1	FGFR2	FGFR3	RTK signaling	cnaBRCA9	4	46	.29899772048594997	4.0060714111283495	4.3970973418019961			.55236053978164112	-.39102593067364655	1.1350072285033128	1.3185029844269076	.56893187731610695			97.940770635473854	BRCA	GDSC2
PD173074	1049	FGFR1	FGFR2	FGFR3	RTK signaling	cnaBRCA10	4	46	.60425697539624279	5.0853227908399337	4.3032493957401199			.099614423121180976	.78207339509981377	.67963077257514193	1.3251509901435723	.25212274310908306			97.940770635473854	BRCA	GDSC2
PD173074	1049	FGFR1	FGFR2	FGFR3	RTK signaling	cnaBRCA12	10	40	.053294807555101534	4.4217514776375459	4.3518312147757445			.90356273147538824	.069920262861801419	1.678995628242071	1.2115608570832994	.88081214336810831			97.940770635473854	BRCA	GDSC2
PD173074	1049	FGFR1	FGFR2	FGFR3	RTK signaling	cnaBRCA13	10	40	.1093455603134826	4.4804931797386791	4.337145789250461			.80446794271628674	.1433473904882181	1.683775094583162	1.2087011614643861	.75845019196581576			97.940770635473854	BRCA	GDSC2
PD173074	1049	FGFR1	FGFR2	FGFR3	RTK signaling	cnaBRCA14	22	28	.64081740797345721	4.8137179295337464	4.0138917470593869			.026766648640698328	.79982618247435955	1.1530724387340126	1.3173371741246966	.029120083361579913			63.15114258187058	BRCA	GDSC2
PD173074	1049	FGFR1	FGFR2	FGFR3	RTK signaling	cnaBRCA15	23	27	.28697333994952817	4.5670382830384453	4.1944030687970741			.33450720820365787	.37263521424137114	1.5690709871584974	1.0146884624612271	.3169190885183738			97.940770635473854	BRCA	GDSC2
PD173074	1049	FGFR1	FGFR2	FGFR3	RTK signaling	cnaBRCA16	17	33	.65875521267260762	4.9094521833646025	4.0857598863699085			.033050487972714607	.82369229699469404	1.2299498018761856	1.2604663063823967	.032160476410481559			63.15114258187058	BRCA	GDSC2
PD173074	1049	FGFR1	FGFR2	FGFR3	RTK signaling	cnaBRCA17	11	39	.20086884875269376	4.5706801960299623	4.3080328515660433			.37122862450749905	.26264734446391902	.58736539553773659	1.4383451357764612	.55903730549216157			97.940770635473854	BRCA	GDSC2
PD173074	1049	FGFR1	FGFR2	FGFR3	RTK signaling	cnaBRCA18	17	33	.13198227190895934	4.4798922650411379	4.3070483291426029			.61352730588361393	.17284393589853497	.92749839875922946	1.4637111017407745	.660408648867856			97.940770635473854	BRCA	GDSC2
PD173074	1049	FGFR1	FGFR2	FGFR3	RTK signaling	cnaBRCA19	4	46	.34506627893890113	3.9511114989768457	4.4018764645977795			.14597925856062044	-.45076496562093382	.4146457129115631	1.3449008836435585	.51116767630216708			97.940770635473854	BRCA	GDSC2
PD173074	1049	FGFR1	FGFR2	FGFR3	RTK signaling	cnaBRCA20	3	47	.23958551301779818	4.0707770507350265	4.3846474939404292			.51288740151260559	-.31387044320540269	.65860839353533562	1.3311674752450318	.68922547435861858			97.940770635473854	BRCA	GDSC2
PD173074	1049	FGFR1	FGFR2	FGFR3	RTK signaling	cnaBRCA22	18	32	.036062358559771593	4.3960974560169213	4.348781536221896			.90264829281828329	.047315919795025252	1.2931826844374463	1.3222951778074554	.90309350850854964			97.940770635473854	BRCA	GDSC2
PD173074	1049	FGFR1	FGFR2	FGFR3	RTK signaling	cnaBRCA23	3	47	.0026622841691394308	4.3625312677312982	4.366024884344923			.99390781579058074	-.0034936166136247948	.65188470214893279	1.3335773610164297	.99645141051314978			99.64514105131498	BRCA	GDSC2
PD173074	1049	FGFR1	FGFR2	FGFR3	RTK signaling	cnaBRCA24	3	47	.10465509392683836	4.494868672276108	4.3575778159697212			.73715949397948122	.13729085630638682	.56350046022016664	1.3348948601625146	.86123299677693843			97.940770635473854	BRCA	GDSC2
PD173074	1049	FGFR1	FGFR2	FGFR3	RTK signaling	cnaBRCA25	6	44	.0099074156302088601	4.3772562054270496	4.3642551394282485			.97155108429924886	.013001065998801131	.7125258516815216	1.3649967920185058	.98193169866400509			99.64514105131498	BRCA	GDSC2
PD173074	1049	FGFR1	FGFR2	FGFR3	RTK signaling	cnaBRCA26	16	34	.083341879564842167	4.4401259962288027	4.3308455125807175			.76196382352912995	.10928048364808518	1.0558427876434544	1.4121299734889656	.78457143731504009			97.940770635473854	BRCA	GDSC2
PD173074	1049	FGFR1	FGFR2	FGFR3	RTK signaling	cnaBRCA27	10	40	.48650045821361559	4.8667636355088124	4.2405781753079284			.20164894860454632	.62618546020088406	1.3296724412263479	1.2771013982519492	.17519852575479708			97.940770635473854	BRCA	GDSC2
PD173074	1049	FGFR1	FGFR2	FGFR3	RTK signaling	cnaBRCA28	4	46	.16016377947948579	4.1726422695391427	4.3826129193314927			.36139214369814043	-.20997064979234992	.21607917920657185	1.3528188106802528	.75998417270678753			97.940770635473854	BRCA	GDSC2
PD173074	1049	FGFR1	FGFR2	FGFR3	RTK signaling	cnaBRCA29	7	43	.16415487391546635	4.1808711471327955	4.3959224497087357			.52654316667713019	-.21505130257594018	.68050465025935858	1.3766827757898774	.68890917814292152			97.940770635473854	BRCA	GDSC2
PD173074	1049	FGFR1	FGFR2	FGFR3	RTK signaling	cnaBRCA30	6	44	.93665677403716441	5.3987635996185555	4.2249586765839533			.20128628279971642	1.1738049230346022	1.934999723996506	1.1479167950878444	.036433351489540716			63.15114258187058	BRCA	GDSC2
PD173074	1049	FGFR1	FGFR2	FGFR3	RTK signaling	cnaBRCA31	16	34	.58077825506859004	4.8653229337324593	4.1307528361084085			.077618097759766413	.73457009762405079	1.3661573878723605	1.215943228809355	.061371879654655473			70.557233574452809	BRCA	GDSC2
PD173074	1049	FGFR1	FGFR2	FGFR3	RTK signaling	cnaBRCA32	9	41	.24050487904112389	4.108161765388461	4.4223733531441249			.58694627467114779	-.31421158775566393	1.5764583848915623	1.2454644572465767	.5166423278141582			97.940770635473854	BRCA	GDSC2
PD173074	1049	FGFR1	FGFR2	FGFR3	RTK signaling	cnaBRCA33	6	44	.050710632091551654	4.3072633387340424	4.3737996212500221			.87390606174573615	-.06653628251597965	.86305420558647039	1.3546643671981753	.90772331237824166			97.940770635473854	BRCA	GDSC2
PD173074	1049	FGFR1	FGFR2	FGFR3	RTK signaling	cnaBRCA34	5	45	.045861628555508092	4.4199741995593183	4.3597976082135261			.88225467234396615	.060176591345792119	.75276214194496649	1.3515543027076644	.92290341560350353			97.940770635473854	BRCA	GDSC2
PD173074	1049	FGFR1	FGFR2	FGFR3	RTK signaling	cnaBRCA36	10	40	.080595519251382725	4.2812510075611483	4.3869563322948437			.86230099458537757	-.10570532473369543	1.78881898602906	1.1741817349399275	.82064675660968811			97.940770635473854	BRCA	GDSC2
PD173074	1049	FGFR1	FGFR2	FGFR3	RTK signaling	cnaBRCA38	4	46	.033005809806493758	4.3259696087335628	4.3692801072276302			.87802880969418706	-.043310498494067318	.38276051065211525	1.351634702141737	.9497777178659258			98.77688265805628	BRCA	GDSC2
PD173074	1049	FGFR1	FGFR2	FGFR3	RTK signaling	cnaBRCA39	7	43	.10773175646502597	4.4873071512882206	4.3460375187997133			.81640872017529387	.14126963248850721	1.4655559806979217	1.2877665099707587	.79265940746973718			97.940770635473854	BRCA	GDSC2
PD173074	1049	FGFR1	FGFR2	FGFR3	RTK signaling	cnaBRCA42	3	47	.14144014621079529	4.5401831159537176	4.3546854046711507			.70354055675673788	.18549771128256687	.69087336662952459	1.3319323148397808	.81326555791129951			97.940770635473854	BRCA	GDSC2
PD173074	1049	FGFR1	FGFR2	FGFR3	RTK signaling	cnaBRCA47	7	43	.21970128016134274	4.6130112359122029	4.3255740631632511			.38671084916479781	.28743717274895175	.65066131570283126	1.3768504627942928	.59234242843602747			97.940770635473854	BRCA	GDSC2
PD173074	1049	FGFR1	FGFR2	FGFR3	RTK signaling	cnaBRCA48	5	45	.10826794716188168	4.4936134969284067	4.3516154640614051			.88014054666249075	.14199803286700163	1.9433017944790267	1.2382285126954813	.81932334299924425			97.940770635473854	BRCA	GDSC2
PD173074	1049	FGFR1	FGFR2	FGFR3	RTK signaling	cnaBRCA57	5	45	.097802431964487346	4.2503587510458711	4.3786437691594644			.86645587266024826	-.12828501811359327	1.5560171299724479	1.2871642756190596	.83652030980201453			97.940770635473854	BRCA	GDSC2
PD173074	1049	FGFR1	FGFR2	FGFR3	RTK signaling	cnaBRCA58	9	41	.16091627372512843	4.1930040410129319	4.403749438982655			.76488441646309147	-.21074539796972314	1.9827788662317964	1.1278141195848876	.66396476277140482			97.940770635473854	BRCA	GDSC2
PD173074	1049	FGFR1	FGFR2	FGFR3	RTK signaling	cnaBRCA60	3	47	.20775530621051089	4.1098677260789067	4.382152344450394			.25391167547426391	-.27228461837148732	.21538676303345919	1.3380371873466865	.72870482353471722			97.940770635473854	BRCA	GDSC2
PD173074	1049	FGFR1	FGFR2	FGFR3	RTK signaling	cnaBRCA61	3	47	.11651696216326805	4.2221456934791108	4.3749856656801693			.68312063564910819	-.15283997220105849	.50155241528913563	1.3358653872955724	.84569815113781821			97.940770635473854	BRCA	GDSC2
PD173074	1049	FGFR1	FGFR2	FGFR3	RTK signaling	cnaBRCA62	10	40	.1778696026707097	4.5520542764309706	4.3192555150773888			.63522577174883332	.2327987613535818	1.3713906501949034	1.2939472840600978	.61720096328778107			97.940770635473854	BRCA	GDSC2
PD173074	1049	FGFR1	FGFR2	FGFR3	RTK signaling	cnaBRCA63	7	43	.43671258488420162	4.8528750154890989	4.2865264711391058			.33517739999124802	.56634854434999315	1.3639208495381632	1.2869774184016856	.28930080653011392			97.940770635473854	BRCA	GDSC2
PD173074	1049	FGFR1	FGFR2	FGFR3	RTK signaling	cnaBRCA64	9	41	.49126068361241798	4.8848964692399743	4.2518706132742796			.31991399274859628	.63302585596569472	1.7249692379713626	1.182118637801894	.1883147190057598			97.940770635473854	BRCA	GDSC2
ZM447439	1050	AURKA	AURKB	Mitosis	ARID1A_mut	5	42	.13345723294739573	3.3328852785759127	3.1523161513069446			.73070754095420676	.18056912726896801	1.0123519867914603	1.3817569174608335	.77916034969643078			57.011732904616906	BRCA	GDSC2
ZM447439	1050	AURKA	AURKB	Mitosis	ASH1L_mut	3	44	.22876764180864045	2.8819737688076166	3.19126780548519			.71480917473502936	-.30929403667757338	1.2493111190280661	1.3565879036200912	.70324124925455644			55.857345684344786	BRCA	GDSC2
ZM447439	1050	AURKA	AURKB	Mitosis	BRCA1_mut	4	43	.30633743022471099	3.5496240170765878	3.1363536902201137			.67660802606789883	.41327032685647414	1.7676488065806299	1.3140782944725578	.56078743229657246			55.857345684344786	BRCA	GDSC2
ZM447439	1050	AURKA	AURKB	Mitosis	BRCA2_mut	6	41	.013667530995121632	3.1553799504898872	3.1738884157276077			.97127964945552558	-.018508465237720539	1.0973656897964017	1.3829461133125849	.97519359286479668			60.949599554049804	BRCA	GDSC2
ZM447439	1050	AURKA	AURKB	Mitosis	CDH1_mut	5	42	.1912435349290012	2.9405127936750111	3.1990271614141954			.66545942878348696	-.25851436773918435	1.1732777393690461	1.3679210241821804	.68794556734859824			55.857345684344786	BRCA	GDSC2
ZM447439	1050	AURKA	AURKB	Mitosis	MACF1_mut	3	44	.53054407282337557	2.5047499393852664	3.2169876120367147			.35113782129239796	-.71223767265144833	1.021799020833859	1.355536395908234	.37866798828502901			55.857345684344786	BRCA	GDSC2
ZM447439	1050	AURKA	AURKB	Mitosis	NF1_mut	4	43	.17911670704109228	2.949896967300381	3.1921422529899934			.69433012369120128	-.24224528568961246	1.0672438178281092	1.3705461743390956	.73345683126256311			55.857345684344786	BRCA	GDSC2
ZM447439	1050	AURKA	AURKB	Mitosis	PIK3CA_mut	16	31	.14135695721823899	3.2974909252968847	3.1065112884845507			.62506655958007351	.19097963681233399	1.154952003858351	1.4391065226816171	.6482956883106763			55.857345684344786	BRCA	GDSC2
ZM447439	1050	AURKA	AURKB	Mitosis	POLR2B_mut	3	44	.5199076455498669	3.8251577082518708	3.1269598096139917			.0083381777325563927	.69819789863787918	.21195142001615014	1.3730420134180181	.38821896725956095			55.857345684344786	BRCA	GDSC2
ZM447439	1050	AURKA	AURKB	Mitosis	PTEN_mut	9	38	.82229641559847055	2.3167203847922084	3.3739795074905623			.046884727663055258	-1.0572591226983539	1.2893525612841443	1.2849571696588167	.031633918474138274			31.633918474138284	BRCA	GDSC2
ZM447439	1050	AURKA	AURKB	Mitosis	TP53_mut	37	10	.20774314050288684	3.1118934651342074	3.392164653780557			.57194977941988889	-.28027118864634959	1.3457334583156495	1.3626001815704092	.56288426541926406			55.857345684344786	BRCA	GDSC2
ZM447439	1050	AURKA	AURKB	Mitosis	cnaBRCA5	5	42	.018076622083784258	3.1496507003087264	3.1741297915768483			.97769540703427982	-.024479091268121866	1.7976825443584701	1.3028591528246258	.96968919335829828			60.949599554049804	BRCA	GDSC2
ZM447439	1050	AURKA	AURKB	Mitosis	cnaBRCA7	4	43	.10267092992849208	3.0443754236769562	3.1833535593735682			.73513294118120376	-.13897813569661199	.65917053438121642	1.3900175280947655	.84517389185622505			58.727261713796928	BRCA	GDSC2
ZM447439	1050	AURKA	AURKB	Mitosis	cnaBRCA8	3	44	.14856332905423486	3.3597399204863052	3.1586928405980075			.8907242997242848	.20104707988829773	2.2259545787913959	1.2984891130381251	.80451568448356481			57.465406034540358	BRCA	GDSC2
ZM447439	1050	AURKA	AURKB	Mitosis	cnaBRCA9	4	43	.082029990023958679	3.0699219339183781	3.1809771398162261			.75227002210970983	-.11105520589784801	.52995533684697127	1.3941779956864768	.87600710672734694			58.727261713796928	BRCA	GDSC2
ZM447439	1050	AURKA	AURKB	Mitosis	cnaBRCA10	3	44	2.0306931342729357	5.4674269636686654	3.0149869058355736			.1331229150283488	2.4524400578330918	1.759265744686892	1.1757504804871226	.0014088343395332551			4.2265030185997663	BRCA	GDSC2
ZM447439	1050	AURKA	AURKB	Mitosis	cnaBRCA12	10	37	.52274097732521907	3.7159473475834544	3.0243846289712621			.25934434418949487	.69156271861219221	1.7339598731447114	1.1983771339228892	.14941440268523359			44.824320805570096	BRCA	GDSC2
ZM447439	1050	AURKA	AURKB	Mitosis	cnaBRCA13	9	38	.6127271540949224	3.8229138308698132	3.0172494807879722			.1881101725219374	.80566435008184101	1.6054000334539138	1.2431734890993704	.10532426893419781			42.266478162736384	BRCA	GDSC2
ZM447439	1050	AURKA	AURKB	Mitosis	cnaBRCA14	22	25	.51519223963812033	3.5304501214157327	2.8556720830650058			.091624752914263835	.67477803835072692	1.498297742847208	1.1190277355312388	.084794964562580413			42.266478162736384	BRCA	GDSC2
ZM447439	1050	AURKA	AURKB	Mitosis	cnaBRCA15	23	24	.29921833938924375	3.3760621806127649	2.9755114414032362			.31211024054522019	.40055073920952866	1.4227861642409461	1.2529108879910342	.31063810337372105			54.818488830656662	BRCA	GDSC2
ZM447439	1050	AURKA	AURKB	Mitosis	cnaBRCA16	17	30	.57243311832267951	3.6478682896726164	2.9015981274445588			.081597540787604367	.74627016222805764	1.435041018041544	1.2251924478657488	.065807552917992174			42.266478162736384	BRCA	GDSC2
ZM447439	1050	AURKA	AURKB	Mitosis	cnaBRCA17	10	37	.19172318806684993	2.9677877990032409	3.22658991237132			.54344371686118464	-.25880211336807912	1.1007334970703839	1.4052742166713796	.59327537969846134			55.857345684344786	BRCA	GDSC2
ZM447439	1050	AURKA	AURKB	Mitosis	cnaBRCA18	16	31	.10083165424861605	3.0815699399753331	3.2179543776827719			.76349284612378954	-.1363844377074388	1.5575078565667921	1.2374798397675411	.74476460912459697			55.857345684344786	BRCA	GDSC2
ZM447439	1050	AURKA	AURKB	Mitosis	cnaBRCA19	4	43	.77327387349866328	2.2359512835557638	3.2585558049662371			.20228344209776078	-1.0226045214104733	1.2543746888070892	1.327163019292624	.1460339537734705			44.824320805570096	BRCA	GDSC2
ZM447439	1050	AURKA	AURKB	Mitosis	cnaBRCA20	3	44	.62348778324931042	2.3905052302986394	3.2247770240198932			.3951963411925995	-.83427179372125382	1.3422250810363316	1.3378789370313589	.30165948249597496			54.818488830656662	BRCA	GDSC2
ZM447439	1050	AURKA	AURKB	Mitosis	cnaBRCA22	17	30	.20418005725825725	3.3471358342107855	3.0720131855395967			.51845992571934751	.27512264867118885	1.4366138808360642	1.295633960717113	.50464831172306501			55.857345684344786	BRCA	GDSC2
ZM447439	1050	AURKA	AURKB	Mitosis	cnaBRCA25	5	42	.49294313820195867	2.5820628135365764	3.2416997780973427			.33228281042221913	-.65963696456076626	1.2965790935982868	1.3421480931447962	.30298882545578976			54.818488830656662	BRCA	GDSC2
ZM447439	1050	AURKA	AURKB	Mitosis	cnaBRCA26	13	34	.14892307290025034	3.0259716861804198	3.2271786125713469			.59189197476920508	-.20120692639092708	.989583813770059	1.4605147584309703	.6500887174989376			55.857345684344786	BRCA	GDSC2
ZM447439	1050	AURKA	AURKB	Mitosis	cnaBRCA27	10	37	.44970150772732614	3.6426805045700932	3.0441864784343324			.18971959400754942	.59849402613576075	1.1861541222782703	1.3646525829023608	.21353679189883804			50.209617195453518	BRCA	GDSC2
ZM447439	1050	AURKA	AURKB	Mitosis	cnaBRCA28	4	43	.48131750402538176	3.762317235331512	3.1165682745684928			.0077866528129711633	.64574896076301913	.18210845880365636	1.387863600099148	.36208518399422251			55.857345684344786	BRCA	GDSC2
ZM447439	1050	AURKA	AURKB	Mitosis	cnaBRCA29	7	40	.50965501792329448	3.7490653685667659	3.0704561791950971			.20982516479592805	.67860918937166881	1.2018893066778358	1.3503442536735193	.2199553406506356			50.209617195453518	BRCA	GDSC2
ZM447439	1050	AURKA	AURKB	Mitosis	cnaBRCA30	5	42	.6416050982620648	3.9325617497275571	3.0809260952174631			.15108234087785247	.85163565451009404	1.0503444191844984	1.3513401416585196	.18179705521748443			49.581015059313941	BRCA	GDSC2
ZM447439	1050	AURKA	AURKB	Mitosis	cnaBRCA31	14	33	.53456717225973194	3.6646482726926668	2.9623220887901183			.066365385381746272	.70232618390254853	1.0348925798084709	1.4114791965347528	.10067344164583567			42.266478162736384	BRCA	GDSC2
ZM447439	1050	AURKA	AURKB	Mitosis	cnaBRCA32	7	40	.13451864234575439	3.0166760310358205	3.198624313263013			.70859223435852148	-.1819482822271925	1.107652582506842	1.3864348355413172	.74418398087684179			55.857345684344786	BRCA	GDSC2
ZM447439	1050	AURKA	AURKB	Mitosis	cnaBRCA33	6	41	1.2034675516034399	1.8563045730059535	3.3639970075545245			.034127839844700206	-1.5076924345485709	1.2928298233791791	1.2476949803300967	.0084787595077102894			12.718139261565437	BRCA	GDSC2
ZM447439	1050	AURKA	AURKB	Mitosis	cnaBRCA34	4	43	.41906333750489178	2.6559931367797178	3.2194821442012169			.44596079560507151	-.5634890074214991	1.2563548254734878	1.3507244832814476	.42695770514738529			55.857345684344786	BRCA	GDSC2
ZM447439	1050	AURKA	AURKB	Mitosis	cnaBRCA36	10	37	.42965010811321813	3.6223445776565404	3.049682674897455			.14575959362530475	.57266190275908535	.9477328168486161	1.412828158473596	.23431154691211634			50.209617195453518	BRCA	GDSC2
ZM447439	1050	AURKA	AURKB	Mitosis	cnaBRCA38	4	43	.37651567364877503	3.6353457581673227	3.1283795747698124			.033827137534748218	.50696618339751032	.18021629980223872	1.3928939568458405	.4750806016915502			55.857345684344786	BRCA	GDSC2
ZM447439	1050	AURKA	AURKB	Mitosis	cnaBRCA39	6	41	.30491427029367507	3.5297979197185185	3.1190955421819546			.45736300160525134	.41070237753656391	1.1690875738673472	1.3675503639061279	.48902630561816385			55.857345684344786	BRCA	GDSC2
ZM447439	1050	AURKA	AURKB	Mitosis	cnaBRCA42	3	44	.42672006164722048	2.6335915163839974	3.2082029590595282			.61859205181775778	-.57461144267553088	1.6920099327938904	1.3283259603456576	.47822667737097646			55.857345684344786	BRCA	GDSC2
ZM447439	1050	AURKA	AURKB	Mitosis	cnaBRCA47	7	40	.66278884132188776	2.4289384761402397	3.3014783853697396			.067180636952458031	-.87253990922949987	.97816748704814538	1.3610706575660274	.11271060843396366			42.266478162736384	BRCA	GDSC2
ZM447439	1050	AURKA	AURKB	Mitosis	cnaBRCA48	5	42	.26061844972447518	3.4858529437781511	3.1341057149733453			.69523293551927767	.3517472288048058	1.8283306521796534	1.2935153243941377	.58443307708257741			55.857345684344786	BRCA	GDSC2
ZM447439	1050	AURKA	AURKB	Mitosis	cnaBRCA57	4	43	.32839711287493051	3.576622451511736	3.1338422079470765			.61937025299699544	.4427802435646595	1.5732698079485792	1.3307842230713822	.53303274434672432			55.857345684344786	BRCA	GDSC2
ZM447439	1050	AURKA	AURKB	Mitosis	cnaBRCA58	8	39	.15799639186053191	3.3487407671808098	3.1351738105211475			.46012554451026699	.2135669566596623	.46800606839234676	1.4571824131201241	.68588205124950941			55.857345684344786	BRCA	GDSC2
ZM447439	1050	AURKA	AURKB	Mitosis	cnaBRCA60	3	44	.41308154248322138	3.6924508156942579	3.136008006833829			.017343034622015075	.55644280886042896	.14302914596050392	1.377678688707286	.49232639793380328			55.857345684344786	BRCA	GDSC2
ZM447439	1050	AURKA	AURKB	Mitosis	cnaBRCA62	9	38	.044082049026293181	3.1232681853196289	3.1829550284182786			.90544901076914386	-.059686843098649689	1.3200107890235042	1.3612305392065578	.90587428701254336			59.078757848644145	BRCA	GDSC2
ZM447439	1050	AURKA	AURKB	Mitosis	cnaBRCA63	6	41	.065858212705235883	3.2493062668446342	3.1601431011391079			.8980893115244295	.089163165705526293	1.5553665147481843	1.3265275382392097	.88090892570695378			58.727261713796928	BRCA	GDSC2
ZM447439	1050	AURKA	AURKB	Mitosis	cnaBRCA64	9	38	.12947114815877725	3.0299605987515044	3.2050541936580976			.72163384080505732	-.17509359490659326	1.2791558691647023	1.3676913502361974	.7285302752072228			55.857345684344786	BRCA	GDSC2
Alisertib	1051	AURKA	Mitosis	ARID1A_mut	5	42	.075098176091761504	3.1794539438801843	3.2997263443752209			.82092159945558785	-.12027240049503662	.99276648389383715	1.6489382207296732	.87458293081988936			60.015341596305674	BRCA	GDSC2
Alisertib	1051	AURKA	Mitosis	ASH1L_mut	3	44	.26664778073848761	2.8879161688909445	3.3141369926474393			.58537546429953069	-.42622082375649484	1.1143962697365377	1.6174333501418918	.65711613484249964			53.242614616317255	BRCA	GDSC2
Alisertib	1051	AURKA	Mitosis	BRCA1_mut	4	43	.29696697321664367	3.7206270936733103	3.2465876234527196			.36684749637549458	.47403947022059079	.82585429016954182	1.637487914158501	.57279223699173676			53.242614616317255	BRCA	GDSC2
Alisertib	1051	AURKA	Mitosis	BRCA2_mut	6	41	.23642901745544168	3.6162662462635509	3.2387360659897291			.52728200513789258	.37753018027382179	1.2496087279017678	1.635024836259064	.59124209469407585			53.242614616317255	BRCA	GDSC2
Alisertib	1051	AURKA	Mitosis	CDH1_mut	5	42	.27165093015033698	3.6743991263917835	3.2408042988381256			.65905655801097041	.43359482755365786	1.9871045554404609	1.5527434687301054	.568684032462907			53.242614616317255	BRCA	GDSC2
Alisertib	1051	AURKA	Mitosis	MACF1_mut	3	44	.31258083187959296	2.8195675032823302	3.3187971289389364			.28635416078146342	-.49922962565660622	.57940343798205063	1.6290565046998065	.60295898430623118			53.242614616317255	BRCA	GDSC2
Alisertib	1051	AURKA	Mitosis	NF1_mut	4	43	.33991277941546527	2.791064180586917	3.3330585921119189			.47184152029824972	-.54199441152500194	1.2724898465991039	1.6150566938488222	.51883457767240149			53.242614616317255	BRCA	GDSC2
Alisertib	1051	AURKA	Mitosis	PIK3CA_mut	15	32	.24388839941234944	3.5511660030978076	3.1630714417716588			.4401981767710057	.38809456132614883	1.577315941474823	1.5975453274300306	.43982147927411597			53.242614616317255	BRCA	GDSC2
Alisertib	1051	AURKA	Mitosis	POLR2B_mut	3	44	.54432062512244828	4.095820629005507	3.2317798703669012			.41562682379265176	.86404075863860585	1.4622325369527565	1.5929559605297192	.36652163723880993			52.360233891258567	BRCA	GDSC2
Alisertib	1051	AURKA	Mitosis	PTEN_mut	9	38	.94879135417106297	2.138765286312891	3.558865489640636			.044526266062380089	-1.420100203327745	1.7376651063013162	1.4393638126903707	.013917226134707413			10.437919601030563	BRCA	GDSC2
Alisertib	1051	AURKA	Mitosis	TP53_mut	37	10	.37202863741597103	3.1616341471753668	3.7505312737671623			.34384472357893914	-.58889712659179549	1.5473734934654073	1.717834716239889	.30214091461204096			47.706460201901216	BRCA	GDSC2
Alisertib	1051	AURKA	Mitosis	cnaBRCA5	6	41	.06497975017426913	3.1961461002298974	3.3002170629702632			.832064973939877	-.10407096274036576	.98278274430938295	1.6628278865945945	.88248544173839072			60.015341596305674	BRCA	GDSC2
Alisertib	1051	AURKA	Mitosis	cnaBRCA7	4	43	.25188476432479689	3.655156281833881	3.2526779315308061			.59616912999421656	.40247835030307488	1.3076766475235855	1.6166028218678126	.63224361037524179			53.242614616317255	BRCA	GDSC2
Alisertib	1051	AURKA	Mitosis	cnaBRCA9	4	43	.063949641564589016	3.3806432897801422	3.2782140238148747			.85107430605677514	.10242926596526747	.90829087286880517	1.6400674291467432	.90317783038567856			60.015341596305674	BRCA	GDSC2
Alisertib	1051	AURKA	Mitosis	cnaBRCA10	3	44	.4140901401652558	3.9046580886338398	3.2448136799376965			.3058216061286636	.65984440869614325	.83553787201809793	1.6201263513503317	.49127585961691789			53.242614616317255	BRCA	GDSC2
Alisertib	1051	AURKA	Mitosis	cnaBRCA12	10	37	.18106846181302721	3.5146313525413695	3.225390882641797			.66099586281276401	.28924046989957253	1.8762769432832416	1.5197178522512134	.61390929541561468			53.242614616317255	BRCA	GDSC2
Alisertib	1051	AURKA	Mitosis	cnaBRCA13	10	37	.3304582366525558	3.6997595973130033	3.1753562218927072			.38783780714203786	.52440337542029614	1.6711930499073255	1.5651144852271652	.35877460587506116			52.360233891258567	BRCA	GDSC2
Alisertib	1051	AURKA	Mitosis	cnaBRCA14	21	26	.64177763052093695	3.8276559537416994	2.8501923520994046			.028752710857802417	.97746360164229484	1.2535118949951403	1.7083408360176657	.033948177163867575			14.549218784514679	BRCA	GDSC2
Alisertib	1051	AURKA	Mitosis	cnaBRCA15	22	25	.42929295889370217	3.6442774860667226	2.972466859587692			.14697345433854994	.67181062647903067	1.5005721387892905	1.6191342113415041	.14891334954530752			29.782669909061514	BRCA	GDSC2
Alisertib	1051	AURKA	Mitosis	cnaBRCA16	16	31	.89959859673725351	4.1583683325880099	2.837157511669421			.002571879938874169	1.3212108209185889	1.1746954007835615	1.5954684989900463	.0054168343858586364			5.4168343858586372	BRCA	GDSC2
Alisertib	1051	AURKA	Mitosis	cnaBRCA17	10	37	.15619515105867984	3.483495755784253	3.2338059087923696			.5710442132637068	.24968984699188335	1.0485873499761613	1.7086320179768497	.66330354011245829			53.242614616317255	BRCA	GDSC2
Alisertib	1051	AURKA	Mitosis	cnaBRCA18	16	31	.24091598518795967	3.5397749491968016	3.1564315160003669			.40158853644854253	.38334343319643471	1.3271874741605814	1.7079583139479373	.43794258504748729			53.242614616317255	BRCA	GDSC2
Alisertib	1051	AURKA	Mitosis	cnaBRCA19	3	44	.25232805202094699	2.909257190165123	3.3126819230151088			.27993959278349267	-.40342473284998581	.42409457035035059	1.6330102019485619	.67440645180668501			53.242614616317255	BRCA	GDSC2
Alisertib	1051	AURKA	Mitosis	cnaBRCA20	3	44	.075825136361513279	3.4006282144630489	3.2791793531766147			.91029991316755465	.12144886128643417	1.621999677664818	1.6007459784589073	.89944922293549878			60.015341596305674	BRCA	GDSC2
Alisertib	1051	AURKA	Mitosis	cnaBRCA22	16	31	.22481576273938292	3.5230825527138565	3.1650469464431774			.40501804507844941	.3580356062706791	1.1234996236574306	1.7813785126469397	.46897428896754556			53.242614616317255	BRCA	GDSC2
Alisertib	1051	AURKA	Mitosis	cnaBRCA25	4	43	.22309367954100759	3.6132477887939252	3.2565763959996392			.47494202150982101	.35667139279428595	.78898894019883148	1.6413757296073297	.67157559715274096			53.242614616317255	BRCA	GDSC2
Alisertib	1051	AURKA	Mitosis	cnaBRCA26	13	34	.98662273152621471	4.329200802545766	2.8884166397078008			.0025915753088220652	1.4407841628379652	1.2437283592542223	1.5315038228265976	.0040926224698218921			5.4168343858586372	BRCA	GDSC2
Alisertib	1051	AURKA	Mitosis	cnaBRCA27	9	38	1.2259502744298096	4.7111471732571788	2.9496171479959363			.00063690131004156105	1.7615300252612425	1.0344009227647173	1.5098486578009285	.0018591249965890376			5.4168343858586372	BRCA	GDSC2
Alisertib	1051	AURKA	Mitosis	cnaBRCA28	4	43	.98897024078166318	4.6819906265371003	3.157158457604925			.034014063001337545	1.5248321689321753	.92264788729673042	1.576789228974222	.064949515604378796			17.018331640785693	BRCA	GDSC2
Alisertib	1051	AURKA	Mitosis	cnaBRCA29	7	40	.47601804795687674	3.9264092227819782	3.1750227905921582			.24304182934056998	.75138643218982004	1.4410353448622393	1.598580296824053	.25141815388366179			41.903025647276969	BRCA	GDSC2
Alisertib	1051	AURKA	Mitosis	cnaBRCA30	5	42	1.069089495729189	4.7373105112161751	3.1142672292161744			.08073185855355898	1.6230432820000007	1.5713737298391772	1.5128624107090842	.028720583621670844			14.360291810835427	BRCA	GDSC2
Alisertib	1051	AURKA	Mitosis	cnaBRCA31	15	32	.58498680577987916	3.9015625183172546	2.9988230752625427			.04030615577077027	.90273944305471199	1.1764239527048157	1.6828111934261811	.068073326563142758			17.018331640785693	BRCA	GDSC2
Alisertib	1051	AURKA	Mitosis	cnaBRCA32	8	39	.076623351983530943	3.1851196214217183	3.3078158772252935			.86371511296517811	-.12269625580357513	1.83555180932337	1.5542909451547007	.84438850614195982			60.015341596305674	BRCA	GDSC2
Alisertib	1051	AURKA	Mitosis	cnaBRCA33	6	41	1.0522878874714598	1.902818635257483	3.4894844968686658			.17202564363533468	-1.5866658616111828	2.419313149052809	1.351330215364507	.020228143795183836			12.136886277110303	BRCA	GDSC2
Alisertib	1051	AURKA	Mitosis	cnaBRCA34	5	42	.41257958709407466	3.8726349965851989	3.2172047904817664			.25537064654736319	.6554302061034325	1.034463258805872	1.6326393823344711	.38778097958109059			52.879224488330543	BRCA	GDSC2
Alisertib	1051	AURKA	Mitosis	cnaBRCA36	10	37	.0031756057293692128	3.2909362762064531	3.285849011380964			.9929926437159784	.0050872648254891573	1.5953664162098693	1.6036322638903164	.99293031361442996			63.37853065624023	BRCA	GDSC2
Alisertib	1051	AURKA	Mitosis	cnaBRCA38	4	43	.7035321547229394	4.2979134716474974	3.1928865650365159			.045788437677291037	1.1050269066109815	.7371822528645422	1.6138308385237252	.18509007840049441			34.704389700092705	BRCA	GDSC2
Alisertib	1051	AURKA	Mitosis	cnaBRCA39	6	41	.903229378983743	4.4932358986623804	3.1103990436874613			.064947811475919326	1.382836854974919	1.4245519689564441	1.5437809600809111	.04457362542962489			16.715109536109338	BRCA	GDSC2
Alisertib	1051	AURKA	Mitosis	cnaBRCA42	3	44	.28046485278414712	3.7065241626903593	3.2583228112520248			.71536966737562169	.44820135143833451	1.8269275940178713	1.5866180687377187	.64061056125764082			53.242614616317255	BRCA	GDSC2
Alisertib	1051	AURKA	Mitosis	cnaBRCA47	7	40	.79202490416187799	2.2493183745088787	3.4685136890399506			.17606691999413002	-1.2191953145310719	2.0591089432472978	1.4428507486565223	.059522586124386968			17.018331640785693	BRCA	GDSC2
Alisertib	1051	AURKA	Mitosis	cnaBRCA48	5	42	.10949022018212906	3.4435800361306748	3.2682827619644481			.74085387567213612	.17529727416622665	.98697893204635623	1.6487397365924019	.81802314257098863			60.015341596305674	BRCA	GDSC2
Alisertib	1051	AURKA	Mitosis	cnaBRCA57	5	42	.04764009204464717	3.3551233799626354	3.2788133162701674			.87302124629905353	.076310063692468066	.86237380653946427	1.6563631076447811	.92023523781002003			60.015341596305674	BRCA	GDSC2
Alisertib	1051	AURKA	Mitosis	cnaBRCA58	9	38	.10427699614021446	3.1519882317641676	3.3188916341390176			.76809119381876811	-.16690340237484991	1.4621866343343835	1.6289545744666791	.77977822604260205			59.982940464815549	BRCA	GDSC2
Alisertib	1051	AURKA	Mitosis	cnaBRCA60	3	44	.73077203127932444	4.3650722467449192	3.2134218055210324			.11442725002810532	1.1516504412238868	.82115475350208067	1.6024134932252008	.22707110720763038			40.071371860170082	BRCA	GDSC2
Alisertib	1051	AURKA	Mitosis	cnaBRCA62	9	38	.61978502383256884	4.0658627105341489	3.1024476786408646			.13822394845255778	.96341503189328437	1.653619155453391	1.5321447950099543	.10148839172998959			21.747512513569205	BRCA	GDSC2
Alisertib	1051	AURKA	Mitosis	cnaBRCA63	6	41	.83280281523318989	4.4064721381354479	3.123096179374329			.15982908884709393	1.2833759587611189	1.8730773746436602	1.494347828595481	.063144323978948674			17.018331640785693	BRCA	GDSC2
Alisertib	1051	AURKA	Mitosis	cnaBRCA64	9	38	.64358734003680429	4.0939317094444254	3.0957997578463257			.10960366848097834	.99813195159809975	1.5606576340317193	1.5487676743759848	.089391439176417953			20.628793656096455	BRCA	GDSC2
RO-3306	1052	CDK1	Cell cycle	ARID1A_mut	5	43	.36681445640152233	2.7813168477808432	3.2503318359287237			.51618264720805229	-.46901498814788045	1.4329518883648196	1.2629345416419111	.44152914657505704			48.870084219160212	BRCA	GDSC2
RO-3306	1052	CDK1	Cell cycle	ASH1L_mut	3	45	.78367376314514114	2.2732175107104133	3.2633600144824015			.43634188236786969	-.9901425037719882	1.7735809510728375	1.235280234368525	.19527444544054925			48.870084219160212	BRCA	GDSC2
RO-3306	1052	CDK1	Cell cycle	BRCA1_mut	4	44	.26823608511084041	3.5170155460992936	3.1727907045327757			.44999641845810384	.34422484156651789	.74036969629169647	1.3128165626447956	.60996707746978118			48.870084219160212	BRCA	GDSC2
RO-3306	1052	CDK1	Cell cycle	BRCA2_mut	6	42	.39225625719949164	3.6393656829502574	3.1389204544318519			.36315544970446195	.50044522851840556	1.1608871509867527	1.2891264730524281	.37345482194391366			48.870084219160212	BRCA	GDSC2
RO-3306	1052	CDK1	Cell cycle	CDH1_mut	5	43	.75574676992993173	2.3534337000034151	3.3000856903214482			.18541728117572936	-.94665199031803304	1.3066837107616145	1.2473320913308219	.11656400525059339			48.870084219160212	BRCA	GDSC2
RO-3306	1052	CDK1	Cell cycle	MACF1_mut	3	45	.2341287510501146	2.919464948161874	3.2202768519856377			.65465408956848115	-.30081190382376377	.97576544327201176	1.2971133128405827	.69639469214230854			48.870084219160212	BRCA	GDSC2
RO-3306	1052	CDK1	Cell cycle	NF1_mut	4	44	.57301493397623959	3.8687959230022138	3.1408106702688743			.22858211993070598	.72798525273333947	.95225097201647213	1.2897207314774544	.27824719890553978			48.870084219160212	BRCA	GDSC2
RO-3306	1052	CDK1	Cell cycle	PIK3CA_mut	16	32	.22263698532102125	3.391405098852788	3.1065116125685845			.48553269293255785	.28489348628420341	1.3514480434169054	1.2433945893958627	.47083129225777065			48.870084219160212	BRCA	GDSC2
RO-3306	1052	CDK1	Cell cycle	POLR2B_mut	3	45	.23314961652044178	2.920640413641534	3.2201984876203267			.67503567763929406	-.29955807397879264	1.0434689429538875	1.2947343384282008	.69759962437909251			48.870084219160212	BRCA	GDSC2
RO-3306	1052	CDK1	Cell cycle	PTEN_mut	9	39	1.0318727237613621	2.2036373848743276	3.4317465825633429			.0019915683534920854	-1.2281091976890153	.82112875987975942	1.2541064048289683	.0076380992846617115			11.45714892699257	BRCA	GDSC2
RO-3306	1052	CDK1	Cell cycle	TP53_mut	38	10	.39897422507755381	3.3070123608679682	2.8004383470856546			.36982432125924569	.50657401378231359	1.1726184167268197	1.6083481416656633	.26744257992834725			48.870084219160212	BRCA	GDSC2
RO-3306	1052	CDK1	Cell cycle	cnaBRCA5	6	42	.21369978830502465	2.9614546168699931	3.2357648924433184			.68257640733402969	-.27431027557332532	1.4915420227666134	1.255916075968488	.62671023913270751			48.870084219160212	BRCA	GDSC2
RO-3306	1052	CDK1	Cell cycle	cnaBRCA7	4	44	.30903776776007069	2.8382784672371018	3.2344940753384295			.42779075340799133	-.39621560810132772	.82054260969745552	1.3082330899826127	.55690711824643646			48.870084219160212	BRCA	GDSC2
RO-3306	1052	CDK1	Cell cycle	cnaBRCA8	3	45	.55568606622432892	2.5372649427041445	3.2457568523494862			.54279269860466806	-.7084919096453417	1.6786611827343854	1.2535521486958932	.35624665622111762			48.870084219160212	BRCA	GDSC2
RO-3306	1052	CDK1	Cell cycle	cnaBRCA9	4	44	.32152233429332844	3.5792286700660108	3.1671349659903472			.41032844322370904	.41209370407566359	.81938440165213455	1.3078654078612084	.54114782610548473			48.870084219160212	BRCA	GDSC2
RO-3306	1052	CDK1	Cell cycle	cnaBRCA10	3	45	.032541887611821849	3.240737598994571	3.198858675263458			.92350744812795993	.041878923731113016	.61491512717551788	1.3092996832739889	.95671387206364911			61.066842897679749	BRCA	GDSC2
RO-3306	1052	CDK1	Cell cycle	cnaBRCA12	10	38	.27516643011276959	3.4800197734033409	3.128175143415945			.3177279293031206	.35184462998739585	.83499509292644691	1.3649460023549416	.44275959414545463			48.870084219160212	BRCA	GDSC2
RO-3306	1052	CDK1	Cell cycle	cnaBRCA13	10	38	.26673741275462015	3.4715921282918272	3.1303929447610805			.49516768910675613	.34119918353074663	1.3977455294305785	1.2486099973228435	.4567710083585419			48.870084219160212	BRCA	GDSC2
RO-3306	1052	CDK1	Cell cycle	cnaBRCA14	22	26	.23966704734752972	3.3673201374437856	3.0611465446183086			.40951063880643557	.30617359282547696	1.2268429253335682	1.3185409023268082	.41231404426727603			48.870084219160212	BRCA	GDSC2
RO-3306	1052	CDK1	Cell cycle	cnaBRCA15	23	25	.30905811472981609	3.4061066586916078	3.0132160013572933			.28895401319379882	.3928906573343145	1.2250125618726215	1.3122070302701523	.29034482065731654			48.870084219160212	BRCA	GDSC2
RO-3306	1052	CDK1	Cell cycle	cnaBRCA16	17	31	.591370539420634	3.6736897259315349	2.9425202530001036			.043687360313037722	.73116947293143131	1.067767771682091	1.3175388122980491	.05613069290770805			42.098019680781043	BRCA	GDSC2
RO-3306	1052	CDK1	Cell cycle	cnaBRCA17	10	38	.046534647893617255	3.1540732299894758	3.2139505495774885			.88500372771458302	-.059877319588012679	1.0942977637831488	1.3293271112942864	.89639962375520887			59.759974917013935	BRCA	GDSC2
RO-3306	1052	CDK1	Cell cycle	cnaBRCA18	16	32	.11852308365285576	3.0999512669274498	3.2522385285312536			.66618827770075684	-.15228726160380379	.98811005124710194	1.4061623115648523	.70047120714129629			48.870084219160212	BRCA	GDSC2
RO-3306	1052	CDK1	Cell cycle	cnaBRCA19	4	44	.23971751091349308	2.9193224684896766	3.2271264388609229			.74857397745535037	-.30780397037124629	1.7258820327024402	1.2473736555041135	.64837861084537829			48.870084219160212	BRCA	GDSC2
RO-3306	1052	CDK1	Cell cycle	cnaBRCA20	3	45	.75389680177123142	2.3072811265431423	3.261089106760219			.000092678098524115904	-.95380798021707669	.15721359900660314	1.2931705208393969	.21248283815362692			48.870084219160212	BRCA	GDSC2
RO-3306	1052	CDK1	Cell cycle	cnaBRCA22	17	31	.13147019087082332	3.3105248358714605	3.1416751927104674			.65310149315414856	.16884964316099316	1.173002035413796	1.3399117423769797	.66514682538446723			48.870084219160212	BRCA	GDSC2
RO-3306	1052	CDK1	Cell cycle	cnaBRCA25	5	43	.34378044209057868	2.8073905290881247	3.2473000125208999			.52006823171572047	-.43990948343277525	1.3517000814045312	1.2725460102455097	.47055893787834058			48.870084219160212	BRCA	GDSC2
RO-3306	1052	CDK1	Cell cycle	cnaBRCA26	14	34	.41687593788727334	3.5745756251433209	3.0478468950539068			.16398382081373394	.52672873008941412	1.0871131180655809	1.3265809046174379	.19577138778043632			48.870084219160212	BRCA	GDSC2
RO-3306	1052	CDK1	Cell cycle	cnaBRCA27	10	38	.29458315498841353	3.4993949834238718	3.1230764039368579			.41454150977710891	.37631857948701386	1.2540895067577311	1.2830819577674584	.41146617319164636			48.870084219160212	BRCA	GDSC2
RO-3306	1052	CDK1	Cell cycle	cnaBRCA28	4	44	.033370979384220366	3.1621095043663612	3.2050548901448606			.92238357925716241	-.042945385778499379	.73804150624435449	1.3166905724229638	.94932628691007603			61.066842897679749	BRCA	GDSC2
RO-3306	1052	CDK1	Cell cycle	cnaBRCA29	7	41	.27855779773221717	2.8967949331796854	3.2534948451605246			.51422106512909727	-.35669991198083917	1.2792119032948983	1.2807205606873795	.49919840182053443			48.870084219160212	BRCA	GDSC2
RO-3306	1052	CDK1	Cell cycle	cnaBRCA30	5	43	.67323691055897295	3.9610740983081349	3.1131507602860147			.11813132796171059	.84792333802212028	.94002632940737174	1.2857632591850303	.16095281069991396			48.870084219160212	BRCA	GDSC2
RO-3306	1052	CDK1	Cell cycle	cnaBRCA31	15	33	.75972072289554893	3.8339910234813761	2.9139693282308694			.017389561341436172	.9200216952505067	1.1395690677675494	1.2409586020788423	.018613740232156416			18.61374023215642	BRCA	GDSC2
RO-3306	1052	CDK1	Cell cycle	cnaBRCA32	8	40	.48080196051370855	3.7086956162588942	3.1000322063442041			.27052055431926569	.60866340991469015	1.361498461049552	1.2480067073464216	.2207418828503338			48.870084219160212	BRCA	GDSC2
RO-3306	1052	CDK1	Cell cycle	cnaBRCA33	6	42	1.3927220027861593	1.7823707280290029	3.4042054479920307			.010810442507100943	-1.6218347199630279	1.0587144022781823	1.1767582153640339	.0025543992766132811			7.6631978298398451	BRCA	GDSC2
RO-3306	1052	CDK1	Cell cycle	cnaBRCA34	5	43	.010302639784955997	3.213354025917849	3.2000949547500013			.98016467506788763	.013259071167847747	1.0495010329488168	1.3073261138868644	.9826981748849839			61.418635930311503	BRCA	GDSC2
RO-3306	1052	CDK1	Cell cycle	cnaBRCA36	10	38	.16834191201130216	3.3725741157059801	3.1564503164941979			.59545477536072511	.21612379921178215	1.0626636919921404	1.3320964209726112	.63798529500082513			48.870084219160212	BRCA	GDSC2
RO-3306	1052	CDK1	Cell cycle	cnaBRCA38	4	44	.27473284396613318	3.5246128387593978	3.1721000415636755			.49180300073706001	.35251279719572226	.85441269174245549	1.3077867021411156	.60136453872682094			48.870084219160212	BRCA	GDSC2
RO-3306	1052	CDK1	Cell cycle	cnaBRCA39	6	42	.51624255502601735	3.7741696490951706	3.1196627449825782			.34386413408920474	.65450690411259238	1.4893220908662821	1.2381090053109054	.24294223058554112			48.870084219160212	BRCA	GDSC2
RO-3306	1052	CDK1	Cell cycle	cnaBRCA42	3	45	.65763494622169483	2.4183068133986825	3.2536873943031832			.45805781601908974	-.83538058090450074	1.5809537531634212	1.2543315874987462	.27581276222242412			48.870084219160212	BRCA	GDSC2
RO-3306	1052	CDK1	Cell cycle	cnaBRCA47	7	41	.32456738349809688	2.847102687007403	3.2619788871899389			.31785207871175053	-.4148762001825359	.89510475468599682	1.3262017207232382	.43147831148685978			48.870084219160212	BRCA	GDSC2
RO-3306	1052	CDK1	Cell cycle	cnaBRCA48	5	43	.19839002107337439	2.973188019367198	3.2280212345814729			.32507882946905031	-.25483321521427493	.33626526836161857	1.3402708390171758	.67653258698293151			48.870084219160212	BRCA	GDSC2
RO-3306	1052	CDK1	Cell cycle	cnaBRCA57	5	43	.21326241280489794	2.9561471420258774	3.230002731946743			.55554187694401702	-.27385558992086567	.8758889102182793	1.3164184266218708	.65385847145390097			48.870084219160212	BRCA	GDSC2
RO-3306	1052	CDK1	Cell cycle	cnaBRCA58	9	39	.43397991286155191	3.6486268244300626	3.0982874811274042			.097271990769123129	.55033934330265843	.70019211858531882	1.3577453182756054	.24661494433259626			48.870084219160212	BRCA	GDSC2
RO-3306	1052	CDK1	Cell cycle	cnaBRCA60	3	45	.080197139586928201	3.1047348763982257	3.2079255234365474			.8650203319639147	-.1031906470383217	.89292038267824292	1.3017846228709509	.89359816352080979			59.759974917013935	BRCA	GDSC2
RO-3306	1052	CDK1	Cell cycle	cnaBRCA62	9	39	.51446359334871383	3.7284577607664122	3.079864957357477			.2697707047011782	.64859280340893521	1.5671272609425524	1.1861657778654826	.17085920113065334			48.870084219160212	BRCA	GDSC2
RO-3306	1052	CDK1	Cell cycle	cnaBRCA63	6	42	.22408920534409743	3.4531017318596593	3.1655295903019369			.69301078944032879	.28757214155772237	1.6324403943838242	1.2339742620782046	.61009204855444477			48.870084219160212	BRCA	GDSC2
RO-3306	1052	CDK1	Cell cycle	cnaBRCA64	9	39	.19086061385005157	3.400475926713292	3.1555530729081971			.62663685223697696	.24492285380509493	1.3375000726929991	1.2715402491132428	.60824397599350033			48.870084219160212	BRCA	GDSC2
MK-2206	1053	AKT1	AKT2	PI3K/MTOR signaling	ARID1A_mut	5	45	.010982514473337601	2.3705551750935121	2.3502352448030663			.9816841407036222	.020319930290445765	1.7789889349927175	1.8565464135540213	.98150960401980503			99.510789620080203	BRCA	GDSC2
MK-2206	1053	AKT1	AKT2	PI3K/MTOR signaling	ASH1L_mut	3	47	1.0449075562845895	4.1139519263659423	2.2398192789895264			.077367839432455093	1.8741326473764159	1.0882192930991887	1.8180577997822103	.085692652894813148			66.172977476054427	BRCA	GDSC2
MK-2206	1053	AKT1	AKT2	PI3K/MTOR signaling	BRCA1_mut	4	46	.23254516389870533	2.7472877154884285	2.3179176310793879			.60568326102736647	.42937008440904068	1.4307376043591422	1.8708241568319584	.6575316813075367			92.409857913491649	BRCA	GDSC2
MK-2206	1053	AKT1	AKT2	PI3K/MTOR signaling	BRCA2_mut	6	44	.0026822745827275521	2.3566344935229124	2.3516717029651835			.99288379288533368	.0049627905577289688	1.123530548001163	1.916919596748788	.99510789620080198			99.510789620080203	BRCA	GDSC2
MK-2206	1053	AKT1	AKT2	PI3K/MTOR signaling	CDH1_mut	5	45	.42425758952521492	1.651681423463351	2.4301101060953068			.53402075358935575	-.77842868263195575	2.5168694394212543	1.7597352511242577	.37262074934217515			77.113160901817011	BRCA	GDSC2
MK-2206	1053	AKT1	AKT2	PI3K/MTOR signaling	MACF1_mut	3	47	.38880135919457259	1.6790448737583776	2.3952388780921368			.055800978759022971	-.71619400433375913	.35551248326815038	1.8802142259279964	.51693040060997486			84.001190099120919	BRCA	GDSC2
MK-2206	1053	AKT1	AKT2	PI3K/MTOR signaling	MLL3_mut	3	47	.89441852708236769	.83200547240395517	2.4493052228594401			.1753891206795683	-1.6172997504554849	1.4083443168490593	1.8236113358205441	.13965180510888364			66.172977476054427	BRCA	GDSC2
MK-2206	1053	AKT1	AKT2	PI3K/MTOR signaling	NF1_mut	5	45	.039574768231716663	2.4181621515305913	2.3449455807545019			.93332633403443932	.073216570776089451	1.7562377513231666	1.8583784426369307	.93344473381022919			99.510789620080203	BRCA	GDSC2
MK-2206	1053	AKT1	AKT2	PI3K/MTOR signaling	PIK3CA_mut	17	33	.49749054747637195	1.7616051196050881	2.6565477229793646			.095163467999094212	-.89494260337427645	1.6932309593613522	1.8494920015274088	.1021457153908895			66.172977476054427	BRCA	GDSC2
MK-2206	1053	AKT1	AKT2	PI3K/MTOR signaling	POLR2B_mut	3	47	.92493547423774447	3.9219560559300057	2.2520743345492664			.15461071984499317	1.6698817213807393	1.3526038941012994	1.8225403183696915	.12693729084922933			66.172977476054427	BRCA	GDSC2
MK-2206	1053	AKT1	AKT2	PI3K/MTOR signaling	PTEN_mut	9	41	.9479697422970772	1.0041482259895469	2.6481958014073075			.012237891557660998	-1.6440475754177606	1.4896472867563468	1.7791779555079459	.013152801860080349			27.223836923865097	BRCA	GDSC2
MK-2206	1053	AKT1	AKT2	PI3K/MTOR signaling	TP53_mut	39	11	.44002424994570977	2.176177567638367	2.9765851594281147			.25382084415298178	-.80040759178974774	1.7594844744979521	2.0293362483290371	.20360916146478286			66.172977476054427	BRCA	GDSC2
MK-2206	1053	AKT1	AKT2	PI3K/MTOR signaling	cnaBRCA5	6	44	.43678626600532527	3.0560921387888964	2.2562911149743679			.45373678271718598	.79980102381452856	2.3519110166438857	1.7605744301222217	.32057624210365876			77.113160901817011	BRCA	GDSC2
MK-2206	1053	AKT1	AKT2	PI3K/MTOR signaling	cnaBRCA7	4	46	.62807839161175294	3.4055733152972993	2.2606754050090516			.32580105737196929	1.1448979102882477	1.9315639611371547	1.8153798294049404	.23416306810720022			71.626350244555368	BRCA	GDSC2
MK-2206	1053	AKT1	AKT2	PI3K/MTOR signaling	cnaBRCA8	3	47	.21271264213406219	2.7217273659714025	2.3286846764615183			.86642663546017984	.39304268950988419	3.5572664139249315	1.7356540983201998	.72250389182058283			96.475597555333351	BRCA	GDSC2
MK-2206	1053	AKT1	AKT2	PI3K/MTOR signaling	cnaBRCA9	4	46	.14695469236606618	2.1023277108706231	2.3740011097418057			.76479711767222192	-.27167339887118258	1.5969341393885679	1.8642633500271426	.77922598025461554			96.475597555333351	BRCA	GDSC2
MK-2206	1053	AKT1	AKT2	PI3K/MTOR signaling	cnaBRCA10	4	46	1.3088560525619211	4.4468928673860333	2.1701258787404663			.12544178365729258	2.276766988645567	2.1784948083006972	1.7062322982665257	.015466758360662846			27.223836923865097	BRCA	GDSC2
MK-2206	1053	AKT1	AKT2	PI3K/MTOR signaling	cnaBRCA12	10	40	.27350514416271987	2.7546022457540289	2.2516834858516313			.50049574597007296	.50291875990239765	2.113714976734848	1.7692905218885238	.44296701514373304			77.113160901817011	BRCA	GDSC2
MK-2206	1053	AKT1	AKT2	PI3K/MTOR signaling	cnaBRCA13	10	40	.82020960215277927	3.5034946479238167	2.0644603853091845			.053452095749540969	1.4390342626146322	1.9591326854689288	1.7037540868962096	.024645072527537368			32.038594285798574	BRCA	GDSC2
MK-2206	1053	AKT1	AKT2	PI3K/MTOR signaling	cnaBRCA14	22	28	.3083363826960524	2.6679134284668327	2.1042595166191145			.3109449790636577	.56365391184771818	2.233053921668382	1.4361399596526172	.28454575218916639			77.113160901817011	BRCA	GDSC2
MK-2206	1053	AKT1	AKT2	PI3K/MTOR signaling	cnaBRCA15	23	27	.23954108023481083	2.5898398375781078	2.1498905787892246			.41374896741591849	.43994925878888314	2.0931582971138307	1.5875221675178168	.40275045438118362			77.113160901817011	BRCA	GDSC2
MK-2206	1053	AKT1	AKT2	PI3K/MTOR signaling	cnaBRCA16	17	33	.39295472363929801	2.8236891079118078	2.1094135471849942			.23956823054293497	.71427556072681364	2.1495128121808307	1.6266135644298247	.19434070595921304			66.172977476054427	BRCA	GDSC2
MK-2206	1053	AKT1	AKT2	PI3K/MTOR signaling	cnaBRCA17	11	39	.26930115690759654	1.9661147768948508	2.4611820345067232			.46925517413375673	-.49506725761187242	1.9949017479862303	1.7948720131888485	.43409200014986093			77.113160901817011	BRCA	GDSC2
MK-2206	1053	AKT1	AKT2	PI3K/MTOR signaling	cnaBRCA18	17	33	.26770197808735741	2.0280687529290851	2.5192785785397307			.40555602374572397	-.49120982561064563	2.0591370828901394	1.7118222814281694	.37435353298874607			77.113160901817011	BRCA	GDSC2
MK-2206	1053	AKT1	AKT2	PI3K/MTOR signaling	cnaBRCA19	4	46	.78531083317189232	1.0460343371261462	2.4658527074587164			.13584354113750136	-1.4198183703325702	1.4176372067708189	1.8310359345815836	.13849545767342225			66.172977476054427	BRCA	GDSC2
MK-2206	1053	AKT1	AKT2	PI3K/MTOR signaling	cnaBRCA20	3	47	.38956875207522312	3.0268066366840976	2.30921153152241			.62499871307553578	.71759510516168756	2.1532266367382458	1.8272918779392575	.51610710333528864			84.001190099120919	BRCA	GDSC2
MK-2206	1053	AKT1	AKT2	PI3K/MTOR signaling	cnaBRCA22	18	32	.23596381142149975	2.6298329090650814	2.1961365477635648			.44834401663226586	.43369636130151656	2.0121975770175764	1.7350273386300312	.42714324395671244			77.113160901817011	BRCA	GDSC2
MK-2206	1053	AKT1	AKT2	PI3K/MTOR signaling	cnaBRCA23	3	47	.195190137470897	2.6913635799067088	2.3306227904656476			.82169852506019458	.36074078944106125	2.415574087926887	1.8194703741232039	.74450347595117017			96.475597555333351	BRCA	GDSC2
MK-2206	1053	AKT1	AKT2	PI3K/MTOR signaling	cnaBRCA24	3	47	.024576906912735553	2.3950107551954045	2.3495389282131778			.97128052222200156	.045471826982226737	1.9066333059870211	1.8476917111617837	.96725053511544834			99.510789620080203	BRCA	GDSC2
MK-2206	1053	AKT1	AKT2	PI3K/MTOR signaling	cnaBRCA25	6	44	.20468552440051085	2.0197652501114214	2.3976084179758415			.68542020766776846	-.37784316786442007	2.0715963860160937	1.8179169448008632	.64024831821001227			92.409857913491649	BRCA	GDSC2
MK-2206	1053	AKT1	AKT2	PI3K/MTOR signaling	cnaBRCA26	16	34	.43261690035028	1.8191614177937865	2.6031405649089692			.10902982592444987	-.78397914711518268	1.3436515325016243	1.9889894890677748	.16005862131462312			66.172977476054427	BRCA	GDSC2
MK-2206	1053	AKT1	AKT2	PI3K/MTOR signaling	cnaBRCA27	10	40	.020306270876999762	2.3222114494465362	2.3597811849285044			.95751214446968325	-.037569735481968181	1.9900573043776129	1.8163393856363341	.95443726804610829			99.510789620080203	BRCA	GDSC2
MK-2206	1053	AKT1	AKT2	PI3K/MTOR signaling	cnaBRCA28	4	46	.18309099950825586	2.6635251110744926	2.3252013358110344			.8268033554796288	.33832377526345825	2.8040539194245451	1.7657817119221788	.72695327139323418			96.475597555333351	BRCA	GDSC2
MK-2206	1053	AKT1	AKT2	PI3K/MTOR signaling	cnaBRCA29	7	43	.33932824104911036	2.8883452067910014	2.2649987312574074			.55534567990268102	.62334647553359401	2.5703422212461517	1.7067067658103259	.40921337369883715			77.113160901817011	BRCA	GDSC2
MK-2206	1053	AKT1	AKT2	PI3K/MTOR signaling	cnaBRCA30	6	44	.060615796286626618	2.4509414403223526	2.3388116647652599			.9110958911839464	.11212977555709269	2.26158483062994	1.795851101674276	.88980811075895949			99.510789620080203	BRCA	GDSC2
MK-2206	1053	AKT1	AKT2	PI3K/MTOR signaling	cnaBRCA31	16	34	.088635787361697763	2.4636850332184306	2.2998353341209019			.78142295928186201	.16384969909752867	1.9949709163697471	1.7780477856678307	.77126854819583701			96.475597555333351	BRCA	GDSC2
MK-2206	1053	AKT1	AKT2	PI3K/MTOR signaling	cnaBRCA32	9	41	.31518693947394666	2.8268514946329173	2.2480902058514456			.3346552625836885	.57876128878147171	1.4946367451491249	1.8972029107134154	.39611850758748457			77.113160901817011	BRCA	GDSC2
MK-2206	1053	AKT1	AKT2	PI3K/MTOR signaling	cnaBRCA33	6	44	.25284678667315291	1.9420241617196361	2.4082094754838121			.63253762616077625	-.46618531376417605	2.167553518365501	1.8023225925239386	.56396025731665644			88.740209299900471	BRCA	GDSC2
MK-2206	1053	AKT1	AKT2	PI3K/MTOR signaling	cnaBRCA34	5	45	.72491805214055804	3.530718067804405	2.2213282567240782			.15482617420786229	1.3093898110803268	1.6489284003563045	1.8198875421996923	.13066815786945352			66.172977476054427	BRCA	GDSC2
MK-2206	1053	AKT1	AKT2	PI3K/MTOR signaling	cnaBRCA36	10	40	.88553313271497613	3.5849320124494284	2.0441010441777814			.020666998860731048	1.540830968271647	1.6580914816046992	1.7583647670541678	.015706059763768324			27.223836923865097	BRCA	GDSC2
MK-2206	1053	AKT1	AKT2	PI3K/MTOR signaling	cnaBRCA38	4	46	.53010694803181169	3.2450495836103905	2.2746339903731303			.4259333685827022	.97041559323726023	2.0826497489779965	1.8125545924142883	.31428934627682276			77.113160901817011	BRCA	GDSC2
MK-2206	1053	AKT1	AKT2	PI3K/MTOR signaling	cnaBRCA39	7	43	.56211923510326023	1.4750430289929122	2.4950711788059339			.30037952579303656	-1.0200281498130217	2.3139159209810334	1.7315690056659165	.17422632213795244			66.172977476054427	BRCA	GDSC2
MK-2206	1053	AKT1	AKT2	PI3K/MTOR signaling	cnaBRCA42	3	47	.45872034209314189	3.1451897130518276	2.3016551649457466			.70011006062165548	.84353454810608097	3.2731438450151962	1.7500633067773892	.44488362058740583			77.113160901817011	BRCA	GDSC2
MK-2206	1053	AKT1	AKT2	PI3K/MTOR signaling	cnaBRCA47	7	43	.18974228891884368	2.6535034655042895	2.3032287821645472			.57322703417587273	.35027468333974232	1.3944794083959886	1.9018328343296327	.64364614158777522			92.409857913491649	BRCA	GDSC2
MK-2206	1053	AKT1	AKT2	PI3K/MTOR signaling	cnaBRCA48	5	45	.058958883253254511	2.4504293486999171	2.341360336624577			.90067943824380858	.10906901207534014	1.7526215015384727	1.8585089674276343	.90098995002764648			99.510789620080203	BRCA	GDSC2
MK-2206	1053	AKT1	AKT2	PI3K/MTOR signaling	cnaBRCA57	5	45	.031806682880226082	2.4052290917587484	2.346382587395818			.960327282199819	.058846504362930485	2.4308702647431528	1.7880067766383181	.94648609556955754			99.510789620080203	BRCA	GDSC2
MK-2206	1053	AKT1	AKT2	PI3K/MTOR signaling	cnaBRCA58	9	41	.50167678968725804	1.6054461527102477	2.5162035735905683			.1314579666197325	-.91075742088032063	1.4647899481521398	1.8777131969201848	.17928550135573335			66.172977476054427	BRCA	GDSC2
MK-2206	1053	AKT1	AKT2	PI3K/MTOR signaling	cnaBRCA60	3	47	.78125724924303275	3.6873079647819664	2.2670518722821207			.40490512322295447	1.4202560924998457	2.34633535226483	1.7914035546134437	.19577566782855915			66.172977476054427	BRCA	GDSC2
MK-2206	1053	AKT1	AKT2	PI3K/MTOR signaling	cnaBRCA61	3	47	.56167705497387932	1.3843247669157197	2.4140507998054979			.22136612758596208	-1.0297260328897782	1.046213479426082	1.8599873443369015	.35029381786610059			77.113160901817011	BRCA	GDSC2
MK-2206	1053	AKT1	AKT2	PI3K/MTOR signaling	cnaBRCA62	10	40	.015503774594197347	2.329319408117879	2.3580041952606687			.96355116771802907	-.028684787142789769	1.7105227894312096	1.8809376404739164	.96520485524814226			99.510789620080203	BRCA	GDSC2
MK-2206	1053	AKT1	AKT2	PI3K/MTOR signaling	cnaBRCA63	7	43	.22695074660858314	2.7122276474109412	2.293669031621604			.57208573739015156	.41855861578933728	1.7281216270678474	1.8602715398196654	.58022444542242613			88.740209299900471	BRCA	GDSC2
MK-2206	1053	AKT1	AKT2	PI3K/MTOR signaling	cnaBRCA64	9	41	.044306571274897948	2.2850563936738482	2.3670208377692905			.90983839177232995	-.081964444095442346	1.9425027315631442	1.8308644908139784	.90469728676096761			99.510789620080203	BRCA	GDSC2
Palbociclib	1054	CDK4	CDK6	Cell cycle	ARID1A_mut	5	45	.95562755282421041	3.1696120405713586	4.2505490864211461			.07317242738858877	-1.0809370458497876	1.0101211605809803	1.14149267613607	.048215687276272276			40.626344115507415	BRCA	GDSC2
Palbociclib	1054	CDK4	CDK6	Cell cycle	ASH1L_mut	3	47	1.2125077804105151	2.8536938788215611	4.2247167543690134			.074083989676494766	-1.3710228755474523	.76649285930634969	1.1439419572031808	.04727387353621948			40.626344115507415	BRCA	GDSC2
Palbociclib	1054	CDK4	CDK6	Cell cycle	BRCA1_mut	4	46	.47594133879958589	4.654080826863435	4.0979662127033611			.33937537649852689	.55611461416007391	.95916384979501046	1.1810866837941871	.36579853777303173			97.636808623335838	BRCA	GDSC2
Palbociclib	1054	CDK4	CDK6	Cell cycle	BRCA2_mut	6	44	.18839673830556986	3.9474442027433376	4.1690478153488257			.68027704033192227	-.22160361260548811	1.1810179160717689	1.1757058908605109	.66702445515312081			97.636808623335838	BRCA	GDSC2
Palbociclib	1054	CDK4	CDK6	Cell cycle	CDH1_mut	5	45	.88987747586635946	3.231762616428699	4.2436434668814416			.18035640565281399	-1.0118808504527426	1.3844141844372064	1.1118939717335867	.065117702079257142			42.326506351517139	BRCA	GDSC2
Palbociclib	1054	CDK4	CDK6	Cell cycle	MACF1_mut	3	47	.71516745625109335	3.3618053919769779	4.1922841045931367			.25914394703207694	-.8304787126161588	.93501914630112903	1.1700805729879582	.2356556172959875			87.529229281366781	BRCA	GDSC2
Palbociclib	1054	CDK4	CDK6	Cell cycle	MLL3_mut	3	47	.16308386106884445	3.9619253704619788	4.15397857405154			.76453735880412343	-.19205320358956124	.94684414034617004	1.1866512309985813	.78536394045577484			97.636808623335838	BRCA	GDSC2
Palbociclib	1054	CDK4	CDK6	Cell cycle	NF1_mut	5	45	.2686575573410534	3.8584498614903566	4.1740115507634794			.53801074222333578	-.31556168927312278	.99705046536441522	1.1894134301864945	.57139752327413618			97.636808623335838	BRCA	GDSC2
Palbociclib	1054	CDK4	CDK6	Cell cycle	PIK3CA_mut	17	33	.011244300134884927	4.1512015848492148	4.1379497621021724			.97300211266751946	.013251822747042397	1.4128609864640334	1.0417945057733193	.97011162365321058			98.913342019543038	BRCA	GDSC2
Palbociclib	1054	CDK4	CDK6	Cell cycle	POLR2B_mut	3	47	.77000274842074701	3.3038945473267263	4.1959805414857057			.40986071910063249	-.89208599415897938	1.4925824309561135	1.1418113434473838	.20218124405857132			81.822211206963274	BRCA	GDSC2
Palbociclib	1054	CDK4	CDK6	Cell cycle	PTEN_mut	9	41	.63690273596552061	3.5452838492731429	4.2735418158134157			.0091579239420360014	-.72825796654027286	.53104872012772508	1.2298513944750264	.090016592095748985			46.80862788978947	BRCA	GDSC2
Palbociclib	1054	CDK4	CDK6	Cell cycle	TP53_mut	39	11	.18335252721938922	4.1898531837750035	3.9744086295075634			.61293233064227493	.21544455426744014	1.1574606660126647	1.2395202578662747	.59370055445690662			97.636808623335838	BRCA	GDSC2
Palbociclib	1054	CDK4	CDK6	Cell cycle	cnaBRCA5	6	44	.096106090080913406	4.0428316794800452	4.1560404321574556			.84431090524192864	-.11320875267741037	1.2838587475156491	1.1650172002957695	.8261576114282263			97.636808623335838	BRCA	GDSC2
Palbociclib	1054	CDK4	CDK6	Cell cycle	cnaBRCA7	4	46	.15309200204256954	4.3082995122705938	4.128034153102738			.71049440917859885	.1802653591678558	.83525917527928928	1.1968382133501463	.77026751471326993			97.636808623335838	BRCA	GDSC2
Palbociclib	1054	CDK4	CDK6	Cell cycle	cnaBRCA8	3	47	.95172370013746022	5.1698326170025792	4.0768781115063968			.18811229333899962	1.0929545054961824	.98941847209906764	1.1548104194005737	.11655783403871774			55.100067000121115	BRCA	GDSC2
Palbociclib	1054	CDK4	CDK6	Cell cycle	cnaBRCA9	4	46	.059773460249146024	4.0776536879116927	4.1480903117426431			.92666176879072437	-.070436623830950396	1.3797751233265745	1.163729049752418	.9091886758351827			98.233510546065517	BRCA	GDSC2
Palbociclib	1054	CDK4	CDK6	Cell cycle	cnaBRCA10	4	46	1.0910814873614942	5.2749308664708927	4.0439792527374951			.096102624598284475	1.2309516137333976	1.0508164336109005	1.1331646810392291	.041653337975662383			40.626344115507415	BRCA	GDSC2
Palbociclib	1054	CDK4	CDK6	Cell cycle	cnaBRCA12	10	40	.45472753229281326	4.5639901423263831	4.0370716917136136			.18561952734281745	.52691845061276954	1.0466398438202615	1.1831216345761495	.2045555280174082			81.822211206963274	BRCA	GDSC2
Palbociclib	1054	CDK4	CDK6	Cell cycle	cnaBRCA13	10	40	.75895663631184818	4.8259746755913211	3.9715755583973782			.16192672812901998	.8543991171939429	1.7321955076984632	.93132164257191352	.036902793522734782			40.626344115507415	BRCA	GDSC2
Palbociclib	1054	CDK4	CDK6	Cell cycle	cnaBRCA14	22	28	.51215550080772765	4.4696387622405895	3.8853827258041207			.10566816874138765	.58425603643646884	1.5006656391549003	.74966893376596433	.078522864321266053			45.368766052287057	BRCA	GDSC2
Palbociclib	1054	CDK4	CDK6	Cell cycle	cnaBRCA15	23	27	.24845086916852804	4.299326503033857	4.008824426741838			.40906359697459149	.29050207629201896	1.4953923544621868	.79486404323285031	.38561302836780631			97.636808623335838	BRCA	GDSC2
Palbociclib	1054	CDK4	CDK6	Cell cycle	cnaBRCA16	17	33	.77515613432347008	4.7070595723953295	3.8515986776087194			.040838613422114638	.85546089478661003	1.5049051526867325	.83338084740750018	.01246312519363098			40.626344115507415	BRCA	GDSC2
Palbociclib	1054	CDK4	CDK6	Cell cycle	cnaBRCA17	11	39	.11362087082125626	4.2467836045088285	4.1130294728772112			.66594458957160141	.13375413163161731	.76322233738655421	1.2637970500037736	.74072385654474537			97.636808623335838	BRCA	GDSC2
Palbociclib	1054	CDK4	CDK6	Cell cycle	cnaBRCA18	17	33	.028001818416927015	4.1642344844435248	4.1312358441293471			.92145489278031967	.032998640314177763	1.0417378666769654	1.2411666925676277	.92566192629946353			98.233510546065517	BRCA	GDSC2
Palbociclib	1054	CDK4	CDK6	Cell cycle	cnaBRCA19	4	46	.070654080004461509	4.2190488242338615	4.1357950824972374			.87565418426524799	.083253741736624143	.93294803241145541	1.1928942536953484	.89275331583836059			98.233510546065517	BRCA	GDSC2
Palbociclib	1054	CDK4	CDK6	Cell cycle	cnaBRCA20	3	47	.0015471306984121691	4.1441693566386419	4.1423459791892006			.99694704113460131	.0018233774494413879	.69385590236133499	1.1951773833833521	.99793780688085387			99.793780688085391	BRCA	GDSC2
Palbociclib	1054	CDK4	CDK6	Cell cycle	cnaBRCA22	18	32	.06945635751478739	4.1948142579314727	4.1130035140325578			.83471298459494125	.081810743898914851	1.4741563689935067	.97800161685492726	.81463531318427707			97.636808623335838	BRCA	GDSC2
Palbociclib	1054	CDK4	CDK6	Cell cycle	cnaBRCA23	3	47	.19098636795729373	4.3538115814192544	4.1289645605861827			.72375178945796526	.22484702083307173	.93476092518304377	1.1867145912392945	.74981427998750583			97.636808623335838	BRCA	GDSC2
Palbociclib	1054	CDK4	CDK6	Cell cycle	cnaBRCA24	3	47	.23691299381531478	4.4044856579011791	4.1257300450660601			.67810890715194483	.27875561283511896	.98359772665566536	1.1842946733446884	.69250868921509767			97.636808623335838	BRCA	GDSC2
Palbociclib	1054	CDK4	CDK6	Cell cycle	cnaBRCA25	6	44	.079365503996601555	4.0601717120290273	4.1536758822644142			.79905508550977122	-.09350417023538693	.74908465333585061	1.2182691886802619	.85606194694852			98.233510546065517	BRCA	GDSC2
Palbociclib	1054	CDK4	CDK6	Cell cycle	cnaBRCA26	16	34	.2445232830186293	3.947804867988491	4.2340556236468379			.41501506253840925	-.2862507556583469	1.1183537998762496	1.1936613441156356	.42390051648003646			97.636808623335838	BRCA	GDSC2
Palbociclib	1054	CDK4	CDK6	Cell cycle	cnaBRCA27	10	40	.16386160005542577	3.9883040802591649	4.1809932072304168			.69403829080807744	-.19268912697125185	1.4051995618274193	1.1163496982719001	.64512188161830741			97.636808623335838	BRCA	GDSC2
Palbociclib	1054	CDK4	CDK6	Cell cycle	cnaBRCA28	4	46	.053782976769743973	4.2007641838673369	4.1373850512247614			.90446167433645508	.063379132642575442	.92590491491285998	1.1933598916889114	.91825501974539103			98.233510546065517	BRCA	GDSC2
Palbociclib	1054	CDK4	CDK6	Cell cycle	cnaBRCA29	7	43	.1268726711335102	4.2709184256455854	4.1215427933090529			.73167865332042248	.1493756323365325	1.007028937988323	1.1997278059172203	.7569275151803937			97.636808623335838	BRCA	GDSC2
Palbociclib	1054	CDK4	CDK6	Cell cycle	cnaBRCA30	6	44	.85708717032736659	4.9974894795929563	4.0258598230511504			.30218858998016029	.97162965654180589	2.0522735657325928	.97202427851854123	.054689309386259981			40.626344115507415	BRCA	GDSC2
Palbociclib	1054	CDK4	CDK6	Cell cycle	cnaBRCA31	16	34	.11806562038016358	4.2369260423554795	4.0979986004153144			.74360194495488696	.13892744194016515	1.5393418101068126	.96793975486031458	.69867495667602197			97.636808623335838	BRCA	GDSC2
Palbociclib	1054	CDK4	CDK6	Cell cycle	cnaBRCA32	9	41	.24629305376960481	4.3793743218232226	4.0904487852536429			.35938881874316952	.28892553656957976	.7172177445276452	1.2443899775336291	.50664769822421207			97.636808623335838	BRCA	GDSC2
Palbociclib	1054	CDK4	CDK6	Cell cycle	cnaBRCA33	6	44	.026220885644347942	4.1696487631787198	4.1387471934712741			.93154996938693246	.030901569707445731	.73009448219437689	1.2200009788886035	.95220588447479593			98.913342019543038	BRCA	GDSC2
Palbociclib	1054	CDK4	CDK6	Cell cycle	cnaBRCA34	5	45	.45214619659598282	4.617515483419834	4.0896709261046489			.14861373161801436	.52784455731518509	.61901476208576756	1.2049615971897252	.34229133126647515			97.636808623335838	BRCA	GDSC2
Palbociclib	1054	CDK4	CDK6	Cell cycle	cnaBRCA36	10	40	.38354373113076956	4.4997239122391175	4.0531382492354293			.15671400073513608	.44658566300368818	.73900789494062147	1.2420086122625236	.28341764698974675			97.450679170031222	BRCA	GDSC2
Palbociclib	1054	CDK4	CDK6	Cell cycle	cnaBRCA38	4	46	.27874930679332222	4.4437986553662228	4.1162516189205096			.62565763716656564	.32754703644571315	1.1789804281881615	1.1747976983649298	.59530239704256771			97.636808623335838	BRCA	GDSC2
Palbociclib	1054	CDK4	CDK6	Cell cycle	cnaBRCA39	7	43	.41076170826569613	4.5544493992139952	4.0753865883095441			.56890901038822494	.47906281090445102	2.0752798479454264	.96915793851065735	.31858875882510207			97.450679170031222	BRCA	GDSC2
Palbociclib	1054	CDK4	CDK6	Cell cycle	cnaBRCA42	3	47	.33680366562594766	4.5143431660517406	4.118717863694747			.50591233461387997	.39562530235699356	.83670420903354992	1.1871595792208987	.57430735466785676			97.636808623335838	BRCA	GDSC2
Palbociclib	1054	CDK4	CDK6	Cell cycle	cnaBRCA47	7	43	.1088954533709583	4.032165645239119	4.1604095250031286			.67917705708585785	-.12824387976400953	.63119498872899149	1.2361815613478249	.79047329703792191			97.636808623335838	BRCA	GDSC2
Palbociclib	1054	CDK4	CDK6	Cell cycle	cnaBRCA48	5	45	.11797549688211126	4.0174004641246812	4.1563503726929989			.69230773310529081	-.13894990856831768	.63865479100417499	1.214992824179159	.80345141555966326			97.636808623335838	BRCA	GDSC2
Palbociclib	1054	CDK4	CDK6	Cell cycle	cnaBRCA57	5	45	.11780951563507495	4.2673345869641466	4.1285799145997251			.78434422272962501	.13875467236442152	1.0021960214281855	1.1924698304862142	.80372211565009888			97.636808623335838	BRCA	GDSC2
Palbociclib	1054	CDK4	CDK6	Cell cycle	cnaBRCA58	9	41	.12543436830726795	4.0213801397721296	4.1690328739965654			.70323611670947295	-.14765273422443581	.98737707344176673	1.2115210757823793	.73477355613159823			97.636808623335838	BRCA	GDSC2
Palbociclib	1054	CDK4	CDK6	Cell cycle	cnaBRCA60	3	47	.25271475340089017	4.4218994100767679	4.1246185289697461			.66264853507914245	.29728088110702178	.99626559589574493	1.1835578640064015	.67318464391389998			97.636808623335838	BRCA	GDSC2
Palbociclib	1054	CDK4	CDK6	Cell cycle	cnaBRCA61	3	47	.29086517220169167	3.8210208381650888	4.1629724803683636			.093250737429701636	-.3419516422032749	.15574727460159044	1.200482464075268	.62745832254243794			97.636808623335838	BRCA	GDSC2
Palbociclib	1054	CDK4	CDK6	Cell cycle	cnaBRCA62	10	40	.21833020734641184	4.3474937194691536	4.0911957974279201			.67931533851926718	.25629792204123358	1.8442498384645751	.95453987008738372	.53980323485941506			97.636808623335838	BRCA	GDSC2
Palbociclib	1054	CDK4	CDK6	Cell cycle	cnaBRCA63	7	43	.42037131119631194	4.5638811880371559	4.0738511808267042			.55740217986131424	.49003000721045176	2.0587234510434209	.97340714644472059	.30751773702139812			97.450679170031222	BRCA	GDSC2
Palbociclib	1054	CDK4	CDK6	Cell cycle	cnaBRCA64	9	41	.77027980534644958	4.8550702662076217	3.9860277242912137			.17844098181018489	.86904254191640806	1.7303782065063489	.96364192809868332	.041700351961219483			40.626344115507415	BRCA	GDSC2
Dactolisib	1057	PI3K (class 1)	MTORC1	MTORC2	PI3K/MTOR signaling	ARID1A_mut	5	39	.93025964119936733	-2.6508228093018169	-1.3218985910711472			.021950862649146995	-1.3289242182306698	.87859935179850834	1.4745579196254364	.056849788119441462			46.135899460114175	BRCA	GDSC2
Dactolisib	1057	PI3K (class 1)	MTORC1	MTORC2	PI3K/MTOR signaling	ASH1L_mut	3	41	1.0751991270802754	-2.9136816999268405	-1.3674905853293491			.11461415482079534	-1.5461911145974914	1.0695049576259321	1.454028193126089	.079417541649172169			46.135899460114175	BRCA	GDSC2
Dactolisib	1057	PI3K (class 1)	MTORC1	MTORC2	PI3K/MTOR signaling	BRCA1_mut	4	40	.95146374096126485	-.22987358566290875	-1.5972166188908052			.055108628875384903	1.3673430332278964	.96013612851846286	1.4673758727581734	.076768013723643946			46.135899460114175	BRCA	GDSC2
Dactolisib	1057	PI3K (class 1)	MTORC1	MTORC2	PI3K/MTOR signaling	BRCA2_mut	4	40	.0014700966790900593	-1.4709182518685751	-1.4731121522702384			.99786475868488622	.0021939004016633401	1.457845545970996	1.4949723897708285	.99777651508902654			84.917150220342691	BRCA	GDSC2
Dactolisib	1057	PI3K (class 1)	MTORC1	MTORC2	PI3K/MTOR signaling	CDH1_mut	5	39	.67164951331010303	-2.3409286250114634	-1.3616286146981158			.35900435577984008	-.97930001031334757	2.0852507272581065	1.3754940876938135	.16474702427348342			63.687184016978819	BRCA	GDSC2
Dactolisib	1057	PI3K (class 1)	MTORC1	MTORC2	PI3K/MTOR signaling	NF1_mut	3	41	.20112472113610841	-1.7522210011649009	-1.452475514507052			.67814355532626813	-.29974548665784884	1.0424673156320263	1.5092553909210029	.73833953774179228			77.719951341241298	BRCA	GDSC2
Dactolisib	1057	PI3K (class 1)	MTORC1	MTORC2	PI3K/MTOR signaling	PIK3CA_mut	15	29	.05738044971233882	-1.529329979976267	-1.4437313585737876			.85522401050918184	-.085598621402479314	1.4311534866938402	1.521177539234158	.85769139902340097			82.441069851060206	BRCA	GDSC2
Dactolisib	1057	PI3K (class 1)	MTORC1	MTORC2	PI3K/MTOR signaling	PTEN_mut	8	36	1.042072419430669	-2.6496192096814828	-1.2114223728008882			.0015753814737336136	-1.4381968368805946	.84667379309118573	1.4636747654402684	.010848619375950963			31.549434668691585	BRCA	GDSC2
Dactolisib	1057	PI3K (class 1)	MTORC1	MTORC2	PI3K/MTOR signaling	TP53_mut	33	11	.46265733161175887	-1.6420062741382313	-.96563200470201904			.31192245070877689	-.67637426943621226	1.2444862298480541	2.0051088452558807	.19106155205093642			63.687184016978819	BRCA	GDSC2
Dactolisib	1057	PI3K (class 1)	MTORC1	MTORC2	PI3K/MTOR signaling	cnaBRCA5	5	39	.04350512176515	-1.4153713620130279	-1.4802898022620177			.94289806698668699	.064918440248989739	1.8493047453037894	1.4495037642277742	.9274620358244271			82.441069851060206	BRCA	GDSC2
Dactolisib	1057	PI3K (class 1)	MTORC1	MTORC2	PI3K/MTOR signaling	cnaBRCA7	4	40	.57106960087121927	-.70886389681227535	-1.5493175877758685			.14937738423983032	.84045369096359313	.86667117334101484	1.5082403269816782	.28236886593733468			66.439733161725826	BRCA	GDSC2
Dactolisib	1057	PI3K (class 1)	MTORC1	MTORC2	PI3K/MTOR signaling	cnaBRCA8	3	41	.54027361891902437	-.72880176553203169	-1.5273598488216522			.64216005868861581	.79855808328962052	2.5408667522532444	1.4039592113445438	.37150987976875538			67.365608267739901	BRCA	GDSC2
Dactolisib	1057	PI3K (class 1)	MTORC1	MTORC2	PI3K/MTOR signaling	cnaBRCA9	4	40	.23176815496968695	-1.7866199655488031	-1.4415419809022159			.68508090001631983	-.34507798464658723	1.4971845412859386	1.4882532808000588	.66078230465318621			76.252970591026937	BRCA	GDSC2
Dactolisib	1057	PI3K (class 1)	MTORC1	MTORC2	PI3K/MTOR signaling	cnaBRCA10	4	40	.14709521485318153	-1.2735377974513211	-1.4928501977119639			.83909403505646551	.2193124002606428	1.9462244793377499	1.4500260216903349	.78047133946445513			80.048342509174901	BRCA	GDSC2
Dactolisib	1057	PI3K (class 1)	MTORC1	MTORC2	PI3K/MTOR signaling	cnaBRCA12	10	34	.33173046205424367	-1.0941823543685745	-1.584303986899944			.39468506637717604	.49012163253136953	1.5795051464003351	1.4483945747504754	.36172089558523179			67.365608267739901	BRCA	GDSC2
Dactolisib	1057	PI3K (class 1)	MTORC1	MTORC2	PI3K/MTOR signaling	cnaBRCA13	8	36	.055812129685087981	-1.541043599790654	-1.4577725083321833			.90069884738909978	-.08327109145847067	1.7060934482775045	1.445367409156364	.88713868838312393			82.441069851060206	BRCA	GDSC2
Dactolisib	1057	PI3K (class 1)	MTORC1	MTORC2	PI3K/MTOR signaling	cnaBRCA14	20	24	.03832039303285472	-1.4417254795846195	-1.4989020627746441			.90287986094000361	.05717658319002461	1.7350764078713694	1.2563532033746398	.89988624505030401			82.441069851060206	BRCA	GDSC2
Dactolisib	1057	PI3K (class 1)	MTORC1	MTORC2	PI3K/MTOR signaling	cnaBRCA15	20	24	.1111068050458026	-1.3826153319121577	-1.5481605191683621			.72227992944404118	.16554518725620437	1.6918900003602009	1.2997057225703901	.71548116837832654			77.49368576041816	BRCA	GDSC2
Dactolisib	1057	PI3K (class 1)	MTORC1	MTORC2	PI3K/MTOR signaling	cnaBRCA16	15	29	.28223726455381132	-1.1978721230511935	-1.6151750776729634			.41717615505811667	.41730295462176992	1.6964068150591849	1.3565705175868366	.37990286201030599			67.365608267739901	BRCA	GDSC2
Dactolisib	1057	PI3K (class 1)	MTORC1	MTORC2	PI3K/MTOR signaling	cnaBRCA17	9	35	.013240995034095107	-1.4886308250759934	-1.4688709049314257			.96619123311427302	-.019759920144567733	1.126240556828273	1.5660795579065176	.97190611664881854			84.513575360766851	BRCA	GDSC2
Dactolisib	1057	PI3K (class 1)	MTORC1	MTORC2	PI3K/MTOR signaling	cnaBRCA18	14	30	.11819457647333596	-1.5929866658872089	-1.4168781925287632			.70470417482963377	-.17610847335844571	1.3601324033677145	1.5446591769751139	.71681659328386793			77.49368576041816	BRCA	GDSC2
Dactolisib	1057	PI3K (class 1)	MTORC1	MTORC2	PI3K/MTOR signaling	cnaBRCA19	4	40	.049042474037977825	-1.539440868530483	-1.4662598906040476			.93667804908153085	-.073180977926435409	1.650933117217767	1.4792799613225347	.92593491300246111			82.441069851060206	BRCA	GDSC2
Dactolisib	1057	PI3K (class 1)	MTORC1	MTORC2	PI3K/MTOR signaling	cnaBRCA20	3	41	.28916707408332765	-1.0719112968789808	-1.5022542733572413			.5531787895106508	.43034297647826047	1.0257733490408423	1.5076188797491306	.63126878985963719			76.252970591026937	BRCA	GDSC2
Dactolisib	1057	PI3K (class 1)	MTORC1	MTORC2	PI3K/MTOR signaling	cnaBRCA22	15	29	.14754888754160858	-1.3281547770007986	-1.5477874980438571			.66629859845355655	.21963272104305842	1.6739246448992982	1.3865872558423924	.64509218926884038			76.252970591026937	BRCA	GDSC2
Dactolisib	1057	PI3K (class 1)	MTORC1	MTORC2	PI3K/MTOR signaling	cnaBRCA25	5	39	.38033710182444641	-1.9722134000943172	-1.408899797379801			.4174861629623759	-.56331360271451625	1.3312267093627133	1.4959923765139844	.42782239363198593			67.365608267739901	BRCA	GDSC2
Dactolisib	1057	PI3K (class 1)	MTORC1	MTORC2	PI3K/MTOR signaling	cnaBRCA26	11	33	.1507593980245511	-1.3045486381474449	-1.5290340629897559			.67102905763426379	.22448542484231093	1.4935333822963732	1.487621277583465	.66721349267148555			76.252970591026937	BRCA	GDSC2
Dactolisib	1057	PI3K (class 1)	MTORC1	MTORC2	PI3K/MTOR signaling	cnaBRCA27	9	35	.51556537876062714	-.8742971449366137	-1.6268424226815519			.28007777703284215	.75254527774493818	1.8580571097163603	1.3489139007886366	.17505052895448164			63.687184016978819	BRCA	GDSC2
Dactolisib	1057	PI3K (class 1)	MTORC1	MTORC2	PI3K/MTOR signaling	cnaBRCA28	3	41	.4458963456326801	-.85691173191259029	-1.5179859488425871			.54171335085268624	.66107421692999679	1.5542577818811478	1.4788983418395496	.46010869203988525			67.365608267739901	BRCA	GDSC2
Dactolisib	1057	PI3K (class 1)	MTORC1	MTORC2	PI3K/MTOR signaling	cnaBRCA29	6	38	.58722821809471848	-.73166814418842419	-1.5899513219250865			.2070093505650874	.85828317773666229	1.3918678798114072	1.4707512917880052	.18850268089879194			63.687184016978819	BRCA	GDSC2
Dactolisib	1057	PI3K (class 1)	MTORC1	MTORC2	PI3K/MTOR signaling	cnaBRCA30	6	38	.31500209967264925	-1.0693851488089521	-1.5366275843534245			.60513716166113518	.46724243554447242	2.0193584183536837	1.3951499048423484	.47730710140850097			67.365608267739901	BRCA	GDSC2
Dactolisib	1057	PI3K (class 1)	MTORC1	MTORC2	PI3K/MTOR signaling	cnaBRCA31	14	30	.44490297870218237	-1.0300697976547999	-1.6795727310372213			.19170045657647516	.64950293338242138	1.522340803555128	1.4309888703381906	.17655805887105316			63.687184016978819	BRCA	GDSC2
Dactolisib	1057	PI3K (class 1)	MTORC1	MTORC2	PI3K/MTOR signaling	cnaBRCA32	8	36	.45649918294763175	-.92435695616260138	-1.5948139846939731			.1265166336723296	.67045702853137168	.92586305808854652	1.5546785843888129	.24942979730124545			65.928703496921244	BRCA	GDSC2
Dactolisib	1057	PI3K (class 1)	MTORC1	MTORC2	PI3K/MTOR signaling	cnaBRCA33	6	38	.36239036548777898	-1.9362406064823476	-1.3997556699839409			.32056580682909036	-.53648493649840678	1.0881064333896471	1.5257025419958865	.41407149682400102			67.365608267739901	BRCA	GDSC2
Dactolisib	1057	PI3K (class 1)	MTORC1	MTORC2	PI3K/MTOR signaling	cnaBRCA34	4	40	.36656241847815524	-.97847147183075567	-1.5223568302740205			.44237792787300328	.5438853584432648	1.1865505042418174	1.5041764943549285	.48840065994111415			67.365608267739901	BRCA	GDSC2
Dactolisib	1057	PI3K (class 1)	MTORC1	MTORC2	PI3K/MTOR signaling	cnaBRCA36	9	35	.42338223545968401	-.9778233513047182	-1.6002213981868962			.23725395503088448	.62239804688217804	1.3053304177490268	1.5062060829257808	.26371481398768493			65.928703496921244	BRCA	GDSC2
Dactolisib	1057	PI3K (class 1)	MTORC1	MTORC2	PI3K/MTOR signaling	cnaBRCA38	3	41	.60111592486300891	-.64687507796297272	-1.5333544844974369			.32517095064766288	.88647940653446422	1.1908117153845279	1.4874966612338385	.32063183071313278			67.365608267739901	BRCA	GDSC2
Dactolisib	1057	PI3K (class 1)	MTORC1	MTORC2	PI3K/MTOR signaling	cnaBRCA39	6	38	.37452824453612277	-.9943259260704137	-1.5484790405752988			.51257963732037903	.55415311450488514	1.8663913609860328	1.419272445121575	.39873833791883651			67.365608267739901	BRCA	GDSC2
Dactolisib	1057	PI3K (class 1)	MTORC1	MTORC2	PI3K/MTOR signaling	cnaBRCA42	3	41	.39379687909584149	-.92810319713406031	-1.5127768172410159			.61096122891894045	.58467362010695556	1.6774812763196629	1.4744085229469674	.51386596375311799			68.515461833749086	BRCA	GDSC2
Dactolisib	1057	PI3K (class 1)	MTORC1	MTORC2	PI3K/MTOR signaling	cnaBRCA47	7	37	.33812528807748299	-1.8938776292018407	-1.3932706944289444			.1677467607804656	-.50060693477289631	.62775003141424357	1.5784937219044299	.41664616561720391			67.365608267739901	BRCA	GDSC2
Dactolisib	1057	PI3K (class 1)	MTORC1	MTORC2	PI3K/MTOR signaling	cnaBRCA48	5	39	.60115519143634277	-.69246645996846323	-1.5729699179087571			.21780398544429816	.88050345794029383	1.3087045771484285	1.4801489526298515	.21265183226640375			64.738036712586805	BRCA	GDSC2
Dactolisib	1057	PI3K (class 1)	MTORC1	MTORC2	PI3K/MTOR signaling	cnaBRCA57	4	40	.08415296589091345	-1.358778797334359	-1.4843260977236601			.90691137063554927	.12554730038930106	1.9387767983265425	1.4518320042421422	.87327752445826357			82.441069851060206	BRCA	GDSC2
Dactolisib	1057	PI3K (class 1)	MTORC1	MTORC2	PI3K/MTOR signaling	cnaBRCA58	8	36	.69947955587850974	-2.2961770270408381	-1.2899650800543645			.032492138112085747	-1.0062119469864736	.97974916356543618	1.5136741269414731	.080737824055199803			46.135899460114175	BRCA	GDSC2
Dactolisib	1057	PI3K (class 1)	MTORC1	MTORC2	PI3K/MTOR signaling	cnaBRCA60	3	41	.4458963456326801	-.85691173191259029	-1.5179859488425871			.54171335085268624	.66107421692999679	1.5542577818811478	1.4788983418395496	.46010869203988525			67.365608267739901	BRCA	GDSC2
Dactolisib	1057	PI3K (class 1)	MTORC1	MTORC2	PI3K/MTOR signaling	cnaBRCA61	3	41	.36778646726672659	-.9637557106783422	-1.5101680967377757			.20466026507272961	.54641238605943354	.51019173392894257	1.5180867361013777	.54192192807178463			69.925410073778664	BRCA	GDSC2
Dactolisib	1057	PI3K (class 1)	MTORC1	MTORC2	PI3K/MTOR signaling	cnaBRCA62	8	36	.95997997569118121	-.37683288523107733	-1.7164860004565339			.059722938720702404	1.3396531152254565	1.6474737545134648	1.3394304912239474	.018266606355083006			31.549434668691585	BRCA	GDSC2
Dactolisib	1057	PI3K (class 1)	MTORC1	MTORC2	PI3K/MTOR signaling	cnaBRCA63	6	38	1.0314481483724638	-.22303238490304397	-1.6702622312859361			.034814634397717224	1.4472298463828921	1.2450085155523065	1.4231227383851515	.023662076001518685			31.549434668691585	BRCA	GDSC2
Dactolisib	1057	PI3K (class 1)	MTORC1	MTORC2	PI3K/MTOR signaling	cnaBRCA64	9	35	.45865411234976966	-.93795220385492273	-1.6104739789597011			.28253992193760341	.6725217751047784	1.6359649562875724	1.4234352587834107	.22658312849405379			64.738036712586805	BRCA	GDSC2
Pictilisib	1058	PI3K (class 1)	PI3K/MTOR signaling	ARID1A_mut	5	45	.40105138905568583	.48699792625742883	1.0878954926342981			.2051213089941023	-.6008975663768692	.82217159152203045	1.545170543745028	.39912771120145896			27.026134992132782	BRCA	GDSC2
Pictilisib	1058	PI3K (class 1)	PI3K/MTOR signaling	ASH1L_mut	3	47	.15238431074775863	1.2438896331964824	1.0140131468136404			.43821402210299032	.22987648638284197	.30875282922187941	1.5396310184334585	.79912403349401129			34.005278021021766	BRCA	GDSC2
Pictilisib	1058	PI3K (class 1)	PI3K/MTOR signaling	BRCA1_mut	4	46	.094799829596694349	1.1594179373052291	1.0163611967523836			.72932436886050489	.14305674055284556	.64752343260901912	1.5495363575901324	.85646030468511691			34.957563456535397	BRCA	GDSC2
Pictilisib	1058	PI3K (class 1)	PI3K/MTOR signaling	BRCA2_mut	6	44	.19151971707057536	.77390023027817456	1.0624292140491252			.34111004549242074	-.2885289837709506	.43634965019849731	1.5847341771319972	.66185537351446233			30.783970861137792	BRCA	GDSC2
Pictilisib	1058	PI3K (class 1)	PI3K/MTOR signaling	CDH1_mut	5	45	.12781847917633685	.85428389379048286	1.0470859406861808			.7971543180482572	-.19280204689569791	1.5075160575708708	1.5084859048635337	.7874430049584713			34.005278021021766	BRCA	GDSC2
Pictilisib	1058	PI3K (class 1)	PI3K/MTOR signaling	MACF1_mut	3	47	.35850249512436078	.52100539817509683	1.0601546937298993			.4558378271064914	-.53914929555480251	1.0006454978149861	1.522003095428559	.54998880124924976			27.226413360395796	BRCA	GDSC2
Pictilisib	1058	PI3K (class 1)	PI3K/MTOR signaling	MLL3_mut	3	47	.53728444123807528	.27179041983013957	1.0760620327731945			.078470419888332171	-.80427161294305494	.50022440613733221	1.5255535667313831	.37142737120276537			27.026134992132782	BRCA	GDSC2
Pictilisib	1058	PI3K (class 1)	PI3K/MTOR signaling	NF1_mut	5	45	.096933974493179156	1.1594426410606293	1.01317941321172			.80555380995313142	.14626322784890933	1.1600946722680179	1.5366836828274819	.83795111388620391			34.914629745258516	BRCA	GDSC2
Pictilisib	1058	PI3K (class 1)	PI3K/MTOR signaling	PIK3CA_mut	17	33	.49616994991559932	.54710458294572462	1.2754396633258553			.067301156418829264	-.72833508038013073	1.099747834427621	1.6209370639131677	.10303404741555798			25.156320715272507	BRCA	GDSC2
Pictilisib	1058	PI3K (class 1)	PI3K/MTOR signaling	POLR2B_mut	3	47	.85754217377675479	2.2191825894726858	.9517604049236702			.22371520728400301	1.2674221845490155	1.2849295458109384	1.4857949355006914	.15634175560162036			25.156320715272507	BRCA	GDSC2
Pictilisib	1058	PI3K (class 1)	PI3K/MTOR signaling	PTEN_mut	9	41	.44973919904517673	.47956046722866863	1.1481522584090862			.061391445267375978	-.66859179118041756	.70798133118982243	1.5974364799259004	.22776164639931307			25.156320715272507	BRCA	GDSC2
Pictilisib	1058	PI3K (class 1)	PI3K/MTOR signaling	TP53_mut	39	11	.69733667226154905	.80567110283421683	1.8153739808450986			.18475736322353833	-1.0097028780108817	1.123049356991024	2.2957913586313476	.046603717293004908			21.836912650805584	BRCA	GDSC2
Pictilisib	1058	PI3K (class 1)	PI3K/MTOR signaling	cnaBRCA5	6	44	.29778774149545656	1.4214753695569771	.9741235132383792			.74014381407157548	.44735185631859786	3.101091127333381	1.1836140894347975	.49709896930008057			27.026134992132782	BRCA	GDSC2
Pictilisib	1058	PI3K (class 1)	PI3K/MTOR signaling	cnaBRCA7	4	46	.58899081189955782	1.835127762578626	.95760382064165328			.34812409276460832	.8775239419369727	1.56112174927037	1.4850059664514947	.26414136751036121			25.156320715272507	BRCA	GDSC2
Pictilisib	1058	PI3K (class 1)	PI3K/MTOR signaling	cnaBRCA8	3	47	1.3391073326285146	2.8351607615272347	.91244264926061391			.49631546076538008	1.9227181122666208	4.0365016093948318	1.2011698118804008	.029155291718914664			19.436861145943116	BRCA	GDSC2
Pictilisib	1058	PI3K (class 1)	PI3K/MTOR signaling	cnaBRCA9	4	46	.64028205869455035	.15223842462701581	1.1039420239417936			.24706561158429524	-.95170359931477777	1.3149274037727139	1.4971141047319134	.22533283518067243			25.156320715272507	BRCA	GDSC2
Pictilisib	1058	PI3K (class 1)	PI3K/MTOR signaling	cnaBRCA10	4	46	1.2000024947011361	2.6093468731648755	.89028041972110983			.37037167172256574	1.7190664534437656	3.2641657881861033	1.2160187431104053	.025716699449627942			19.436861145943116	BRCA	GDSC2
Pictilisib	1058	PI3K (class 1)	PI3K/MTOR signaling	cnaBRCA12	10	40	.01037882404061416	1.0152718837596313	1.0309391990558558			.97451435339508841	-.01566731529622456	1.3150047286524793	1.5509790352956649	.97670258448361014			37.565484018600401	BRCA	GDSC2
Pictilisib	1058	PI3K (class 1)	PI3K/MTOR signaling	cnaBRCA13	10	40	.45230611566646406	1.5649515329707548	.89351928675307501			.16804867238090765	.67143224621767983	1.2571395186380379	1.5321414156187401	.20693600250250749			25.156320715272507	BRCA	GDSC2
Pictilisib	1058	PI3K (class 1)	PI3K/MTOR signaling	cnaBRCA14	22	28	.27066764382998193	1.2544942189876886	.84969335650362099			.38269372229714971	.40480086248406766	1.9432527202586045	1.019465152231573	.34685134650001515			27.026134992132782	BRCA	GDSC2
Pictilisib	1058	PI3K (class 1)	PI3K/MTOR signaling	cnaBRCA15	23	27	.25108471178187541	1.2308313001542612	.85485803319564946			.40117792657223517	.37597326695861177	1.8664952519242619	1.0916054441495386	.38063626099285008			27.026134992132782	BRCA	GDSC2
Pictilisib	1058	PI3K (class 1)	PI3K/MTOR signaling	cnaBRCA16	17	33	.49443176629861502	1.5069140742187779	.78099234963973707			.18634902505988468	.72592172457904081	2.0522109388180776	1.0618876180356811	.10421292724436711			25.156320715272507	BRCA	GDSC2
Pictilisib	1058	PI3K (class 1)	PI3K/MTOR signaling	cnaBRCA17	11	39	.25068339569631404	.73428088271632252	1.1105947971782311			.43819412168383787	-.37631391446190854	1.3454428638142968	1.5395129616467631	.46634241058089143			27.026134992132782	BRCA	GDSC2
Pictilisib	1058	PI3K (class 1)	PI3K/MTOR signaling	cnaBRCA18	17	33	.23026253895621374	.79980153055320746	1.1452624478916975			.42005079347574259	-.34546091733849005	1.3300105729761023	1.5785586997475849	.44431337598658549			27.026134992132782	BRCA	GDSC2
Pictilisib	1058	PI3K (class 1)	PI3K/MTOR signaling	cnaBRCA19	4	46	.40216549407167274	.47271122762752099	1.0760748236808799			.27009738740909933	-.60336359605335899	.85841116428054143	1.5335557732779341	.44419974674671037			27.026134992132782	BRCA	GDSC2
Pictilisib	1058	PI3K (class 1)	PI3K/MTOR signaling	cnaBRCA20	3	47	.46369952552217314	1.681672040796097	.98606958888175034			.53914924392008123	.69560245191434666	1.6274503842793997	1.4943321968836543	.43998793062688013			27.026134992132782	BRCA	GDSC2
Pictilisib	1058	PI3K (class 1)	PI3K/MTOR signaling	cnaBRCA22	18	32	.18393697515679006	1.204793506557265	.928250115056243			.51226446892983446	.27654339150102203	1.3073451228967279	1.6008508365633392	.53538493452333591			27.226413360395796	BRCA	GDSC2
Pictilisib	1058	PI3K (class 1)	PI3K/MTOR signaling	cnaBRCA23	3	47	.35117563950417419	1.5243236734503214	.99611310169105516			.65617273760716299	.52821057175926622	1.7497628117881172	1.492523873006709	.55814147388811364			27.226413360395796	BRCA	GDSC2
Pictilisib	1058	PI3K (class 1)	PI3K/MTOR signaling	cnaBRCA24	3	47	.16978180665612683	1.2685200437811996	1.012440992946531			.77139026242226305	.25607905083466864	1.307148603139394	1.5164231569210631	.77678485826732713			34.005278021021766	BRCA	GDSC2
Pictilisib	1058	PI3K (class 1)	PI3K/MTOR signaling	cnaBRCA25	6	44	.065374667897962507	.9409816063139117	1.0396453900442519			.84293009884094705	-.098663783730340238	1.0340817111154152	1.5550591111583663	.88122087531494098			35.248835012597652	BRCA	GDSC2
Pictilisib	1058	PI3K (class 1)	PI3K/MTOR signaling	cnaBRCA26	16	34	.28209843789003075	.74080835961433733	1.1628633248823868			.2773722283875043	-.42205496526804942	1.0240455015218817	1.6670869791831828	.35677004706035531			27.026134992132782	BRCA	GDSC2
Pictilisib	1058	PI3K (class 1)	PI3K/MTOR signaling	cnaBRCA27	10	40	.4178427239039133	1.5252273324093522	.90345033689342569			.44810532823277016	.62177699551592647	2.4212282414541297	1.1715323579423915	.24309214696975015			25.156320715272507	BRCA	GDSC2
Pictilisib	1058	PI3K (class 1)	PI3K/MTOR signaling	cnaBRCA28	4	46	.36960435470956288	1.5384433861567901	.98340246206963911			.61324195059337017	.555040924087151	1.9464989261213907	1.46727813021742	.48173926329916372			27.026134992132782	BRCA	GDSC2
Pictilisib	1058	PI3K (class 1)	PI3K/MTOR signaling	cnaBRCA29	7	43	.94931382420365829	2.1959759057994046	.8376384990519703			.24435341702305868	1.3583374067474343	2.7635187441278402	1.1175164175441663	.024103966952237516			19.436861145943116	BRCA	GDSC2
Pictilisib	1058	PI3K (class 1)	PI3K/MTOR signaling	cnaBRCA30	6	44	.19804938335127259	1.290331307897338	.99200679437378458			.70901864018964145	.29832451352355338	1.7856582415057261	1.4703916559112633	.65110141639430585			30.783970861137792	BRCA	GDSC2
Pictilisib	1058	PI3K (class 1)	PI3K/MTOR signaling	cnaBRCA31	16	34	.12539287376609473	1.1562928492908848	.96734121209342305			.74525573823138869	.18895163719746177	2.1690372701845444	1.0790247784991327	.68100452788376376			30.954751267443818	BRCA	GDSC2
Pictilisib	1058	PI3K (class 1)	PI3K/MTOR signaling	cnaBRCA32	9	41	.29297649690453537	1.3880938906221314	.94871809229832604			.32452376087411494	.43937579832380536	1.0693048987090217	1.5716948065971861	.43000622004444			27.026134992132782	BRCA	GDSC2
Pictilisib	1058	PI3K (class 1)	PI3K/MTOR signaling	cnaBRCA33	6	44	.054479409530525512	1.1001650621831309	1.0179385551529949			.91147243655347021	.082226507030136009	1.6493889157209538	1.4921724859016208	.90090059803984657			35.329435217248893	BRCA	GDSC2
Pictilisib	1058	PI3K (class 1)	PI3K/MTOR signaling	cnaBRCA34	5	45	.59340206132384632	1.821017686932914	.93967107478146628			.19988174997251087	.88134661215144772	1.2521422722747173	1.5046449972898046	.21419199025727534			25.156320715272507	BRCA	GDSC2
Pictilisib	1058	PI3K (class 1)	PI3K/MTOR signaling	cnaBRCA36	10	40	.56173404672565219	1.6890185638663198	.86250252902918378			.32689952097025832	.82651603483713598	2.4720617459837704	1.1199378401288238	.11866614420232902			25.156320715272507	BRCA	GDSC2
Pictilisib	1058	PI3K (class 1)	PI3K/MTOR signaling	cnaBRCA38	4	46	.3431577169806424	1.5022446570163521	.98655017764706843			.63951348205200043	.5156944793692837	1.9580909795643426	1.4674238985565402	.51349656485052275			27.026134992132782	BRCA	GDSC2
Pictilisib	1058	PI3K (class 1)	PI3K/MTOR signaling	cnaBRCA39	7	43	.27476698231768382	.67277420314392	1.0856015669261188			.53945432380527936	-.41282736378219875	1.5925637051694661	1.4891470980315726	.50344371480407613			27.026134992132782	BRCA	GDSC2
Pictilisib	1058	PI3K (class 1)	PI3K/MTOR signaling	cnaBRCA42	3	47	.73753310773992575	2.0580230163436499	.96204718618722573			.43304674047414293	1.0959758301564242	1.9460774835032288	1.4627199837073062	.22154305290456924			25.156320715272507	BRCA	GDSC2
Pictilisib	1058	PI3K (class 1)	PI3K/MTOR signaling	cnaBRCA47	7	43	.4641061686433206	.43327004753728487	1.1245906155132455			.1330098761006463	-.69132056797596064	.94708762136614366	1.5516661580273632	.26047287283860582			25.156320715272507	BRCA	GDSC2
Pictilisib	1058	PI3K (class 1)	PI3K/MTOR signaling	cnaBRCA48	5	45	.65128257135530221	.16005592949854788	1.1242223811630627			.17122799615224951	-.96416645166451487	1.2690999322093006	1.4981448268960749	.17349825841862185			25.156320715272507	BRCA	GDSC2
Pictilisib	1058	PI3K (class 1)	PI3K/MTOR signaling	cnaBRCA57	5	45	.59069964557047128	1.8175199934291435	.94005970739299616			.56781487744266457	.87746028603614734	3.1382853509812465	1.2295689297001291	.21625264094550392			25.156320715272507	BRCA	GDSC2
Pictilisib	1058	PI3K (class 1)	PI3K/MTOR signaling	cnaBRCA58	9	41	.72526178006180253	.16428732928900372	1.2173585569812078			.013463383959629751	-1.0530712276922041	.9130087228713496	1.5372719869317482	.05459228162701394			21.836912650805584	BRCA	GDSC2
Pictilisib	1058	PI3K (class 1)	PI3K/MTOR signaling	cnaBRCA60	3	47	.88467651456845264	2.2552472868072484	.94945840296614503			.29375556770773076	1.3057888838411034	1.6125880168726663	1.4697809994551543	.14391723211787413			25.156320715272507	BRCA	GDSC2
Pictilisib	1058	PI3K (class 1)	PI3K/MTOR signaling	cnaBRCA61	3	47	.47142576300827327	.36318388505637828	1.0702284073332218			.0060338769951401392	-.70704452227684356	.16382014950885387	1.5316769553452769	.43245470343714854			27.026134992132782	BRCA	GDSC2
Pictilisib	1058	PI3K (class 1)	PI3K/MTOR signaling	cnaBRCA62	10	40	.3475701674134955	1.4433852831131446	.92391084921747757			.3214497403120804	.51947443389566705	1.410664172243876	1.5132950398966136	.33049903414552095			27.026134992132782	BRCA	GDSC2
Pictilisib	1058	PI3K (class 1)	PI3K/MTOR signaling	cnaBRCA63	7	43	.60026038342151522	1.7900444616777837	.90372036204851314			.16380539322433615	.88632409962927061	1.4136273872470926	1.4853395891107783	.14733779839923805			25.156320715272507	BRCA	GDSC2
Pictilisib	1058	PI3K (class 1)	PI3K/MTOR signaling	cnaBRCA64	9	41	.26262766646551883	1.3511863753481197	.95681974199262121			.47294916045637547	.39436663335549849	1.4313969795761932	1.5152726659191977	.47901683870766343			27.026134992132782	BRCA	GDSC2
AZD8055	1059	MTORC1	MTORC2	PI3K/MTOR signaling	ARID1A_mut	5	43	.34922409626324613	-.70802384658254058	-.18547899849034649			.64478303552500449	-.52254484809219415	2.3135165637066404	1.3937011574026179	.46360160581217824			96.11090360008653	BRCA	GDSC2
AZD8055	1059	MTORC1	MTORC2	PI3K/MTOR signaling	ASH1L_mut	3	45	.47884089499952825	-.91091048662292007	-.19517743795841874			.73255466370630917	-.71573304866450127	3.1489667690838088	1.3729584429447907	.42608123978943979			96.11090360008653	BRCA	GDSC2
AZD8055	1059	MTORC1	MTORC2	PI3K/MTOR signaling	BRCA1_mut	4	44	.1645635760865955	-.013102005420035118	-.26052973059812418			.46276777870086017	.24742772517808906	.4544810287844388	1.5504633542907322	.75409922211170499			96.11090360008653	BRCA	GDSC2
AZD8055	1059	MTORC1	MTORC2	PI3K/MTOR signaling	BRCA2_mut	6	42	.43805376194693751	.33079732692414038	-.32144047927482006			.19471591468337801	.65223780619896043	.98071113077414407	1.5394884527137989	.32077056762360134			96.11090360008653	BRCA	GDSC2
AZD8055	1059	MTORC1	MTORC2	PI3K/MTOR signaling	CDH1_mut	5	43	.99194624609128756	-1.5176151821386821	-.091340471100097451			.17920696371718822	-1.4262747110385847	1.9485591008469745	1.3793898807783791	.041301220437445996			96.11090360008653	BRCA	GDSC2
AZD8055	1059	MTORC1	MTORC2	PI3K/MTOR signaling	MACF1_mut	3	45	.47161503913911423	-.90092177297301845	-.19584335220174548			.014963313888358299	-.70507842077127303	.23786220571820896	1.52778849225452	.4330483521268198			96.11090360008653	BRCA	GDSC2
AZD8055	1059	MTORC1	MTORC2	PI3K/MTOR signaling	NF1_mut	4	44	.15682412145030719	-.023747477652959925	-.25956196039513096			.66404362705425823	.23581448274217104	.90797725936013352	1.5366547979824616	.76530486967722344			96.11090360008653	BRCA	GDSC2
AZD8055	1059	MTORC1	MTORC2	PI3K/MTOR signaling	PIK3CA_mut	16	32	.35918390040107412	-.59505727809627329	-.0623374912017884			.21889011871843747	-.53271978689448485	1.2929361514344742	1.5669062676145182	.2467986493032899			96.11090360008653	BRCA	GDSC2
AZD8055	1059	MTORC1	MTORC2	PI3K/MTOR signaling	POLR2B_mut	3	45	.81302596605087107	.88483731489390216	-.31489395805954018			.14436437780270342	1.1997312729534424	.94636202203443476	1.4952502072230418	.17936553396700472			96.11090360008653	BRCA	GDSC2
AZD8055	1059	MTORC1	MTORC2	PI3K/MTOR signaling	PTEN_mut	9	39	.47845924077893132	-.81467443117383243	-.10727298172905411			.12336477838803325	-.70740144944477834	1.0751061214815838	1.5501042847618758	.20218227918419396			96.11090360008653	BRCA	GDSC2
AZD8055	1059	MTORC1	MTORC2	PI3K/MTOR signaling	TP53_mut	38	10	.38837238998199319	-.36014413928421685	.21697611248026366			.49253903306455427	-.57712025176448045	1.108112479240724	2.4976395738693165	.28019494216815011			96.11090360008653	BRCA	GDSC2
AZD8055	1059	MTORC1	MTORC2	PI3K/MTOR signaling	cnaBRCA5	6	42	.015905358970965976	-.21896344913492394	-.24290322555209662			.98379982971082836	.023939776417172681	2.7131740273047042	1.282184046670199	.97108622058315186			99.676868628772411	BRCA	GDSC2
AZD8055	1059	MTORC1	MTORC2	PI3K/MTOR signaling	cnaBRCA7	4	44	.19593554737537242	.03001484535403626	-.26444944430485795			.44069550155354931	.29446428965889421	.55834562694517043	1.5473925942331379	.70924508758982463			96.11090360008653	BRCA	GDSC2
AZD8055	1059	MTORC1	MTORC2	PI3K/MTOR signaling	cnaBRCA8	3	45	.55344371415990867	.5338355521029019	-.29149384054014021			.72316868354461727	.82532939264304206	3.5009759921401877	1.3295928628837996	.35817287053094438			96.11090360008653	BRCA	GDSC2
AZD8055	1059	MTORC1	MTORC2	PI3K/MTOR signaling	cnaBRCA9	4	44	.34832834835355669	-.71820274335718703	-.19642966351292845			.41001504205908307	-.52177307984425858	1.0466380184246671	1.5244428299940711	.50810554034788646			96.11090360008653	BRCA	GDSC2
AZD8055	1059	MTORC1	MTORC2	PI3K/MTOR signaling	cnaBRCA10	3	45	1.5499591156733603	1.8023660847392042	-.37606254271589357			.36120509244550192	2.1784286274550979	3.2146251870898017	1.2631032788163443	.012511643780862409			60.055890148139568	BRCA	GDSC2
AZD8055	1059	MTORC1	MTORC2	PI3K/MTOR signaling	cnaBRCA12	10	38	.089672632795324517	-.34668951084801225	-.21181108051361788			.71990527884706501	-.13487843033439437	.83166388017385595	1.6261744501656414	.80192696045900091			96.11090360008653	BRCA	GDSC2
AZD8055	1059	MTORC1	MTORC2	PI3K/MTOR signaling	cnaBRCA13	10	38	.41603435041311432	-.72842867184637894	-.11135340656667929			.26446660416727563	-.61707526527969969	1.4971132031681791	1.4798352148710558	.24779711800078574			96.11090360008653	BRCA	GDSC2
AZD8055	1059	MTORC1	MTORC2	PI3K/MTOR signaling	cnaBRCA14	22	26	.20336900219262638	-.074986117796447802	-.37946236832599034			.50341927788913909	.30447625052954252	1.8306813469268113	1.1441920543122579	.48619115091948206			96.11090360008653	BRCA	GDSC2
AZD8055	1059	MTORC1	MTORC2	PI3K/MTOR signaling	cnaBRCA15	23	25	.030846905327343452	-.21573169116073279	-.26215549085202999			.91696398771532517	.046423799691297202	1.7957852548487516	1.1768780795919498	.91544046593261574			97.646983032812344	BRCA	GDSC2
AZD8055	1059	MTORC1	MTORC2	PI3K/MTOR signaling	cnaBRCA16	17	31	.46506099471624207	.20093180085598703	-.48166312201772199			.16984218803757253	.68259492287370904	1.7474755372428654	1.2940773971448294	.1301754530512563			96.11090360008653	BRCA	GDSC2
AZD8055	1059	MTORC1	MTORC2	PI3K/MTOR signaling	cnaBRCA17	10	38	.0054671628970748608	-.23339617771411653	-.24162511554885366			.9831793572339792	.0082289378347371323	.89726271076294983	1.6188680482790632	.98779337380892174			99.676868628772411	BRCA	GDSC2
AZD8055	1059	MTORC1	MTORC2	PI3K/MTOR signaling	cnaBRCA18	16	32	.13592182877087861	-.3760090104019676	-.17186162504894126			.59577038748922506	-.20414738535302634	.9349033324103454	1.7101046864655889	.65918254685775324			96.11090360008653	BRCA	GDSC2
AZD8055	1059	MTORC1	MTORC2	PI3K/MTOR signaling	cnaBRCA19	4	44	.18950026641122417	-.50099668446225321	-.21617566886701345			.74907788459557256	-.28482101559523976	1.5831863260375576	1.4972573421981263	.7183675336307993			96.11090360008653	BRCA	GDSC2
AZD8055	1059	MTORC1	MTORC2	PI3K/MTOR signaling	cnaBRCA20	3	45	.11956183112401846	-.071272144591191189	-.25115332742720065			.48421081649233488	.17988118283600946	.18965902283760128	1.5377851741343505	.84196462991777121			96.11090360008653	BRCA	GDSC2
AZD8055	1059	MTORC1	MTORC2	PI3K/MTOR signaling	cnaBRCA22	17	31	.087045620297893492	-.15537159490810226	-.2862709372438666			.77964772330671139	.13089934233576433	1.5752396578281935	1.4642768948973157	.77431778795161987			96.11090360008653	BRCA	GDSC2
AZD8055	1059	MTORC1	MTORC2	PI3K/MTOR signaling	cnaBRCA25	5	43	.3100675734202733	-.65605419504559193	-.19152198122720099			.52007475938751235	-.46453221381839094	1.4144327401319385	1.5058960976425777	.51494659114499186			96.11090360008653	BRCA	GDSC2
AZD8055	1059	MTORC1	MTORC2	PI3K/MTOR signaling	cnaBRCA26	14	34	.33173713385361747	-.58947186798859685	-.095973824004624855			.2440226058973779	-.49349804398397201	1.1729211505208723	1.5946276089354081	.3016368109409302			96.11090360008653	BRCA	GDSC2
AZD8055	1059	MTORC1	MTORC2	PI3K/MTOR signaling	cnaBRCA27	10	38	.12688529295551759	-.088925098232910213	-.27964382067548693			.78088863567901701	.1907187224425767	1.9995005874977199	1.3551047347418339	.72271567615830157			96.11090360008653	BRCA	GDSC2
AZD8055	1059	MTORC1	MTORC2	PI3K/MTOR signaling	cnaBRCA28	4	44	.22912460059073375	-.55538162064044472	-.21123158375990514			.62438433169329088	-.34415003688053958	1.2135270862746934	1.5201069978883222	.66290365075708024			96.11090360008653	BRCA	GDSC2
AZD8055	1059	MTORC1	MTORC2	PI3K/MTOR signaling	cnaBRCA29	7	41	.3676044663411111	.22860611868348735	-.31990143899468326			.50048262414663336	.54850755767817061	1.9599628880041124	1.4085966954268141	.37339855663416666			96.11090360008653	BRCA	GDSC2
AZD8055	1059	MTORC1	MTORC2	PI3K/MTOR signaling	cnaBRCA30	5	43	.73430885029082793	.7251993780578484	-.35213286182062425			.27671022670141726	1.0773322398784726	1.8886879237518073	1.4204804592423594	.1270158025361259			96.11090360008653	BRCA	GDSC2
AZD8055	1059	MTORC1	MTORC2	PI3K/MTOR signaling	cnaBRCA31	15	33	.41916048513443366	.18553776687394502	-.43329644457899325			.18476629113187004	.61883421145293827	1.4489238714265658	1.4882125560016743	.18488176521916752			96.11090360008653	BRCA	GDSC2
AZD8055	1059	MTORC1	MTORC2	PI3K/MTOR signaling	cnaBRCA32	8	40	.26554019770352838	.091467596315355587	-.30618642346301123			.24171735052911431	.39765401977836679	.60895141409742815	1.6057865253095995	.49639260474421798			96.11090360008653	BRCA	GDSC2
AZD8055	1059	MTORC1	MTORC2	PI3K/MTOR signaling	cnaBRCA33	6	42	.26180327071695408	-.58336900678950787	-.1908452887442989			.42721428759530578	-.39252371804520897	.99652100803799926	1.5495022395493625	.55153878552172619			96.11090360008653	BRCA	GDSC2
AZD8055	1059	MTORC1	MTORC2	PI3K/MTOR signaling	cnaBRCA34	5	43	.20566500404061813	.036833093260477776	-.27209027056511614			.35345049587485367	.30892336382559393	.48930269790333303	1.5647019855068582	.66540179556095291			96.11090360008653	BRCA	GDSC2
AZD8055	1059	MTORC1	MTORC2	PI3K/MTOR signaling	cnaBRCA36	10	38	.3888478932144056	.21752132243431319	-.36028761558791406			.2970156703555526	.57780893802222721	1.5057356944004416	1.4810986171995693	.27961399420576277			96.11090360008653	BRCA	GDSC2
AZD8055	1059	MTORC1	MTORC2	PI3K/MTOR signaling	cnaBRCA38	4	44	.18876043232613932	.02015875589052778	-.26355343617181171			.58751994052867174	.2837121920623395	.86221144911987557	1.5378030474983146	.71941899106632512			96.11090360008653	BRCA	GDSC2
AZD8055	1059	MTORC1	MTORC2	PI3K/MTOR signaling	cnaBRCA39	6	42	.2478643898289096	-.56521354783556721	-.19343892573771898			.57090891125118381	-.37177462209784823	1.4184565093046804	1.5095442550919664	.57284526239975353			96.11090360008653	BRCA	GDSC2
AZD8055	1059	MTORC1	MTORC2	PI3K/MTOR signaling	cnaBRCA42	3	45	.11969387214521442	-.40873543966098286	-.22865577442254781			.85431344459263614	-.18007966523843505	1.470176851826789	1.5060436040082457	.84179247913791222			96.11090360008653	BRCA	GDSC2
AZD8055	1059	MTORC1	MTORC2	PI3K/MTOR signaling	cnaBRCA47	7	41	.11054837845130047	-.097896081414526645	-.26415716092916869			.79227576862083116	.16626107951464203	1.4923659591240135	1.5056990979386695	.78812584245618966			96.11090360008653	BRCA	GDSC2
AZD8055	1059	MTORC1	MTORC2	PI3K/MTOR signaling	cnaBRCA48	5	43	.17848519070686383	-.48020298966005487	-.21196979580691463			.48137900927200217	-.26823319385314026	.62859835544174769	1.560758310246807	.70735614425087578			96.11090360008653	BRCA	GDSC2
AZD8055	1059	MTORC1	MTORC2	PI3K/MTOR signaling	cnaBRCA57	5	43	.48687178516639251	.40912637647405903	-.3153801872178581			.49105288191812274	.72450656369191713	2.1050279089018309	1.4153720709974908	.30820166824977246			96.11090360008653	BRCA	GDSC2
AZD8055	1059	MTORC1	MTORC2	PI3K/MTOR signaling	cnaBRCA58	9	39	.0015058005762360993	-.24175226160538413	-.23948579009100376			.99674284760321419	-.0022664715143803638	1.4610511243333031	1.5142829447682211	.99676868628772408			99.676868628772411	BRCA	GDSC2
AZD8055	1059	MTORC1	MTORC2	PI3K/MTOR signaling	cnaBRCA60	3	45	.10500182513748291	-.091793831726727851	-.24978521495149822			.81045532753128913	.15799138322477035	.95890049301482161	1.5248265517071014	.86099351141744185			96.11090360008653	BRCA	GDSC2
AZD8055	1059	MTORC1	MTORC2	PI3K/MTOR signaling	cnaBRCA62	9	39	.41078370240757572	.25584904985516688	-.35431686196651552			.29553614340496365	.61016591182168245	1.5137664200296215	1.4793227173489496	.27241586601769313			96.11090360008653	BRCA	GDSC2
AZD8055	1059	MTORC1	MTORC2	PI3K/MTOR signaling	cnaBRCA63	6	42	.29513654079300655	.14687087088019823	-.29516527126854264			.35568240220815917	.44203614214874087	.94786368241609253	1.5515165823773966	.50227265263949616			96.11090360008653	BRCA	GDSC2
AZD8055	1059	MTORC1	MTORC2	PI3K/MTOR signaling	cnaBRCA64	9	39	.043326362142555579	-.18693298144904041	-.2521363932040061			.88082296673157257	.06520341175496569	1.0362384398573135	1.5860576634552368	.90724208571074128			97.646983032812344	BRCA	GDSC2
PD0325901	1060	MEK1	MEK2	ERK MAPK signaling	ARID1A_mut	5	41	.10263965704615773	1.3640112046609736	1.5427624505698345			.76370608867882805	-.17875124590886093	1.1138691608590734	1.7922594417912379	.82946143963642394			80.167523618882626	BRCA	GDSC2
PD0325901	1060	MEK1	MEK2	ERK MAPK signaling	ASH1L_mut	3	43	.95705806176547858	.0080498316957049818	1.6290503953856039			.0016178561970829953	-1.621000563689899	.42550563317729539	1.7311022814876031	.11615488146394089			72.312954354760961	BRCA	GDSC2
PD0325901	1060	MEK1	MEK2	ERK MAPK signaling	BRCA1_mut	4	42	.16594950954280174	1.7870493389266617	1.4982171224038436			.43260337098913826	.2888322165228181	.45469191721223035	1.798834688917766	.75263699952247454			80.167523618882626	BRCA	GDSC2
PD0325901	1060	MEK1	MEK2	ERK MAPK signaling	BRCA2_mut	5	41	.14145859511985379	1.3038599325744911	1.550097971555991			.75052863102167255	-.24623803898149998	1.5261453059178371	1.7607262570314457	.76663139259448487			80.167523618882626	BRCA	GDSC2
PD0325901	1060	MEK1	MEK2	ERK MAPK signaling	CDH1_mut	5	41	.051282174898669958	1.6029672533684436	1.5136214690201428			.9057538148039288	.089345784348300761	1.488734366536125	1.7655882456022924	.91428234145433807			81.269541462607847	BRCA	GDSC2
PD0325901	1060	MEK1	MEK2	ERK MAPK signaling	MACF1_mut	3	43	.1368123936232099	1.7460444616383304	1.5077949560872812			.46704633117029615	.23824950555104918	.29631153515513547	1.7812394384220498	.81984613925122585			80.167523618882626	BRCA	GDSC2
PD0325901	1060	MEK1	MEK2	ERK MAPK signaling	NF1_mut	4	42	.082694663919288092	1.3918070961494378	1.5358592407635794			.84250071304294716	-.14405214461414162	1.2498401918810502	1.772629858771521	.87515230689360779			80.167523618882626	BRCA	GDSC2
PD0325901	1060	MEK1	MEK2	ERK MAPK signaling	PIK3CA_mut	15	31	.44383985800007997	2.0331142458100233	1.2766646067586367			.12972788947314143	.75644963905138662	1.3947133776855498	1.8309874883183059	.16523181583058039			72.312954354760961	BRCA	GDSC2
PD0325901	1060	MEK1	MEK2	ERK MAPK signaling	PTEN_mut	9	37	.27731912875102954	1.1370915373196895	1.6172835854267806			.20538358863081982	-.48019204810709115	.61763591139435725	1.8920296684979676	.4595481408638763			80.167523618882626	BRCA	GDSC2
PD0325901	1060	MEK1	MEK2	ERK MAPK signaling	TP53_mut	35	11	.018735838471200059	1.5311395138182993	1.4984939557297816			.97052788436086379	.032645558088517657	1.2905228117816716	2.774144535805378	.95701867193564427			81.448397611544209	BRCA	GDSC2
PD0325901	1060	MEK1	MEK2	ERK MAPK signaling	cnaBRCA5	6	40	.012294771844453257	1.5047041963109287	1.5261272829700627			.97839358703920309	-.021423086659134061	1.7393980591921354	1.7428465263298567	.97772275450749591			81.47689620895801	BRCA	GDSC2
PD0325901	1060	MEK1	MEK2	ERK MAPK signaling	cnaBRCA7	4	42	.10973826327845752	1.3488319119017702	1.5399521154538331			.80174733506544837	-.19112020355206294	1.3187035075607254	1.7685782465711932	.83485653402338134			80.167523618882626	BRCA	GDSC2
PD0325901	1060	MEK1	MEK2	ERK MAPK signaling	cnaBRCA8	3	43	.39756644280101189	2.1676642648165791	1.4783796209818221			.58276707166370079	.68928464383475707	1.8183384140484506	1.7296288958754809	.50903218455468258			80.167523618882626	BRCA	GDSC2
PD0325901	1060	MEK1	MEK2	ERK MAPK signaling	cnaBRCA9	4	42	.19323969320791415	1.2163733433224966	1.5525672172232883			.61645809134035701	-.3361938739007917	1.1261615377150085	1.7763724196700859	.71368003931085844			80.167523618882626	BRCA	GDSC2
PD0325901	1060	MEK1	MEK2	ERK MAPK signaling	cnaBRCA10	4	42	.56578437488282729	2.4117430296351539	1.4387224851935112			.46305548187445877	.97302054444164265	2.2925060363305652	1.6701719815460274	.28547605051997366			80.167523618882626	BRCA	GDSC2
PD0325901	1060	MEK1	MEK2	ERK MAPK signaling	cnaBRCA12	10	36	.17975239866179615	1.7677550570947163	1.4554379423811368			.60911986508549143	.31231711471357948	1.6487090066932539	1.7595894374885863	.61757064598416145			80.167523618882626	BRCA	GDSC2
PD0325901	1060	MEK1	MEK2	ERK MAPK signaling	cnaBRCA13	9	37	.71056265159826903	2.4802707195658353	1.2905643248804206			.040644398458259956	1.1897063946854147	1.3456816724739757	1.7389318331952051	.062425874228179953			50.230261988546744	BRCA	GDSC2
PD0325901	1060	MEK1	MEK2	ERK MAPK signaling	cnaBRCA14	20	26	.24116902812992927	1.759099252167863	1.3419742866658007			.40903457336119831	.41712496550206235	1.5186434794622696	1.8741057249823112	.4218122176362229			80.167523618882626	BRCA	GDSC2
PD0325901	1060	MEK1	MEK2	ERK MAPK signaling	cnaBRCA15	21	25	.42648457344771173	1.9180086356783748	1.1918054058968883			.15103716816925494	.72620322978148644	1.5503854711582581	1.8200292727189717	.15671967417806459			72.312954354760961	BRCA	GDSC2
PD0325901	1060	MEK1	MEK2	ERK MAPK signaling	cnaBRCA16	15	31	.37154103772207092	1.952865809777236	1.3154944951615979			.240528712076955	.63737131461563812	1.6682837474518788	1.7370665038154536	.243835654113119			80.167523618882626	BRCA	GDSC2
PD0325901	1060	MEK1	MEK2	ERK MAPK signaling	cnaBRCA17	9	37	.27064019084843383	1.1462816386104231	1.6150481553830882			.3461374535280225	-.46876651677266512	1.140381401747032	1.8378616034364048	.47036445721943188			80.167523618882626	BRCA	GDSC2
PD0325901	1060	MEK1	MEK2	ERK MAPK signaling	cnaBRCA18	15	31	.023198706871475936	1.5505729141328168	1.5101523478927685			.93334609009002178	.040420566240048306	1.2978485297171602	1.9148081019531105	.94153695085326217			81.448397611544209	BRCA	GDSC2
PD0325901	1060	MEK1	MEK2	ERK MAPK signaling	cnaBRCA19	4	42	.078228259975488879	1.3989072025681037	1.5351830401522779			.77895509145261066	-.13627583758417416	.75259643356439554	1.7931165132851201	.88184275980770865			80.167523618882626	BRCA	GDSC2
PD0325901	1060	MEK1	MEK2	ERK MAPK signaling	cnaBRCA20	3	43	.41542988688874566	.85035887669333399	1.570284648060188			.43297304190698604	-.71992577136685398	1.2646210273683092	1.7521480847389801	.49028343671208352			80.167523618882626	BRCA	GDSC2
PD0325901	1060	MEK1	MEK2	ERK MAPK signaling	cnaBRCA22	16	30	.095792241392434987	1.632072431022269	1.4653385866770592			.74910608001059975	.16673384434520977	1.5888946299422513	1.8140646697839096	.75844992260623767			80.167523618882626	BRCA	GDSC2
PD0325901	1060	MEK1	MEK2	ERK MAPK signaling	cnaBRCA25	5	41	.28149429510522112	1.0878960119641428	1.576435035045058			.43073374798146835	-.48853902308091524	1.14402552457805	1.7839152991949103	.5553897028027428			80.167523618882626	BRCA	GDSC2
PD0325901	1060	MEK1	MEK2	ERK MAPK signaling	cnaBRCA26	13	33	.44531192082502685	2.0686454730999864	1.3085128892838866			.082489214380384798	.76013258381609972	.96435585468616813	1.9124963651095077	.18078238588690237			72.312954354760961	BRCA	GDSC2
PD0325901	1060	MEK1	MEK2	ERK MAPK signaling	cnaBRCA27	9	37	.70954400361332781	2.4790038819335667	1.2908724745747562			.039975581277334644	1.1881314073588105	1.3367271683595252	1.740682251906654	.062787827485683415			50.230261988546744	BRCA	GDSC2
PD0325901	1060	MEK1	MEK2	ERK MAPK signaling	cnaBRCA28	3	43	.37030016953514877	2.1238709519294496	1.4814349683925518			.091719989360510429	.64243598353689779	.38136084757881089	1.7737817770636335	.53838287429899956			80.167523618882626	BRCA	GDSC2
PD0325901	1060	MEK1	MEK2	ERK MAPK signaling	cnaBRCA29	6	40	.23762959108380935	1.1644779545843182	1.5771612192290543			.78797932335720977	-.41268326464473604	3.5324648950324642	1.3427188948528785	.59001742345892416			80.167523618882626	BRCA	GDSC2
PD0325901	1060	MEK1	MEK2	ERK MAPK signaling	cnaBRCA30	6	40	.5310310247468949	2.3148227269555139	1.404609503373375			.33706336659333813	.91021322358213896	2.0388089466820669	1.6678460916884856	.23161704445678788			80.167523618882626	BRCA	GDSC2
PD0325901	1060	MEK1	MEK2	ERK MAPK signaling	cnaBRCA31	15	31	.6971834152041777	2.299809667583522	1.1476184349327503			.017917479337579995	1.1521912326507717	1.2988456115380951	1.7940199320977448	.031863453030677016			42.484604040902703	BRCA	GDSC2
PD0325901	1060	MEK1	MEK2	ERK MAPK signaling	cnaBRCA32	9	37	.41343576209591049	2.0948050510453204	1.3843262442502755			.18196881803959988	.71047880679504494	1.2469111371433488	1.806627465800126	.27201775650314286			80.167523618882626	BRCA	GDSC2
PD0325901	1060	MEK1	MEK2	ERK MAPK signaling	cnaBRCA33	6	40	1.0171633891622753	.068778828599532618	1.7415160881267719			.22305951259330797	-1.6727372595272394	2.9235779227702516	1.398331499708118	.024843745440139467			42.484604040902703	BRCA	GDSC2
PD0325901	1060	MEK1	MEK2	ERK MAPK signaling	cnaBRCA34	5	41	.33257615093858378	2.0369784399682844	1.4606932755323574			.16815642027406694	.57628516443592703	.6263216784807929	1.8065424324344348	.48632430657106296			80.167523618882626	BRCA	GDSC2
PD0325901	1060	MEK1	MEK2	ERK MAPK signaling	cnaBRCA36	9	37	.3825337293085877	2.0531343976918355	1.3944623491200421			.29277391088481391	.6586720485717934	1.5831166212804373	1.7512076363470448	.30899584818745768			80.167523618882626	BRCA	GDSC2
PD0325901	1060	MEK1	MEK2	ERK MAPK signaling	cnaBRCA38	3	43	.29677782881286674	2.0053828362791992	1.4897015811123369			.266999591348828	.51568125516686236	.5551151096813689	1.7743604568909976	.6216706092584201			80.167523618882626	BRCA	GDSC2
PD0325901	1060	MEK1	MEK2	ERK MAPK signaling	cnaBRCA39	6	40	.63099169959322254	2.4576065356163679	1.3831919320742467			.14864703002385368	1.0744146035421211	1.4832748310186281	1.7288625651726772	.15658323139066047			72.312954354760961	BRCA	GDSC2
PD0325901	1060	MEK1	MEK2	ERK MAPK signaling	cnaBRCA42	3	43	.23866333582787222	1.9113715381990855	1.496260508885368			.44227129555538791	.41511102931371746	.70511568241527578	1.7735849865699929	.69133311009752108			80.167523618882626	BRCA	GDSC2
PD0325901	1060	MEK1	MEK2	ERK MAPK signaling	cnaBRCA47	7	39	1.070866252949056	.051097001117564413	1.7875804484319264			.00045614208132523852	-1.736483447314362	.79522753772648136	1.7160469751424074	.012367343583631511			42.484604040902703	BRCA	GDSC2
PD0325901	1060	MEK1	MEK2	ERK MAPK signaling	cnaBRCA48	5	41	.079687062327473621	1.3996130306037109	1.5384207644792565			.85342488738877398	-.13880773387554557	1.4796037355789915	1.7659996732581247	.86717859892381766			80.167523618882626	BRCA	GDSC2
PD0325901	1060	MEK1	MEK2	ERK MAPK signaling	cnaBRCA57	5	41	.094105709901886644	1.6694203731241282	1.5055174300255474			.85008176337534169	.16390294309858078	1.7386932968792208	1.7419890270482914	.8434425597044467			80.167523618882626	BRCA	GDSC2
PD0325901	1060	MEK1	MEK2	ERK MAPK signaling	cnaBRCA58	9	37	.11558770195968071	1.3615084997806397	1.5626956756389816			.71596956365996167	-.20118717585834189	1.3615355732379721	1.8140632960099994	.75727227310170875			80.167523618882626	BRCA	GDSC2
PD0325901	1060	MEK1	MEK2	ERK MAPK signaling	cnaBRCA60	3	43	.37030016953514877	2.1238709519294496	1.4814349683925518			.091719989360510429	.64243598353689779	.38136084757881089	1.7737817770636335	.53838287429899956			80.167523618882626	BRCA	GDSC2
PD0325901	1060	MEK1	MEK2	ERK MAPK signaling	cnaBRCA61	3	43	.43257626809440686	.82290360855491684	1.5722001318837986			.51263044687311776	-.74929652332888175	1.6260906256927568	1.7370619682144259	.47265453723107043			80.167523618882626	BRCA	GDSC2
PD0325901	1060	MEK1	MEK2	ERK MAPK signaling	cnaBRCA62	8	38	.10663758114651666	1.3699663122443919	1.5556206841766567			.87811189240692633	-.18565437193226475	3.257316167330043	1.2637826457161148	.78526203283942053			80.167523618882626	BRCA	GDSC2
PD0325901	1060	MEK1	MEK2	ERK MAPK signaling	cnaBRCA63	6	40	.16502692754746989	1.2736882792081525	1.5607796705354791			.8624011990850956	-.28709139132732653	3.8305915010032852	1.2382347632990354	.7080241140715875			80.167523618882626	BRCA	GDSC2
PD0325901	1060	MEK1	MEK2	ERK MAPK signaling	cnaBRCA64	9	37	.11517838644864636	1.3620802972350876	1.5625565897716838			.85046667043835777	-.20047629253659616	3.0309371774986231	1.2889420908338813	.75810402537042387			80.167523618882626	BRCA	GDSC2
Obatoclax Mesylate	1068	BCL2	BCL-XL	BCL-W	MCL1	Apoptosis regulation	ARID1A_mut	4	37	.38036637905017778	1.519262654449113	1.8960276862690644			.37016096777681851	-.37676503181995136	.68180943912733072	1.0120165780592023	.47419325305833926			17.212120282991677	BRCA	GDSC2
Obatoclax Mesylate	1068	BCL2	BCL-XL	BCL-W	MCL1	Apoptosis regulation	ASH1L_mut	3	38	.75390013522028299	1.1762317883089215	1.913194201179607			.055312203563530123	-.73696241287068553	.40318277923555046	.99921810705488234	.21618935377425358			13.268232776854125	BRCA	GDSC2
Obatoclax Mesylate	1068	BCL2	BCL-XL	BCL-W	MCL1	Apoptosis regulation	BRCA1_mut	3	38	1.5073743643608781	3.1516076615875783	1.7572434743418184			.20144960251018171	1.3943641872457599	1.3033784556179819	.90005762037182202	.016193726112399717			8.0968630561998598	BRCA	GDSC2
Obatoclax Mesylate	1068	BCL2	BCL-XL	BCL-W	MCL1	Apoptosis regulation	BRCA2_mut	4	37	.53921522120337273	1.3804520608751458	1.9110342369257092			.1303218704657062	-.53058217605056335	.50686218022262464	1.0136630338121384	.31192407731235611			15.596203865617808	BRCA	GDSC2
Obatoclax Mesylate	1068	BCL2	BCL-XL	BCL-W	MCL1	Apoptosis regulation	CDH1_mut	5	36	.26382000688297796	1.6291849303924633	1.8912263988274864			.69883050908446975	-.26204146843502318	1.3770445766422266	.93946686421000913	.58356904749579774			17.212120282991677	BRCA	GDSC2
Obatoclax Mesylate	1068	BCL2	BCL-XL	BCL-W	MCL1	Apoptosis regulation	MACF1_mut	3	38	.10467299233353997	1.7625711535712476	1.8669042512904759			.87201586440473444	-.10433309771922827	.96812902770336628	.99827664539833882	.86234398846905225			19.207162933493844	BRCA	GDSC2
Obatoclax Mesylate	1068	BCL2	BCL-XL	BCL-W	MCL1	Apoptosis regulation	NF1_mut	3	38	1.0366270679065015	.93595589536138701	1.9321633506228333			.050275564006549846	-.99620745526144627	.50549569573855768	.97961529458573382	.091799548560536043			12.37517841785675	BRCA	GDSC2
Obatoclax Mesylate	1068	BCL2	BCL-XL	BCL-W	MCL1	Apoptosis regulation	PIK3CA_mut	13	28	.39144144740725839	2.1213012185770741	1.737612827437496			.28870712680149724	.38368839113957809	1.1038168181128263	.91993275523673312	.25055953296023786			13.91997405334655	BRCA	GDSC2
Obatoclax Mesylate	1068	BCL2	BCL-XL	BCL-W	MCL1	Apoptosis regulation	PTEN_mut	8	33	.48526288712731303	1.4771659350417532	1.9519014402853883			.18662357263237175	-.47473550524363506	.82336261639595054	1.0090330551414664	.22555995720652008			13.268232776854125	BRCA	GDSC2
Obatoclax Mesylate	1068	BCL2	BCL-XL	BCL-W	MCL1	Apoptosis regulation	TP53_mut	32	9	.29306960266159426	1.9229281138244496	1.632930596374383			.51068274506913758	.28999751745006663	.9341002697251527	1.1799264886453136	.44199859555988574			17.212120282991677	BRCA	GDSC2
Obatoclax Mesylate	1068	BCL2	BCL-XL	BCL-W	MCL1	Apoptosis regulation	cnaBRCA5	6	35	.24222981936177437	1.653869431640165	1.8944816691403097			.43392034837406557	-.24061223750014471	.58530384605014718	1.0399089539563149	.58667363285093088			17.212120282991677	BRCA	GDSC2
Obatoclax Mesylate	1068	BCL2	BCL-XL	BCL-W	MCL1	Apoptosis regulation	cnaBRCA7	3	38	.3302460155718977	2.1632973175873143	1.8352679751839445			.51487255117443365	.32802934240336978	.70591438923947558	1.0064867477041239	.58499495723851691			17.212120282991677	BRCA	GDSC2
Obatoclax Mesylate	1068	BCL2	BCL-XL	BCL-W	MCL1	Apoptosis regulation	cnaBRCA8	3	38	.78379415351706672	2.5682769502680545	1.8032958989196757			.18419355767200449	.76498105134837879	.69235576542050525	.98901469678589238	.19888015560687736			13.268232776854125	BRCA	GDSC2
Obatoclax Mesylate	1068	BCL2	BCL-XL	BCL-W	MCL1	Apoptosis regulation	cnaBRCA9	4	37	.7285388411058954	2.4993196771935642	1.7900755757020965			.37548714591181848	.70924410149146766	1.3536176596255234	.93489078675162174	.17417434701884213			13.268232776854125	BRCA	GDSC2
Obatoclax Mesylate	1068	BCL2	BCL-XL	BCL-W	MCL1	Apoptosis regulation	cnaBRCA10	3	38	.16658841077561948	2.0130757869658544	1.8471275697066913			.40775426725587338	.16594821725916309	.18077600942096736	1.0218619032719973	.78264645447942316			19.207162933493844	BRCA	GDSC2
Obatoclax Mesylate	1068	BCL2	BCL-XL	BCL-W	MCL1	Apoptosis regulation	cnaBRCA12	10	31	.61461875131513932	2.3065640851774747	1.7149817470315196			.18594803342765792	.59158233814595507	1.2397544801388574	.86213617178891633	.099001427342853984			12.37517841785675	BRCA	GDSC2
Obatoclax Mesylate	1068	BCL2	BCL-XL	BCL-W	MCL1	Apoptosis regulation	cnaBRCA13	8	33	.09780353450268936	1.7808370944524288	1.8782841895191638			.8326365343756823	-.09744709506673499	1.1785328800097279	.951867788458029	.80529826189025455			19.207162933493844	BRCA	GDSC2
Obatoclax Mesylate	1068	BCL2	BCL-XL	BCL-W	MCL1	Apoptosis regulation	cnaBRCA14	18	23	.65003629633348614	2.2044886063737268	1.5890991345662944			.059410473241291624	.61538947180743242	1.1489409695704349	.75414901581037086	.045556575541387562			11.389143885346892	BRCA	GDSC2
Obatoclax Mesylate	1068	BCL2	BCL-XL	BCL-W	MCL1	Apoptosis regulation	cnaBRCA15	19	22	.49226392051784384	2.1146910091670157	1.6386793561626616			.14115404667022888	.47601165300435411	1.2057066136602956	.70034688830743541	.12407820895796515			13.268232776854125	BRCA	GDSC2
Obatoclax Mesylate	1068	BCL2	BCL-XL	BCL-W	MCL1	Apoptosis regulation	cnaBRCA16	13	28	1.1170009774394012	2.5305407164512559	1.5476087748530538			.012542264630579279	.98293194159820207	1.1657693425906288	.71728926579687169	.0019158437003819824			1.9158437003819826	BRCA	GDSC2
Obatoclax Mesylate	1068	BCL2	BCL-XL	BCL-W	MCL1	Apoptosis regulation	cnaBRCA17	8	33	.12356953677148935	1.9583195048055559	1.8352581506456787			.63482141759504562	.12306135415987729	.49393959019770306	1.0748844203052235	.75552578076703025			19.207162933493844	BRCA	GDSC2
Obatoclax Mesylate	1068	BCL2	BCL-XL	BCL-W	MCL1	Apoptosis regulation	cnaBRCA18	14	27	.15784990889390682	1.9626190477653396	1.805681790408781			.60603121565662343	.15693725735655861	.82389781175374011	1.0692525601714615	.63440912077244249			17.212120282991677	BRCA	GDSC2
Obatoclax Mesylate	1068	BCL2	BCL-XL	BCL-W	MCL1	Apoptosis regulation	cnaBRCA19	4	37	.71814281218456599	2.4906053499728804	1.7910176651313598			.10180781257211174	.69958768484152056	.61464706493941046	.99829473409360414	.18025562194178596			13.268232776854125	BRCA	GDSC2
Obatoclax Mesylate	1068	BCL2	BCL-XL	BCL-W	MCL1	Apoptosis regulation	cnaBRCA20	3	38	.10315325328842609	1.9545661980899014	1.8517467477758454			.70627052578826877	.10281945031405604	.34531492046936541	1.0201949512429072	.86432233200722275			19.207162933493844	BRCA	GDSC2
Obatoclax Mesylate	1068	BCL2	BCL-XL	BCL-W	MCL1	Apoptosis regulation	cnaBRCA22	14	27	.2521639012765115	2.0236240278062958	1.7740495785356927			.35646078345482579	.24957444927060313	.56855147480440427	1.1435584871997209	.44848689195000002			17.212120282991677	BRCA	GDSC2
Obatoclax Mesylate	1068	BCL2	BCL-XL	BCL-W	MCL1	Apoptosis regulation	cnaBRCA25	5	36	.46842271128378882	2.2644195229221618	1.8029993720872506			.19996409257811271	.46142015083491117	.62691478072122153	1.017989431995745	.33240492091157325			15.828805757693967	BRCA	GDSC2
Obatoclax Mesylate	1068	BCL2	BCL-XL	BCL-W	MCL1	Apoptosis regulation	cnaBRCA26	12	29	.65981741180755438	2.3040421765630845	1.6752265134825803			.13177304708810089	.62881566308050418	1.2651273492006652	.79765775571168895	.061894435692960187			12.37517841785675	BRCA	GDSC2
Obatoclax Mesylate	1068	BCL2	BCL-XL	BCL-W	MCL1	Apoptosis regulation	cnaBRCA27	9	32	.86949291030015852	2.4941153278714587	1.6807199080908974			.052099308344216361	.81339541978056129	1.021476596948419	.91197514887274345	.026608127367445576			8.8693757891485276	BRCA	GDSC2
Obatoclax Mesylate	1068	BCL2	BCL-XL	BCL-W	MCL1	Apoptosis regulation	cnaBRCA28	3	38	.3174890154276967	2.1516385862369933	1.8361884013431802			.53533677069242869	.31545018489381316	.71707704886613566	1.0063623808510758	.59952435032936591			17.212120282991677	BRCA	GDSC2
Obatoclax Mesylate	1068	BCL2	BCL-XL	BCL-W	MCL1	Apoptosis regulation	cnaBRCA29	6	35	.26131327566240092	1.6378260849033834	1.8972319571523295			.57660691659676178	-.25940587224894607	1.0029396530760055	.99118605341719546	.55766694969232644			17.212120282991677	BRCA	GDSC2
Obatoclax Mesylate	1068	BCL2	BCL-XL	BCL-W	MCL1	Apoptosis regulation	cnaBRCA30	3	38	.5343552151928932	2.3481596204121273	1.8206735828556695			.61750022855136077	.52748603755645784	1.5519320886190413	.94706891237356416	.37837928791282605			17.199058541492096	BRCA	GDSC2
Obatoclax Mesylate	1068	BCL2	BCL-XL	BCL-W	MCL1	Apoptosis regulation	cnaBRCA31	12	29	.064637071361106621	1.813702593791211	1.8781256511812865			.84837724568531558	-.064423057390075478	.95141223092348748	1.0139232717242672	.85160807571188801			19.207162933493844	BRCA	GDSC2
Obatoclax Mesylate	1068	BCL2	BCL-XL	BCL-W	MCL1	Apoptosis regulation	cnaBRCA32	8	33	.4858290474337465	1.476736842545018	1.9520054627088395			.10935063273419253	-.47526862016382143	.61239860260704015	1.0412991154962767	.22502927894855146			13.268232776854125	BRCA	GDSC2
Obatoclax Mesylate	1068	BCL2	BCL-XL	BCL-W	MCL1	Apoptosis regulation	cnaBRCA33	5	36	.73158294502439836	1.2372058482892372	1.9456679380084902			.21131792433753169	-.70846208971925306	1.0455492625088674	.95918355410946254	.13337848477907902			13.268232776854125	BRCA	GDSC2
[truncated: 7,617 more rows]
[truncated: 2 more columns]
