# Supplementary material for: Golden eagle optimized CONV-LSTM and non-negativity-constrained autoencoder to support spatial and temporal features in cancer drug response prediction
Source: PeerJ Comput Sci. 2024 Dec 23;10:e2520. doi: 10.7717/peerj-cs.2520 (PMC11784781; doi:10.7717/peerj-cs.2520)
Supplement: Supplemental Information 2 [file peerj-cs-10-2520-s002.csv]

drug_name	drug_id	drug_target	target_pathway	feature_name	n_feature_pos	n_feature_neg	ic50_effect_size	log_ic50_mean_pos	log_ic50_mean_neg	log_max_conc_tested	log_max_conc_tested_2	feature_ic50_t_pval	feature_delta_mean_ic50	feature_pos_ic50_var	feature_neg_ic50_var	feature_pval	tissue_pval	msi_pval	fdr	tissue_type	screening set
Erlotinib	1	EGFR	EGFR signaling	PIK3CA_mut	4	9	.045930296116514613	3.0190553520179426	3.049786364228781			.93123432554763785	-.030731012210838404	.49554563577426902	.72350210467047293	.9404473639925981			95.69166625040107	BRCA	GDSC1
Erlotinib	1	EGFR	EGFR signaling	TP53_mut	9	4	.56240422428952508	2.9288701295244897	3.2911168801025967			.27284561507624788	-.36224675057810707	.71362367999559861	.40393812580835242	.36941814488635782			67.26990238166502	BRCA	GDSC1
Erlotinib	1	EGFR	EGFR signaling	cnaBRCA13	3	10	.66114996514539015	3.3660902656704543	2.9426027889119433			.29482101097255881	.42348747675851106	.49821630758853847	.6680527037491234	.33678798712970182			67.26990238166502	BRCA	GDSC1
Erlotinib	1	EGFR	EGFR signaling	cnaBRCA14	6	7	.63103608953144075	2.8251596322610251	3.224762984652092			.31161213855748837	-.39960335239106692	.80337517820461934	.44422165162312671	.28080489474391684			67.26990238166502	BRCA	GDSC1
Erlotinib	1	EGFR	EGFR signaling	cnaBRCA15	6	7	.45047812923316161	3.1980372908555754	2.9051535629996201			.41972131100924925	.29288372785595529	.46932771705467508	.76903329920956565	.4352758389401854			67.26990238166502	BRCA	GDSC1
Erlotinib	1	EGFR	EGFR signaling	cnaBRCA16	3	10	.036381307761645588	3.0216036954265593	3.0459487599851123			.94757185456534021	-.024345064558553009	.47256581453955143	.70545095245547007	.95691666250401064			95.69166625040107	BRCA	GDSC1
Erlotinib	1	EGFR	EGFR signaling	cnaBRCA17	3	10	2.1365972065847871	2.2541924832520479	3.2761721236374655			.12715220623874823	-1.0219796403854176	.73387840036414353	.39993712999478737	.0077942421063690445			13.250211580827376	BRCA	GDSC1
Erlotinib	1	EGFR	EGFR signaling	cnaBRCA18	5	8	1.0786819469126143	2.6544544352801482	3.2815033137162573			.16697383946521591	-.62704887843610901	.81608820448012631	.38787662212094964	.085075034474211692			48.209186202053296	BRCA	GDSC1
Erlotinib	1	EGFR	EGFR signaling	cnaBRCA22	3	10	.072862519844916249	3.077820373848084	3.0290837564586548			.89077268874955862	.048736617389429249	.44031202299939193	.70975139024443079	.91385895938868966			95.69166625040107	BRCA	GDSC1
Erlotinib	1	EGFR	EGFR signaling	cnaBRCA26	4	9	.50069876436086513	3.2653287705420206	2.9403315115514124			.33406602278130859	.32499725899060827	.4255584518069444	.71511878289465025	.42244767885436968			67.26990238166502	BRCA	GDSC1
Erlotinib	1	EGFR	EGFR signaling	cnaBRCA27	3	10	.20249556155539053	3.1441325161023599	3.0091901137823713			.70052182876645686	.13494240231998855	.42839094448327164	.70851132103383097	.76412286398499418			92.786347769606436	BRCA	GDSC1
Erlotinib	1	EGFR	EGFR signaling	cnaBRCA31	4	9	.56482643264702126	3.2921168465626196	2.9284256999867018			.2606311565699081	.36369114657591783	.37975549493803323	.71833328960558374	.36743660906926134			67.26990238166502	BRCA	GDSC1
Erlotinib	1	EGFR	EGFR signaling	cnaBRCA32	4	9	1.2609557798210449	3.5340545754257953	2.820897820491957			.01547759162520621	.71315675493383823	.25185564736773969	.64500485304657384	.059770056757498476			48.209186202053296	BRCA	GDSC1
Erlotinib	1	EGFR	EGFR signaling	cnaBRCA33	4	9	.93732973760394056	2.6473292339806394	3.2149979722453597			.32180495233755235	-.56766873826472031	.94721860158210636	.40971122336974169	.14709407846401984			62.514983347208428	BRCA	GDSC1
Erlotinib	1	EGFR	EGFR signaling	cnaBRCA39	3	10	.31549777544032387	3.2010832772175419	2.9921048854478167			.543250001857005	.20897839176972521	.4081650271853452	.70655464514107214	.64112915809359916			83.839966827624508	BRCA	GDSC1
Erlotinib	1	EGFR	EGFR signaling	cnaBRCA62	5	8	.32852342549022989	3.1736359385862554	2.9570148741499405			.51825108505216	.2166210644363149	.39226163880365028	.77155627719283526	.57603503871810469			81.604963818398176	BRCA	GDSC1
Erlotinib	1	EGFR	EGFR signaling	cnaBRCA63	3	10	.67570684458679442	3.3726418945816312	2.9406373002385906			.21381560590132556	.43200459434304062	.39001927965043037	.68248272557836853	.32671233838543895			67.26990238166502	BRCA	GDSC1
Rapamycin	3	MTORC1	PI3K/MTOR signaling	PIK3CA_mut	4	8	.21965832033999266	-2.685133014812489	-2.1640965719594227			.82076634511708646	-.52103644285306627	4.1978161654859205	.69696792822323894	.7272764673625306			51.761111628337716	BRCA	GDSC1
Rapamycin	3	MTORC1	PI3K/MTOR signaling	TP53_mut	9	3	.21802320068977746	-2.4672036698223225	-1.9494905355081456			.60053314484146314	-.51771313431417698	2.6342993472816234	.65952662995754352	.75038418092321679			51.761111628337716	BRCA	GDSC1
Rapamycin	3	MTORC1	PI3K/MTOR signaling	cnaBRCA13	3	9	.67654763171806809	-1.1843987242784071	-2.7222342735655682			.35633331402122798	1.5378355492871612	2.1513552198563031	2.3024852388160149	.33411509361051606			37.123899290057352	BRCA	GDSC1
Rapamycin	3	MTORC1	PI3K/MTOR signaling	cnaBRCA14	5	7	1.2213347149154357	-3.7575256771757268	-1.3236680355781003			.12971165261847581	-2.4338576415976263	2.837695171892157	1.1181733342935163	.063573054375119287			31.23183444325111	BRCA	GDSC1
Rapamycin	3	MTORC1	PI3K/MTOR signaling	cnaBRCA15	5	7	.61218559107440096	-3.1471886957302759	-1.759623022324851			.43145043770896452	-1.3875656734054249	3.5372709340039692	.46985146585465565	.32040301603998395			37.123899290057352	BRCA	GDSC1
Rapamycin	3	MTORC1	PI3K/MTOR signaling	cnaBRCA16	3	9	1.6216014598076061	-4.6390957197701779	-1.5706686084016448			.27735683331375555	-3.0684271113685329	3.6119815368418227	1.101825377851223	.035304845803812823			31.23183444325111	BRCA	GDSC1
Rapamycin	3	MTORC1	PI3K/MTOR signaling	cnaBRCA17	4	8	.19011102650214837	-2.0366621895693697	-2.4883319845809821			.6857718695574152	.45166979501161242	.90958987218795173	2.7765137315697341	.76259263935827382			51.761111628337716	BRCA	GDSC1
Rapamycin	3	MTORC1	PI3K/MTOR signaling	cnaBRCA18	6	6	.23368356744781865	-2.0611027691037047	-2.6144480033838513			.70051085802918434	.55334523428014659	.83465355856544876	3.2430686086533878	.69418211935482343			51.761111628337716	BRCA	GDSC1
Rapamycin	3	MTORC1	PI3K/MTOR signaling	cnaBRCA22	4	8	.87095651896188797	-3.6019243046354639	-1.7057009270479353			.35797613012961182	-1.8962233775875286	3.4590004847473117	1.2821180953810627	.18538287397521244			35.484901388882825	BRCA	GDSC1
Rapamycin	3	MTORC1	PI3K/MTOR signaling	cnaBRCA26	4	8	.81473607788354518	-3.5329512614626095	-1.7401874486343623			.38354442658021665	-1.7927638128282473	3.4723332478389546	1.3227303403416593	.21290940833329691			35.484901388882825	BRCA	GDSC1
Rapamycin	3	MTORC1	PI3K/MTOR signaling	cnaBRCA27	3	9	1.0544715734473562	-4.0262963877879523	-1.7749350523957199			.44060266402751469	-2.2513613353922324	4.0774147194095809	1.2416844095047761	.14479798386044979			35.484901388882825	BRCA	GDSC1
Rapamycin	3	MTORC1	PI3K/MTOR signaling	cnaBRCA31	4	8	.17867918591535123	-2.0546111632540462	-2.4793574977386439			.69226940236176393	.42474633448459764	.56358963095927228	2.8171739634335147	.77641667442506568			51.761111628337716	BRCA	GDSC1
Rapamycin	3	MTORC1	PI3K/MTOR signaling	cnaBRCA32	5	7	1.0845791546971304	-1.0345428951201563	-3.2686557370463651			.067305431853390996	2.2341128419262088	1.1757460628980685	2.4799838111481529	.093695503329753307			31.23183444325111	BRCA	GDSC1
Rapamycin	3	MTORC1	PI3K/MTOR signaling	cnaBRCA33	4	8	.50392790099318607	-1.5616258774241503	-2.7258501406535922			.2752050084025946	1.1642242632294419	.35088910132620504	2.7517645719652677	.4297453323982634			42.974533239826343	BRCA	GDSC1
Rapamycin	3	MTORC1	PI3K/MTOR signaling	cnaBRCA36	3	9	.67654763171806809	-1.1843987242784071	-2.7222342735655682			.35633331402122798	1.5378355492871612	2.1513552198563031	2.3024852388160149	.33411509361051606			37.123899290057352	BRCA	GDSC1
Rapamycin	3	MTORC1	PI3K/MTOR signaling	cnaBRCA39	3	9	.12658351027103587	-2.1115436638218443	-2.4131859603844226			.76070851680614282	.30164229656257824	.6760192678184539	2.6426915349543023	.85320573089832341			53.325358181145219	BRCA	GDSC1
Rapamycin	3	MTORC1	PI3K/MTOR signaling	cnaBRCA62	4	8	.069471164212327435	-2.4482673260186716	-2.2825294163563314			.87800598329263746	-.16573790966234014	.63763759574923651	2.8207466017281582	.91192225807595306			53.642485769173717	BRCA	GDSC1
Sunitinib	5	PDGFR	KIT	VEGFR	FLT3	RET	CSF1R	RTK signaling	PIK3CA_mut	4	8	.8007837891859596	4.1129275259689297	3.044145063381817			.2708764337723884	1.0687824625871127	1.4907785807750489	1.2618687869146925	.22024739619196848			85.498559250226194	BRCA	GDSC1
Sunitinib	5	PDGFR	KIT	VEGFR	FLT3	RET	CSF1R	RTK signaling	TP53_mut	9	3	.9423585392752003	3.7110426543037178	2.4684955740655972			.13494315214059177	1.2425470802381207	1.4001128930535178	.92282677322196582	.18786288194408715			85.498559250226194	BRCA	GDSC1
Sunitinib	5	PDGFR	KIT	VEGFR	FLT3	RET	CSF1R	RTK signaling	cnaBRCA13	3	9	.18497131703769087	3.6000024790181961	3.3338736859861853			.81445706193582978	.26612879303201087	1.6146575754057739	1.3913114920716279	.78708060050522433			96.770256727491343	BRCA	GDSC1
Sunitinib	5	PDGFR	KIT	VEGFR	FLT3	RET	CSF1R	RTK signaling	cnaBRCA14	6	6	.44773486890832653	3.0863824592598186	3.714429309228557			.45605278811730865	-.62804684996873839	1.3609179827871052	1.4433126758497679	.45599231600120638			85.498559250226194	BRCA	GDSC1
Sunitinib	5	PDGFR	KIT	VEGFR	FLT3	RET	CSF1R	RTK signaling	cnaBRCA15	6	6	.073954212624582405	3.3470441850137664	3.45376758347461			.90083030351715399	-.10672339846084355	1.6413219653203017	1.2129069294405925	.90061520403880613			96.770256727491343	BRCA	GDSC1
Sunitinib	5	PDGFR	KIT	VEGFR	FLT3	RET	CSF1R	RTK signaling	cnaBRCA16	3	9	.21577751756354382	3.1678875611068249	3.4779119919566419			.81350483051432476	-.31002443084981701	1.9224383797248985	1.2870400628923548	.75285811863285523			96.770256727491343	BRCA	GDSC1
Sunitinib	5	PDGFR	KIT	VEGFR	FLT3	RET	CSF1R	RTK signaling	cnaBRCA17	3	9	.027676639709517937	3.4303830056360298	3.3904135104469071			.96351635920377476	.039969495189122739	1.1387220482502289	1.510902230473836	.96770256727491344			96.770256727491343	BRCA	GDSC1
Sunitinib	5	PDGFR	KIT	VEGFR	FLT3	RET	CSF1R	RTK signaling	cnaBRCA18	5	7	.26038241248473265	3.1831712600476636	3.5555734729559911			.64299649293245187	-.37240221290832753	1.0708121724857815	1.626270098986548	.66601544371876908			96.770256727491343	BRCA	GDSC1
Sunitinib	5	PDGFR	KIT	VEGFR	FLT3	RET	CSF1R	RTK signaling	cnaBRCA22	3	9	.06838635626319936	3.3263678160872465	3.4250852402965015			.93676612738718079	-.098717424209255	1.8140702037354317	1.3349132353672652	.92032457211495411			96.770256727491343	BRCA	GDSC1
Sunitinib	5	PDGFR	KIT	VEGFR	FLT3	RET	CSF1R	RTK signaling	cnaBRCA26	3	9	.62174757479211795	4.0463837824308122	3.1850799181819793			.50984513304237622	.86130386424883287	1.8299717763234067	1.2496415252940414	.3729853887089668			85.498559250226194	BRCA	GDSC1
Sunitinib	5	PDGFR	KIT	VEGFR	FLT3	RET	CSF1R	RTK signaling	cnaBRCA27	3	9	.62174757479211795	4.0463837824308122	3.1850799181819793			.50984513304237622	.86130386424883287	1.8299717763234067	1.2496415252940414	.3729853887089668			85.498559250226194	BRCA	GDSC1
Sunitinib	5	PDGFR	KIT	VEGFR	FLT3	RET	CSF1R	RTK signaling	cnaBRCA31	3	9	.61312380701544889	4.0381272031329551	3.1878321112812653			.51750363061592963	.85029509185168983	1.8440859787261457	1.2465710269498806	.37938741700562295			85.498559250226194	BRCA	GDSC1
Sunitinib	5	PDGFR	KIT	VEGFR	FLT3	RET	CSF1R	RTK signaling	cnaBRCA32	3	9	1.31450027440123	4.6086590662657878	2.9976548235703211			.051630210723717519	1.6110042426954667	.84328748535095144	1.303735217778917	.076920386801169527			85.498559250226194	BRCA	GDSC1
Sunitinib	5	PDGFR	KIT	VEGFR	FLT3	RET	CSF1R	RTK signaling	cnaBRCA33	4	8	.079367650585057181	3.3240503475481695	3.4385836525921971			.89391115112068298	-.11453330504402759	1.2676610875696546	1.5120326815844856	.89944739405084351			96.770256727491343	BRCA	GDSC1
Sunitinib	5	PDGFR	KIT	VEGFR	FLT3	RET	CSF1R	RTK signaling	cnaBRCA62	4	8	.52497684330657846	2.9125383705160708	3.6443396411082469			.48378779785401571	-.73180127059217615	1.7154356988648003	1.2307563029901449	.4113623877750045			85.498559250226194	BRCA	GDSC1
PHA-665752	6	MET	RTK signaling	PIK3CA_mut	4	10	.62614562484232483	3.2888947260066081	2.7868684276168287			.23289478570628094	.50202629838977941	.5598326106573619	.86755279534812135	.31072285282032253			81.475713198755443	BRCA	GDSC1
PHA-665752	6	MET	RTK signaling	TP53_mut	9	5	1.6656425152258942	3.3080407200916739	2.2503793398739314			.01462646881479306	1.0576613802177426	.64522486682789781	.61399942689327713	.011353430900951617			20.436175621712909	BRCA	GDSC1
PHA-665752	6	MET	RTK signaling	cnaBRCA13	4	10	.1235486178312655	2.8564542120507359	2.9598446331991779			.8695239205543086	-.10339042114844199	1.0888691417979439	.73384115151985985	.83807975872694607			94.283972856781432	BRCA	GDSC1
PHA-665752	6	MET	RTK signaling	cnaBRCA14	6	8	.16105206477690553	3.0071742012226657	2.8726522466073412			.78918343131679203	.13452195461532446	1.0570966065921648	.63074163342626388	.77064298906530326			94.283972856781432	BRCA	GDSC1
PHA-665752	6	MET	RTK signaling	cnaBRCA15	6	8	.35510899786036382	3.0974396604616392	2.8049531521781113			.57209343819458092	.29248650828352796	1.1189417126255126	.5183343879364789	.52325028687904229			94.283972856781432	BRCA	GDSC1
PHA-665752	6	MET	RTK signaling	cnaBRCA16	3	11	.89742877284870481	3.4795963632929632	2.7804976445741669			.34937167215885517	.69909871871879625	.9960105180708112	.7278772979669742	.19341001571044147			81.475713198755443	BRCA	GDSC1
PHA-665752	6	MET	RTK signaling	cnaBRCA17	4	10	.3306754845022809	3.1257938539068832	2.8521087764567192			.40541682042024985	.27368507745016402	.19807403431920453	.94882647802942943	.58648000850709048			94.283972856781432	BRCA	GDSC1
PHA-665752	6	MET	RTK signaling	cnaBRCA18	6	8	.13946778933391907	2.9969334037380855	2.8803328447207761			.77462885361043787	.11660055901730937	.26199584119832947	1.0720029517625576	.8005943688150905			94.283972856781432	BRCA	GDSC1
PHA-665752	6	MET	RTK signaling	cnaBRCA22	4	10	.27277808374652679	3.0922236846632392	2.8655368441541769			.71851120237435151	.22668684050906229	1.0803319168392203	.7292297508833212	.65298691773029771			94.283972856781432	BRCA	GDSC1
PHA-665752	6	MET	RTK signaling	cnaBRCA26	4	10	.74776763768958454	3.3509618378965809	2.76204158286084			.31686483583125552	.58892025503574086	.94045041991750489	.72952646331976145	.23024631879170113			81.475713198755443	BRCA	GDSC1
PHA-665752	6	MET	RTK signaling	cnaBRCA27	3	11	1.1726755234809454	3.6157136929694857	2.7433747364805692			.24746587134361855	.87233895648891657	.95189769402875068	.69485317679858649	.096965354467727444			81.475713198755443	BRCA	GDSC1
PHA-665752	6	MET	RTK signaling	cnaBRCA31	4	10	.82504438606487707	3.3886185043009909	2.7469789162990756			.2673626449111231	.64163958800191523	.90833201977508493	.72897678843383884	.18842299934224138			81.475713198755443	BRCA	GDSC1
PHA-665752	6	MET	RTK signaling	cnaBRCA32	5	9	.38451809401179232	3.133553082508687	2.8173886408501434			.45137418563733767	.31616444165854363	.598553259694795	.91376907149853492	.50369660268276362			94.283972856781432	BRCA	GDSC1
PHA-665752	6	MET	RTK signaling	cnaBRCA33	5	9	.13858017588686747	2.8558087452896119	2.9716910504162963			.76409751618260391	-.1158823051266844	.42204634132198743	.97970014777670622	.80798530031611882			94.283972856781432	BRCA	GDSC1
PHA-665752	6	MET	RTK signaling	cnaBRCA36	3	11	.68030774244196768	3.3593522476076925	2.8132914943065135			.21565622549404673	.54606075330117898	.51089666953054891	.84907396604172014	.31684999577293782			81.475713198755443	BRCA	GDSC1
PHA-665752	6	MET	RTK signaling	cnaBRCA39	3	11	.08151159384889721	2.9839620817868728	2.9156706304394642			.86885274870207219	.06829145134740866	.50509371955260229	.88954610947585344	.90248110082525845			95.556822440321483	BRCA	GDSC1
PHA-665752	6	MET	RTK signaling	cnaBRCA62	5	9	.0046142120941363336	2.9278177122926672	2.9316860687479314			.9942551223748165	-.0038683564552641769	1.0182925742851012	.7319859999633086	.99353546825843131			99.353546825843125	BRCA	GDSC1
PHA-665752	6	MET	RTK signaling	cnaBRCA63	3	11	.33386320925413965	3.1478551107313133	2.8709725316364345			.74651923825201072	.27688257909487879	1.2671781807398901	.71006803929808626	.61754885822206274			94.283972856781432	BRCA	GDSC1
MG-132	9	Proteasome	CAPN1	Protein stability and degradation	PIK3CA_mut	4	10	.10638888586571496	.41461471768644392	.58995534651383763			.87684953144188971	-.17534062882739371	1.9052159861329319	1.5529781665602911	.86028693901180531			93.332031910273784	BRCA	GDSC1
MG-132	9	Proteasome	CAPN1	Protein stability and degradation	TP53_mut	9	5	.047656336053003172	.51177775509698997	.59040250800224869			.92686577752639654	-.078624752905258721	1.7968710899214142	1.3070213795027268	.93332031910273783			93.332031910273784	BRCA	GDSC1
MG-132	9	Proteasome	CAPN1	Protein stability and degradation	cnaBRCA13	4	10	.66896153962682536	1.2895076296670915	.23999818172157869			.15752919843957977	1.0495094479455129	.83733077785700316	1.7458722628672381	.28025322071221442			93.332031910273784	BRCA	GDSC1
MG-132	9	Proteasome	CAPN1	Protein stability and degradation	cnaBRCA14	6	8	.57063922982940063	.025131120748173252	.9259032014243892			.3665119587592553	-.90077208067621595	2.086106182827379	1.0784877456261657	.31149388254706822			93.332031910273784	BRCA	GDSC1
MG-132	9	Proteasome	CAPN1	Protein stability and degradation	cnaBRCA15	6	8	.063817668979563591	.47971004221894359	.58496901032131132			.91461955367660253	-.10525896810236773	2.0395408784701234	1.30090264445113	.90789001132016456			93.332031910273784	BRCA	GDSC1
MG-132	9	Proteasome	CAPN1	Protein stability and degradation	cnaBRCA16	3	11	.26326709779369689	.87893285710900371	.44738306950519474			.81774055268031742	.43154978760380897	2.8096270074642007	1.2828119361510835	.69318117361788645			93.332031910273784	BRCA	GDSC1
MG-132	9	Proteasome	CAPN1	Protein stability and degradation	cnaBRCA17	4	10	.16507385442234301	.7338200312216453	.46227322109975716			.77653630771201609	.27154681012188814	1.4879744141165181	1.694113103449491	.78497555460478552			93.332031910273784	BRCA	GDSC1
MG-132	9	Proteasome	CAPN1	Protein stability and degradation	cnaBRCA18	6	8	.18780838862521995	.36363191736924633	.6720276039585843			.72598830842740214	-.30839568658933797	1.4408369655744808	1.7718801741327064	.73404895495659639			93.332031910273784	BRCA	GDSC1
MG-132	9	Proteasome	CAPN1	Protein stability and degradation	cnaBRCA22	4	10	.23721042591934197	.8176288065930104	.42874971095121117			.7598828782331204	.38887909564179923	2.2058112649039652	1.4005621284976006	.69549799628774345			93.332031910273784	BRCA	GDSC1
MG-132	9	Proteasome	CAPN1	Protein stability and degradation	cnaBRCA26	4	10	.32699544136885189	.92050755976713117	.38759820968156278			.68162932333936843	.53290935008556839	2.2508754749401527	1.3610587176556965	.59060062741322683			93.332031910273784	BRCA	GDSC1
MG-132	9	Proteasome	CAPN1	Protein stability and degradation	cnaBRCA27	3	11	.16628325649728445	.75489229373164302	.48121231406265674			.88007100654574799	.27367997966898627	2.7267361638901835	1.328018206029469	.80281873728138975			93.332031910273784	BRCA	GDSC1
MG-132	9	Proteasome	CAPN1	Protein stability and degradation	cnaBRCA31	4	10	.54286939151576641	1.1584609446327119	.29241685573533049			.43490708095738184	.86604408889738138	1.7934919598656378	1.5235290046690533	.37689385408558268			93.332031910273784	BRCA	GDSC1
MG-132	9	Proteasome	CAPN1	Protein stability and degradation	cnaBRCA32	5	9	.80674685873352969	1.3296759035646875	.10107031311785722			.086890036818294242	1.2286055904468303	.44012481762708144	1.839033127840074	.17368369298068984			93.332031910273784	BRCA	GDSC1
MG-132	9	Proteasome	CAPN1	Protein stability and degradation	cnaBRCA33	5	9	.56792616829546838	-.038215716645725671	.86101010212364226			.29097775787040869	-.89922581876936791	1.281285371240046	1.7145404821780306	.32867162418935364			93.332031910273784	BRCA	GDSC1
MG-132	9	Proteasome	CAPN1	Protein stability and degradation	cnaBRCA36	3	11	.92755026025001908	1.6522710469969375	.23647265408121274			.032307264140241029	1.4157983929157247	.51195748417515385	1.6563211298600358	.17990795387723185			93.332031910273784	BRCA	GDSC1
MG-132	9	Proteasome	CAPN1	Protein stability and degradation	cnaBRCA39	3	11	.067392334759850139	.62720587376333059	.51603588314492366			.92804001813396686	.11116999061840693	1.7696125036875847	1.6245266168569921	.91930111954819538			93.332031910273784	BRCA	GDSC1
MG-132	9	Proteasome	CAPN1	Protein stability and degradation	cnaBRCA62	5	9	.76179611804077996	1.2917388758552855	.12214643962308042			.22838252269717318	1.169592436232205	1.6679529266827444	1.4644886840270697	.1970603181551383			93.332031910273784	BRCA	GDSC1
MG-132	9	Proteasome	CAPN1	Protein stability and degradation	cnaBRCA63	3	11	.26229570182202172	.87769846040627419	.44771972315139358			.77380529671198572	.42997873725488062	2.1946934971871004	1.503791999851771	.69424889682106627			93.332031910273784	BRCA	GDSC1
Paclitaxel	11	Microtubule stabiliser	Mitosis	PIK3CA_mut	4	7	.2768477861983531	-2.5034879349271986	-2.9946400613175972			.7499749130422837	.49115212639039862	2.7486226194826942	.97139856848798645	.66913100786736879			88.328423516863424	BRCA	GDSC1
Paclitaxel	11	Microtubule stabiliser	Mitosis	cnaBRCA14	5	6	.99583516307567754	-3.6701630046855471	-2.1042695242507068			.12471522754752903	-1.5658934804348403	1.2956280304385592	1.7628709120871231	.13446988599478504			43.702712948305141	BRCA	GDSC1
Paclitaxel	11	Microtubule stabiliser	Mitosis	cnaBRCA15	5	6	.23707801084470348	-3.0459791940099428	-2.6244226998137097			.72912219280056323	-.42155649419623309	2.397657918848493	1.0450639929345067	.70452019032911695			88.328423516863424	BRCA	GDSC1
Paclitaxel	11	Microtubule stabiliser	Mitosis	cnaBRCA16	3	8	1.215133985080969	-4.1759523872365198	-2.306071875902802			.13306710169648078	-1.8698805113337178	1.4270583808380266	1.569298969272704	.10624929962730387			43.702712948305141	BRCA	GDSC1
Paclitaxel	11	Microtubule stabiliser	Mitosis	cnaBRCA17	3	8	.22485413111728855	-3.1075031132918682	-2.7067403536320462			.63665900424857558	-.400762759659822	.7356166379231458	1.9823443486447008	.74739435283499822			88.328423516863424	BRCA	GDSC1
Paclitaxel	11	Microtubule stabiliser	Mitosis	cnaBRCA18	5	6	.0091939518973341312	-2.8250319253029019	-2.8085454237362444			.98750026082525033	-.016486501566657541	1.0187023297806073	2.2266006377685765	.98821719296449662			98.821719296449658	BRCA	GDSC1
Paclitaxel	11	Microtubule stabiliser	Mitosis	cnaBRCA22	3	8	1.3990315094723464	-4.3186105750617125	-2.2525750554683546			.098944366478533718	-2.066035519593358	1.3854644608631428	1.50182700827647	.06875197434629278			43.702712948305141	BRCA	GDSC1
Paclitaxel	11	Microtubule stabiliser	Mitosis	cnaBRCA26	3	8	.56432588062935474	-3.525143836449331	-2.5501250824479982			.50893957947361035	-.97501875400133287	2.0296212250474257	1.6312841435534065	.42609493337984489			79.131916199114045	BRCA	GDSC1
Paclitaxel	11	Microtubule stabiliser	Mitosis	cnaBRCA27	3	8	.56432588062935474	-3.525143836449331	-2.5501250824479982			.50893957947361035	-.97501875400133287	2.0296212250474257	1.6312841435534065	.42609493337984489			79.131916199114045	BRCA	GDSC1
Paclitaxel	11	Microtubule stabiliser	Mitosis	cnaBRCA31	3	8	.031893987013361151	-2.7744497194399309	-2.8316353763265232			.94873318139347673	.057185656886592273	.87528635891836692	1.9784959522819319	.96345395100302789			98.821719296449658	BRCA	GDSC1
Paclitaxel	11	Microtubule stabiliser	Mitosis	cnaBRCA32	3	8	2.4937181994923305	-.76226837850241358	-3.5862033791780918			.05139053033403404	2.8239350006756783	1.3865655631867848	1.0485524883754767	.0050482622723613153			6.5627409540697093	BRCA	GDSC1
Paclitaxel	11	Microtubule stabiliser	Mitosis	cnaBRCA33	4	7	.33675805265454128	-2.4377712209526132	-3.0321924693030744			.52354278517525221	.59442124835046117	.85821051382705471	2.0749109566502613	.6041017955284631			88.328423516863424	BRCA	GDSC1
Paclitaxel	11	Microtubule stabiliser	Mitosis	cnaBRCA62	4	7	.59400410394666614	-3.4623942588526693	-2.4466935905030427			.25910538671309108	-1.0157006683496266	.61745584149307031	2.0482001522155442	.36803081216091593			79.131916199114045	BRCA	GDSC1
Cyclopamine	17	SMO	Other	PIK3CA_mut	4	9	.93679447850694397	5.2605279659801267	4.5303849926933726			.079207392150688852	.73014297328675415	.47580659200600822	.86624406704135892	.14730368864233789			55.660708355880892	BRCA	GDSC1
Cyclopamine	17	SMO	Other	TP53_mut	9	4	.33467349599328311	4.6675845215348213	4.951829026086866			.49842972101619276	-.28424450455204475	.94601887532799966	.50831540892391947	.58872693118221398			90.985071182705795	BRCA	GDSC1
Cyclopamine	17	SMO	Other	cnaBRCA13	3	10	.034583899195076866	4.7779522613921559	4.7481720013984381			.96408172672643033	.029780259993717806	.94984456836687425	.84010919772452364	.95904299237489177			95.90429923748917	BRCA	GDSC1
Cyclopamine	17	SMO	Other	cnaBRCA14	6	7	1.3602588453329205	4.2473065198370081	5.1902482398769711			.049875966175096167	-.94294172003996302	.88234708486282609	.4818751736256604	.032534414442756988			27.654252276343438	BRCA	GDSC1
Cyclopamine	17	SMO	Other	cnaBRCA15	6	7	.80766440277349183	4.4119362241193878	5.0491370647777893			.21686752528110279	-.63720084065840155	1.0644809370595054	.4436845870483091	.17449583953383535			55.660708355880892	BRCA	GDSC1
Cyclopamine	17	SMO	Other	cnaBRCA16	3	10	.47607554209804503	4.4468998457912745	4.847487726078703			.38052339963651061	-.40058788028742853	.54211702519126437	.89445256825708785	.48464503279366344			90.985071182705795	BRCA	GDSC1
Cyclopamine	17	SMO	Other	cnaBRCA17	3	10	.40136753438536071	4.4935331046913731	4.8334977484086732			.47618787384583816	-.33996464371730006	.5900258941779003	.89414964761076499	.55443234184562007			90.985071182705795	BRCA	GDSC1
Cyclopamine	17	SMO	Other	cnaBRCA18	5	8	1.1608954344304203	4.2307368993083259	5.0827365377024023			.14023977589013889	-.85199963839407644	1.0224606891943546	.49903548068757836	.066521047181149595			37.695260069318095	BRCA	GDSC1
Cyclopamine	17	SMO	Other	cnaBRCA22	3	10	.062704189670758387	4.7135218996734274	4.7675011099140567			.86302939083556218	-.053979210240629349	.082651297178615704	.9509130506939496	.92582579578512469			95.90429923748917	BRCA	GDSC1
Cyclopamine	17	SMO	Other	cnaBRCA26	4	9	.8263524968960394	5.2101651555220005	4.5527684640080945			.12552809220707362	.65739669151390601	.52186642275860617	.87640557872919911	.19644955890310906			55.660708355880892	BRCA	GDSC1
Cyclopamine	17	SMO	Other	cnaBRCA27	3	10	.44603091148633689	5.0445464506734679	4.6681937446140456			.38414456086125043	.37635270605942228	.493902330861126	.90331263775111903	.51204406472606689			90.985071182705795	BRCA	GDSC1
Cyclopamine	17	SMO	Other	cnaBRCA31	4	9	.14371518011607931	4.6695800867274331	4.7930284945834583			.87653556547230371	-.12344840785602518	1.4353525897346089	.49188340908594291	.81538168888299078			95.90429923748917	BRCA	GDSC1
Cyclopamine	17	SMO	Other	cnaBRCA32	4	9	1.6925241530639417	5.5242305223167545	4.4131838565437604			.0030920861151332271	1.111046665772994	.31662178075629777	.74492888034980753	.016771442045488021			27.654252276343438	BRCA	GDSC1
Cyclopamine	17	SMO	Other	cnaBRCA33	4	9	.16034283729393578	4.8503364461903589	4.7126923348221572			.69881831468360134	.13764411136820165	.17098919233124735	1.0011449513691761	.79453860305011148			95.90429923748917	BRCA	GDSC1
Cyclopamine	17	SMO	Other	cnaBRCA39	3	10	.16415498691034905	4.6466028434008892	4.787576826795819			.90274902827656245	-.14097398339492972	1.7570395166362789	.464072452008917	.8076703284855018			95.90429923748917	BRCA	GDSC1
Cyclopamine	17	SMO	Other	cnaBRCA62	5	8	.075356658864494483	4.7151388808903736	4.7799852992136227			.88825105102203117	-.064846418323249111	.66946528612755152	.95265294810748224	.89722538298140386			95.90429923748917	BRCA	GDSC1
Cyclopamine	17	SMO	Other	cnaBRCA63	3	10	.4457112487677159	5.0443472734943189	4.6682534977677888			.42502100574811902	.37609377572653013	.5744588304827879	.8926916995003823	.51234047405659811			90.985071182705795	BRCA	GDSC1
AZ628	29	BRAF	ERK MAPK signaling	PIK3CA_mut	4	10	.70239844520293648	3.5218743254770937	2.0974729387886279			.12026657891290882	1.4244013866884657	.90231802803459249	2.282944800263035	.25809223114191127			55.811352241354328	BRCA	GDSC1
AZ628	29	BRAF	ERK MAPK signaling	TP53_mut	9	5	1.1426622850382799	3.2574567987248435	1.1490231002542124			.15674123967172718	2.1084336984706313	1.2378802027123124	2.673860304557437	.063025725240871272			55.811352241354328	BRCA	GDSC1
AZ628	29	BRAF	ERK MAPK signaling	cnaBRCA13	4	10	.076892622103162556	2.3867878462492458	2.5515075304797667			.87437020454118675	-.16471968423052097	1.3872798307329273	2.3403423493314612	.89874165342803802			93.329328763864396	BRCA	GDSC1
AZ628	29	BRAF	ERK MAPK signaling	cnaBRCA14	6	8	.20244514701735472	2.7509962695738595	2.3195311340439364			.6942763837230097	.43146513552992305	1.4947530085587128	2.4881512178230514	.71430886158095608			91.944732492732228	BRCA	GDSC1
AZ628	29	BRAF	ERK MAPK signaling	cnaBRCA15	6	8	.46360956209721138	3.0556827245286677	2.0910162928278306			.38214534966525449	.9646664317008371	1.6178241277680507	2.3564088704483726	.40747072514959537			73.344730526927165	BRCA	GDSC1
AZ628	29	BRAF	ERK MAPK signaling	cnaBRCA16	3	11	.24342385078359099	2.9120889082788879	2.3932690877234535			.73286414963343871	.51881982055543441	2.1395851780893396	2.1296912307037563	.71512569716569507			91.944732492732228	BRCA	GDSC1
AZ628	29	BRAF	ERK MAPK signaling	cnaBRCA17	4	10	.050567723164311115	2.4270378950538691	2.5354075109579175			.90747261280380231	-.10836961590404837	1.008809230241539	2.4050718639417004	.93329328763864394			93.329328763864396	BRCA	GDSC1
AZ628	29	BRAF	ERK MAPK signaling	cnaBRCA18	6	8	.12286707312537218	2.6546306671481226	2.3918053358632392			.80283757086482532	.26282533128488339	.90956582800891839	2.6931816685688634	.82386062113137204			93.329328763864396	BRCA	GDSC1
AZ628	29	BRAF	ERK MAPK signaling	cnaBRCA22	4	10	.227833847351813	2.8511730002453426	2.3657534688813282			.67209060302552714	.48541953136401439	1.6794118763622308	2.2610585291936434	.70689528788854428			91.944732492732228	BRCA	GDSC1
AZ628	29	BRAF	ERK MAPK signaling	cnaBRCA26	4	10	.88957515180318081	3.7539463282061458	2.0046441376970066			.089069400918440803	1.7493021905091393	1.2562368070893462	2.1517063614517777	.15852477130076656			55.811352241354328	BRCA	GDSC1
AZ628	29	BRAF	ERK MAPK signaling	cnaBRCA27	3	11	.81773250811246967	3.7993676008091835	2.1512839897606453			.19922109948339639	1.6480836110485382	1.5345415671137035	2.098426064379336	.23320722499499971			55.811352241354328	BRCA	GDSC1
AZ628	29	BRAF	ERK MAPK signaling	cnaBRCA31	4	10	1.201627683800996	4.0916856066364504	1.8695484263248847			.014253927712272905	2.2221371803115657	.81875718662632535	2.0823763369442192	.064999924001822321			55.811352241354328	BRCA	GDSC1
AZ628	29	BRAF	ERK MAPK signaling	cnaBRCA32	5	9	.6538295588351779	3.3579455176612214	2.0302776779431717			.16358761793942	1.3276678397180497	.84036398391430878	2.4149354137888013	.26385793292882037			55.811352241354328	BRCA	GDSC1
AZ628	29	BRAF	ERK MAPK signaling	cnaBRCA33	5	9	.74172053148437422	1.5501754657507925	3.0345943734489662			.31843976865669626	-1.4844189076981738	2.8123046346071039	1.4329633657731795	.2083120828122994			55.811352241354328	BRCA	GDSC1
AZ628	29	BRAF	ERK MAPK signaling	cnaBRCA36	3	11	.072790330269508804	2.6269850125050969	2.4710246956617601			.89720692882839304	.15596031684333678	1.5939416303847269	2.236232196032121	.91286529856218135			93.329328763864396	BRCA	GDSC1
AZ628	29	BRAF	ERK MAPK signaling	cnaBRCA39	3	11	.73843138831427912	3.6865222795381012	2.1820599864709407			.049973334712133687	1.5044622930671605	.14353071527016215	2.2309101988365292	.27905676120677164			55.811352241354328	BRCA	GDSC1
AZ628	29	BRAF	ERK MAPK signaling	cnaBRCA62	5	9	.65878484947186466	1.6451468201401807	2.9818325098993053			.41831459384439029	-1.3366856897591246	3.2767903301932968	.89815802081221174	.26044384303034168			55.811352241354328	BRCA	GDSC1
AZ628	29	BRAF	ERK MAPK signaling	cnaBRCA63	3	11	.39899540385515098	1.8426665582733799	2.6849297286340463			.78259673256307416	-.84226317036066645	4.6155241566690624	1.0424815454791299	.55158808253954605			90.259868051925707	BRCA	GDSC1
Sorafenib	30	PDGFR	KIT	VEGFR	RAF	RTK signaling	PIK3CA_mut	4	10	.61263721164377771	2.2570232663167848	1.8171880897855375			.40307829695767045	.43983517653124737	.85666680892860947	.66529655300534019	.32083221969319575			32.083221969319581	BRCA	GDSC1
Sorafenib	30	PDGFR	KIT	VEGFR	RAF	RTK signaling	TP53_mut	9	5	.73231613859563216	2.1261150873617884	1.6129876353732837			.17086249510823021	.51312745198850473	.77090519059273965	.53321170423368891	.21376105472108128			31.210507578079032	BRCA	GDSC1
Sorafenib	30	PDGFR	KIT	VEGFR	RAF	RTK signaling	cnaBRCA13	4	10	.84209889863735921	2.3597537555188373	1.7760958941047165			.23593623886544693	.58365786141412079	.75649388536414397	.67063691433465444	.18009495775870166			31.210507578079032	BRCA	GDSC1
Sorafenib	30	PDGFR	KIT	VEGFR	RAF	RTK signaling	cnaBRCA14	6	8	.66991936073713032	1.6727959055767376	2.1453998162077608			.23501631538548956	-.47260391063102314	.67583729086772348	.72588578311456042	.23851534938786195			31.210507578079032	BRCA	GDSC1
Sorafenib	30	PDGFR	KIT	VEGFR	RAF	RTK signaling	cnaBRCA15	6	8	.24688637354957735	1.8380500745591537	2.0214591894709488			.67316274564640988	-.18340911491179512	.86960465700885492	.63713010964803907	.65573243420912963			40.983277138070612	BRCA	GDSC1
Sorafenib	30	PDGFR	KIT	VEGFR	RAF	RTK signaling	cnaBRCA16	3	11	.43419944839339059	1.6918223985790857	2.0113187970350235			.64731255838531521	-.3194963984559378	1.0117293071061311	.66709320396815663	.51762331497356995			40.589725850498844	BRCA	GDSC1
Sorafenib	30	PDGFR	KIT	VEGFR	RAF	RTK signaling	cnaBRCA17	4	10	.55080728435027204	2.2275631420645858	1.8289721394864169			.26541016467871509	.39859100257816893	.45186581578973029	.79382771757691362	.37018852505055116			33.653502277322836	BRCA	GDSC1
Sorafenib	30	PDGFR	KIT	VEGFR	RAF	RTK signaling	cnaBRCA18	6	8	.63737075570648338	2.2011892118019594	1.7491048365388444			.22842072572382346	.45208437526311496	.48874700395550869	.8317655534177274	.26079442129408786			31.210507578079032	BRCA	GDSC1
Sorafenib	30	PDGFR	KIT	VEGFR	RAF	RTK signaling	cnaBRCA22	4	10	.76744378974776828	1.5581793510775324	2.0967256558812384			.18487868426671278	-.53854630480370602	.56771981201008181	.74104712365095227	.21894240934381567			31.210507578079032	BRCA	GDSC1
Sorafenib	30	PDGFR	KIT	VEGFR	RAF	RTK signaling	cnaBRCA26	4	10	.34442210516916505	1.7610578757335649	2.0155742460188248			.62690023071477152	-.25451637028525997	.8759193707127364	.68727741609324999	.57122200832106085			40.589725850498844	BRCA	GDSC1
Sorafenib	30	PDGFR	KIT	VEGFR	RAF	RTK signaling	cnaBRCA27	3	11	.37432289567030241	1.7254409713858714	2.0021500953604452			.70438261653736345	-.27670912397457381	1.0692243603345455	.65352697575120711	.57611180496988945			40.589725850498844	BRCA	GDSC1
Sorafenib	30	PDGFR	KIT	VEGFR	RAF	RTK signaling	cnaBRCA31	4	10	.18493523191325584	1.8442719688328069	1.9822886087791283			.78220257180123764	-.13801663994632141	.82958307340773196	.71638671577062507	.75995203985311854			44.703061167830512	BRCA	GDSC1
Sorafenib	30	PDGFR	KIT	VEGFR	RAF	RTK signaling	cnaBRCA32	5	9	1.6705969306336683	2.5516107531616639	1.6046577997015767			.0092571040663006979	.94695295346008712	.48343793871631807	.60423248867797941	.011167559388231147			11.167559388231149	BRCA	GDSC1
Sorafenib	30	PDGFR	KIT	VEGFR	RAF	RTK signaling	cnaBRCA33	5	9	.042760438867781934	1.9222621138428053	1.9542959326564986			.93782725178241511	-.032033818813693271	.67821675318776709	.78220264881592894	.94015519615907772			52.230844231059883	BRCA	GDSC1
Sorafenib	30	PDGFR	KIT	VEGFR	RAF	RTK signaling	cnaBRCA36	3	11	1.5705909236978444	2.7017900924874376	1.7358730623327454			.021078479012434981	.96591703015469221	.39558989250058113	.65005778353527588	.032833185988839442			15.566951962250133	BRCA	GDSC1
Sorafenib	30	PDGFR	KIT	VEGFR	RAF	RTK signaling	cnaBRCA39	3	11	.34224316287834156	2.1420752453833352	1.8885225660884095			.62087213244626949	.25355267929492564	.70724208329365168	.74739662312591071	.6088458877574825			40.589725850498844	BRCA	GDSC1
Sorafenib	30	PDGFR	KIT	VEGFR	RAF	RTK signaling	cnaBRCA62	5	9	.62981974657916562	1.6544012189339401	2.103107540939201			.3228842369370763	-.44870632200526095	.80528744879748992	.66113829919318912	.28089456820271125			31.210507578079032	BRCA	GDSC1
Sorafenib	30	PDGFR	KIT	VEGFR	RAF	RTK signaling	cnaBRCA63	3	11	1.4439307602040141	1.2268024851043797	2.1381424098008521			.078825551641920538	-.9113399246964724	.55700365407531438	.6449596473215844	.046700855886750388			15.566951962250133	BRCA	GDSC1
Tozasertib	32	AURKA	AURKB	AURKC	others	Mitosis	PIK3CA_mut	4	8	.053852279661520813	1.5435767533592473	1.4319998360789779			.9472172734307488	.11157691728026942	2.9661850393615965	1.5368440159989174	.93166018686922114			62.110679124614762	BRCA	GDSC1
Tozasertib	32	AURKA	AURKB	AURKC	others	Mitosis	TP53_mut	9	3	.73188422609912773	1.827462008601267	.39438254155247066			.093971661215283955	1.4330794670487963	2.1777044414281672	.44785623316238887	.29801041081399493			58.861380636614427	BRCA	GDSC1
Tozasertib	32	AURKA	AURKB	AURKC	others	Mitosis	cnaBRCA13	3	9	.10580740911509233	1.3049180078827025	1.5239501864911895			.89547349662382003	-.219032178608487	2.3954132450721133	1.98044291127904	.87705594065426296			62.110679124614762	BRCA	GDSC1
Tozasertib	32	AURKA	AURKB	AURKC	others	Mitosis	cnaBRCA14	6	6	.55450244240945146	.91933206818069857	2.0190522154974371			.36235765645994089	-1.0997201473167384	2.3139977314896671	1.5849356755670438	.35948717303247102			58.861380636614427	BRCA	GDSC1
Tozasertib	32	AURKA	AURKB	AURKC	others	Mitosis	cnaBRCA15	6	6	.30650357519943117	1.15592964770811	1.7824546359700253			.61084270411939323	-.62652498826191527	2.5664027259647328	1.3305240133435889	.60709040163675176			62.110679124614762	BRCA	GDSC1
Tozasertib	32	AURKA	AURKB	AURKC	others	Mitosis	cnaBRCA16	3	9	1.0607526216640566	-.0038279327136274688	1.9601988333566327			.39494957553224391	-1.9640267660702602	3.1589119071478273	1.3381229744489076	.14266480235032469			47.554934116774916	BRCA	GDSC1
Tozasertib	32	AURKA	AURKB	AURKC	others	Mitosis	cnaBRCA17	3	9	.20410200449629093	1.1533858117233515	1.5744609185443064			.74703494338041532	-.42107510682095484	1.723258453973008	2.1395972822420921	.76576709311266322			62.110679124614762	BRCA	GDSC1
Tozasertib	32	AURKA	AURKB	AURKC	others	Mitosis	cnaBRCA18	5	7	.20058075589176846	1.7102997448759134	1.2969724253841781			.71751560968638051	.41332731949173529	1.4533384984593247	2.3809708535101102	.73902306386389038			62.110679124614762	BRCA	GDSC1
Tozasertib	32	AURKA	AURKB	AURKC	others	Mitosis	cnaBRCA22	3	9	.86249521575936261	.22825291027770808	1.8828385523595206			.45538629599010177	-1.6545856420818126	3.0973101484209384	1.4838634192383762	.22483672334887761			56.209180837219421	BRCA	GDSC1
Tozasertib	32	AURKA	AURKB	AURKC	others	Mitosis	cnaBRCA26	3	9	.092012739897276333	1.3262915254084342	1.5168256806492788			.93436145175355101	-.1905341552408446	3.4858988611040735	1.5238324263172411	.89296493665860088			62.110679124614762	BRCA	GDSC1
Tozasertib	32	AURKA	AURKB	AURKC	others	Mitosis	cnaBRCA27	3	9	.092012739897276333	1.3262915254084342	1.5168256806492788			.93436145175355101	-.1905341552408446	3.4858988611040735	1.5238324263172411	.89296493665860088			62.110679124614762	BRCA	GDSC1
Tozasertib	32	AURKA	AURKB	AURKC	others	Mitosis	cnaBRCA31	3	9	1.088312260070049	2.9725110679035409	.9680858331509099			.027072444040235996	2.004425234752631	.64645068336776412	2.0336395343834175	.13363097389695694			47.554934116774916	BRCA	GDSC1
Tozasertib	32	AURKA	AURKB	AURKC	others	Mitosis	cnaBRCA32	3	9	1.4450337740101855	3.3220589265469314	.85156988026977987			.00566855306234894	2.4704890462771516	.54435952007697908	1.8919589824661236	.055398679668325471			47.554934116774916	BRCA	GDSC1
Tozasertib	32	AURKA	AURKB	AURKC	others	Mitosis	cnaBRCA33	4	8	.31344943443035478	1.896753381379908	1.2554115220686475			.52787539121144933	.64134185931126053	1.0438870805089449	2.348106647628462	.61986128477623392			62.110679124614762	BRCA	GDSC1
Tozasertib	32	AURKA	AURKB	AURKC	others	Mitosis	cnaBRCA62	4	8	.52420170987863901	.77001138660470936	1.8187825194562468			.40742018780816991	-1.0487711328515374	1.8767223713076613	2.0515430862967863	.41202966445630079			58.861380636614427	BRCA	GDSC1
Imatinib	34	ABL	KIT	PDGFR	Other	kinases	PIK3CA_mut	4	10	1.1715887195416244	3.2530196639603299	2.7422872656764428			.15651930392440039	.51073239828388717	.54219167482773178	.39419673192450555	.071060403339545344			43.852738945879658	BRCA	GDSC1
Imatinib	34	ABL	KIT	PDGFR	Other	kinases	TP53_mut	9	5	1.4432294105551193	3.0955721038382276	2.51496047561234			.019695106559997431	.58061162822588752	.42859293936330695	.34373359519710217	.023767844687503696			42.782120437506656	BRCA	GDSC1
Imatinib	34	ABL	KIT	PDGFR	Other	kinases	cnaBRCA13	4	10	.2362609204817348	2.9723929973908239	2.854537932304245			.7249125908195484	.11785506508657884	.55524458671441057	.4785555781773938	.6966486558873789			95.832038388279727	BRCA	GDSC1
Imatinib	34	ABL	KIT	PDGFR	Other	kinases	cnaBRCA14	6	8	.19948064484392672	2.9451263838597832	2.8455241261808806			.69241260083902012	.099602257678902628	.29180186050783913	.60544654918242469	.71829015109997552			95.832038388279727	BRCA	GDSC1
Imatinib	34	ABL	KIT	PDGFR	Other	kinases	cnaBRCA15	6	8	.43811668695255512	3.0106107990056734	2.796410814821463			.41867666010910487	.21419998418421038	.42754461809251376	.52839830166523094	.43302728241052696			95.832038388279727	BRCA	GDSC1
Imatinib	34	ABL	KIT	PDGFR	Other	kinases	cnaBRCA16	3	11	.14676218275090322	2.8304297723345115	2.9039692723274735			.75856769202605512	-.073539499992961943	.28304572829632441	.53411014607935903	.82551899032450415			95.832038388279727	BRCA	GDSC1
Imatinib	34	ABL	KIT	PDGFR	Other	kinases	cnaBRCA17	4	10	.0043777915294302572	2.8897809877174905	2.8875827361735782			.99314513821671024	.0021982515439122885	.36034126885713141	.54120878275329753	.9942174498627826			99.421744986278256	BRCA	GDSC1
Imatinib	34	ABL	KIT	PDGFR	Other	kinases	cnaBRCA18	6	8	.065774608152649072	2.8693493494247302	2.9023569020071704			.89585619759272017	-.033007552582440258	.29293260573883978	.6086203173032908	.90508036255597535			95.832038388279727	BRCA	GDSC1
Imatinib	34	ABL	KIT	PDGFR	Other	kinases	cnaBRCA22	4	10	.27082012071586714	2.7919128819284289	2.9267299784892034			.54108592760894292	-.13481709656077445	.24316142277900277	.55741476236180332	.65529606537720675			95.832038388279727	BRCA	GDSC1
Imatinib	34	ABL	KIT	PDGFR	Other	kinases	cnaBRCA26	4	10	.091244566808334454	2.8555164918242983	2.9012885345308552			.91117543251637501	-.045772042706556881	.72465332142716532	.40060517611467561	.87999076294249734			95.832038388279727	BRCA	GDSC1
Imatinib	34	ABL	KIT	PDGFR	Other	kinases	cnaBRCA27	3	11	.73506671782833288	3.1639577242162713	2.8130071036324478			.32741592669099112	.35095062058382354	.46569055320701674	.47975595657902398	.28114627274313658			95.832038388279727	BRCA	GDSC1
Imatinib	34	ABL	KIT	PDGFR	Other	kinases	cnaBRCA31	4	10	.088000715743834557	2.9197449816243974	2.8755971386108152			.91365498465556694	.044147843013582211	.71797371217214867	.40465161948932116	.88422266376269798			95.832038388279727	BRCA	GDSC1
Imatinib	34	ABL	KIT	PDGFR	Other	kinases	cnaBRCA32	5	9	.16135063081773512	2.9401146425338776	2.8593753444373728			.83095679700155345	.080739298096504708	.77145757006838622	.27932357804129354	.77730689373376594			95.832038388279727	BRCA	GDSC1
Imatinib	34	ABL	KIT	PDGFR	Other	kinases	cnaBRCA33	5	9	.18711971120041354	2.8280892472035379	2.9216116751764507			.707072899872079	-.093522427972912769	.34654756447768759	.56093887657102437	.74305809046591065			95.832038388279727	BRCA	GDSC1
Imatinib	34	ABL	KIT	PDGFR	Other	kinases	cnaBRCA36	3	11	.34881852511860512	3.0242169910553716	2.8511182126763299			.70569705346944434	.17309877837904164	.66807968738574064	.45413933607418161	.60206048512239674			95.832038388279727	BRCA	GDSC1
Imatinib	34	ABL	KIT	PDGFR	Other	kinases	cnaBRCA39	3	11	.11883040352014206	2.8413926789821287	2.9009793886963049			.91656611058839643	-.059586709714176234	.85813453320520372	.39300825010834523	.8582831087311148			95.832038388279727	BRCA	GDSC1
Imatinib	34	ABL	KIT	PDGFR	Other	kinases	cnaBRCA62	5	9	1.0956075545199049	2.580561968516395	3.0591268300026413			.083839702883879749	-.47856486148624633	.43785570829025139	.43627596040030536	.073087898243132762			43.852738945879658	BRCA	GDSC1
Imatinib	34	ABL	KIT	PDGFR	Other	kinases	cnaBRCA63	3	11	.97777627126294975	2.5342487367738724	2.984745918389466			.33036875982985053	-.4504971816155936	.61247120528164056	.42392158642521316	.15915626996005255			71.620321482023655	BRCA	GDSC1
NVP-TAE684	35	ALK	RTK signaling	PIK3CA_mut	4	10	.78881480504354662	2.5031164749452883	1.5842740676464144			.34128362323937239	.9188424072988739	1.582921658900645	.98687393304616045	.20717876260441612			39.58548129991896	BRCA	GDSC1
NVP-TAE684	35	ALK	RTK signaling	TP53_mut	9	5	.62514654952489312	2.1119376594799828	1.3695535281850906			.31356521116471653	.74238413129489222	1.1370092195159616	1.2826326229887435	.28430663598947764			39.58548129991896	BRCA	GDSC1
NVP-TAE684	35	ALK	RTK signaling	cnaBRCA13	4	10	.51927614508492126	2.2955702177054995	1.66729257054233			.34993816191095539	.62827764716316947	.96543047688065198	1.2810773357838374	.39731988206629976			39.58548129991896	BRCA	GDSC1
NVP-TAE684	35	ALK	RTK signaling	cnaBRCA14	6	8	.41370355203736808	1.5586964220857167	2.0628785054663745			.42799135600087523	-.50418208338065784	.87104828389741995	1.4156897020111028	.45846224099142541			39.58548129991896	BRCA	GDSC1
NVP-TAE684	35	ALK	RTK signaling	cnaBRCA15	6	8	.29257450898776605	2.0529663472682693	1.6921760615794601			.59097488935266562	.36079028568880922	1.1385858045263828	1.2964911017501868	.59791099861486796			45.993153739605233	BRCA	GDSC1
NVP-TAE684	35	ALK	RTK signaling	cnaBRCA16	3	11	.30877506573764696	1.5467854409102324	1.9286227503195092			.65603613746004563	-.38183730940927685	1.1889971640549319	1.2459257192335644	.64396484943272891			45.997489245194927	BRCA	GDSC1
NVP-TAE684	35	ALK	RTK signaling	cnaBRCA17	4	10	.12848557210021375	1.7324758623522793	1.8925303126836179			.78469000252711285	-.16005445033133858	.74093558550541794	1.3733276298636483	.83171659552833943			50.636429525580539	BRCA	GDSC1
NVP-TAE684	35	ALK	RTK signaling	cnaBRCA18	6	8	.076452933638008758	1.7923177212609602	1.8876625310849418			.87711017439760297	-.095344809823981524	.58935278858049711	1.5550175402829267	.8897737526297953			50.636429525580539	BRCA	GDSC1
NVP-TAE684	35	ALK	RTK signaling	cnaBRCA22	4	10	.69056097386531579	1.2633741420437101	2.080171000807046			.26692014173222373	-.81679685876333585	1.0976406651376065	1.2098576605217186	.26577625792080051			39.58548129991896	BRCA	GDSC1
NVP-TAE684	35	ALK	RTK signaling	cnaBRCA26	4	10	.54897929084058172	2.3195651848352492	1.65769458369043			.44735578855615732	.66187060114481922	1.4269214330169342	1.1222228780489998	.37172522140889808			39.58548129991896	BRCA	GDSC1
NVP-TAE684	35	ALK	RTK signaling	cnaBRCA27	3	11	.24724979124197377	2.0878319756981507	1.781064604468259			.78531872741716691	.30676737122989173	1.6528628142416359	1.140555808151825	.71087310718150065			47.391540478766721	BRCA	GDSC1
NVP-TAE684	35	ALK	RTK signaling	cnaBRCA31	4	10	1.2076307726845357	2.7743781034614106	1.4757694162399655			.020260751799187137	1.2986086872214451	.59008725058158817	1.1940387999497855	.063847830205189943			31.923915102594979	BRCA	GDSC1
NVP-TAE684	35	ALK	RTK signaling	cnaBRCA32	5	9	1.3658779259196046	2.741725101479831	1.3496201187606822			.030745865014260708	1.3921049827191487	.93665631762650969	1.0580620764178728	.030660174436881949			30.660174436881952	BRCA	GDSC1
NVP-TAE684	35	ALK	RTK signaling	cnaBRCA33	5	9	.69736012204923492	1.3204836187778717	2.139198720261771			.22869729239526271	-.81871510148389937	1.0950312007891991	1.2115855929259758	.23503720327343589			39.58548129991896	BRCA	GDSC1
NVP-TAE684	35	ALK	RTK signaling	cnaBRCA36	3	11	.62467982361510843	2.4372052013597747	1.6857809974696338			.38159216302600701	.75142420389014086	1.1303633030873397	1.2168826021707368	.35644905684840034			39.58548129991896	BRCA	GDSC1
NVP-TAE684	35	ALK	RTK signaling	cnaBRCA39	3	11	1.1336760183025492	2.8402319624727004	1.5758646080751995			.061078098889652661	1.2643673543975009	.70447431498127411	1.1804089596071472	.10732025702869838			35.77341900956614	BRCA	GDSC1
NVP-TAE684	35	ALK	RTK signaling	cnaBRCA62	5	9	.41132651924393454	1.5239941115883018	2.0261373353670877			.51153070687035251	-.50214322377878595	1.3894748771646719	1.1270188231092992	.47502577559902748			39.58548129991896	BRCA	GDSC1
NVP-TAE684	35	ALK	RTK signaling	cnaBRCA63	3	11	.073973302553437495	1.7742948586018279	1.8665747273127102			.93855091440357674	-.09227986871088234	1.7827817447213585	1.1098519883952878	.91145573146044956			50.636429525580539	BRCA	GDSC1
Crizotinib	37	MET	ALK	ROS1	RTK signaling	PIK3CA_mut	4	10	.37223644587211224	2.9374428069587299	2.6584524659697095			.56540986383924574	.27899034098902042	.78179706237448365	.73841728393772565	.54101508416541022			37.640903742478073	BRCA	GDSC1
Crizotinib	37	MET	ALK	ROS1	RTK signaling	TP53_mut	9	5	.47106872883557949	2.8626746963084946	2.5140447241511117			.39934385786194138	.34862997215738289	.7727893009610034	.66989705653732856	.41488157308993251			37.640903742478073	BRCA	GDSC1
Crizotinib	37	MET	ALK	ROS1	RTK signaling	cnaBRCA13	4	10	.44389359549188129	2.5021087564216007	2.8325860861845613			.5368702361962967	-.33047732976296063	.88878439523367581	.68972550466346727	.46752113940096862			37.640903742478073	BRCA	GDSC1
Crizotinib	37	MET	ALK	ROS1	RTK signaling	cnaBRCA14	6	8	.56760708744782318	2.5017317109840147	2.9154882027034903			.31701654731065959	-.41375649171947559	.73431525388131724	.72509126108321054	.31396195550860329			37.640903742478073	BRCA	GDSC1
Crizotinib	37	MET	ALK	ROS1	RTK signaling	cnaBRCA15	6	8	.52095815131050671	2.5197069267690817	2.9020067908646903			.36109291600898896	-.38229986409560857	.76159484290772861	.71335404990664109	.35376944432642088			37.640903742478073	BRCA	GDSC1
Crizotinib	37	MET	ALK	ROS1	RTK signaling	cnaBRCA16	3	11	1.1438723395353994	2.1275169235826801	2.9047041015258159			.2390109535348077	-.77718717794313585	.8285206893457403	.64549933265825765	.10452146653701709			31.243262186104957	BRCA	GDSC1
Crizotinib	37	MET	ALK	ROS1	RTK signaling	cnaBRCA17	4	10	.43088117812551813	2.5087313769589281	2.8299370379696298			.53424672133075668	-.32120566101070169	.84899592738028107	.70759260816685499	.48038832856927816			37.640903742478073	BRCA	GDSC1
Crizotinib	37	MET	ALK	ROS1	RTK signaling	cnaBRCA18	6	8	.056641656040794089	2.7135196419191705	2.7566472545021234			.91829891131131436	-.043127612582952946	.75902866894702892	.76310909649326164	.91820371696097225			51.011317608942917	BRCA	GDSC1
Crizotinib	37	MET	ALK	ROS1	RTK signaling	cnaBRCA22	4	10	.79713479259896125	2.333933070593174	2.899856360515932			.19839810884042677	-.56592328992275798	.63865640279597891	.73216933311712418	.202741095647819			33.79018260796984	BRCA	GDSC1
Crizotinib	37	MET	ALK	ROS1	RTK signaling	cnaBRCA26	4	10	.56790082528344443	3.0359454889625983	2.6190513931681623			.37593859615334818	.41689409579443604	.73212731922755536	.73475192630983766	.35603469578891334			37.640903742478073	BRCA	GDSC1
Crizotinib	37	MET	ALK	ROS1	RTK signaling	cnaBRCA27	3	11	.26135646505210236	2.8935536576545999	2.6957849922334742			.7327243911934348	.1977686654211257	.82605267120172987	.74205313244746285	.69528192379659726			40.898936693917491	BRCA	GDSC1
Crizotinib	37	MET	ALK	ROS1	RTK signaling	cnaBRCA31	4	10	1.0083629916196946	3.230464196067012	2.5412439103263962			.049691647075604216	.68922028574061578	.39862442794310909	.75494155125781848	.11402841347522241			31.243262186104957	BRCA	GDSC1
Crizotinib	37	MET	ALK	ROS1	RTK signaling	cnaBRCA32	5	9	1.6759376949229843	3.35814809452024	2.393728379436757			.0042886049113439123	.96441971508348301	.37248971620982635	.65371336923439105	.010970597219235852			10.970597219235854	BRCA	GDSC1
Crizotinib	37	MET	ALK	ROS1	RTK signaling	cnaBRCA33	5	9	.33137205889905985	2.898102864254235	2.649309062917871			.50311563750655619	.24879380133636397	.49817137484977714	.84938877217618092	.56347919578949301			37.640903742478073	BRCA	GDSC1
Crizotinib	37	MET	ALK	ROS1	RTK signaling	cnaBRCA36	3	11	.35861370146952365	2.5261850870040603	2.7959764205927118			.71558557645904419	-.26979133358865148	1.0869353861432793	.66550138119102842	.59202432837268215			37.640903742478073	BRCA	GDSC1
Crizotinib	37	MET	ALK	ROS1	RTK signaling	cnaBRCA39	3	11	1.044290526989722	3.305390929868548	2.5834657361751243			.084943030452348953	.72192519369342367	.4524025411074315	.72976200201984254	.13484889959642687			31.243262186104957	BRCA	GDSC1
Crizotinib	37	MET	ALK	ROS1	RTK signaling	cnaBRCA62	5	9	.8437915037471454	2.3594903744704863	2.9485382239088427			.23355932595186019	-.58904784943835642	.89512786209346495	.57478780946215291	.15621631093052477			31.243262186104957	BRCA	GDSC1
Crizotinib	37	MET	ALK	ROS1	RTK signaling	cnaBRCA63	3	11	.3486300348501094	2.94438101726948	2.6819229850657793			.54080408342161301	.26245803220370068	.55195064213271461	.78687223859117661	.6022544598796491			37.640903742478073	BRCA	GDSC1
Saracatinib	38	ABL	SRC	Other	kinases	PIK3CA_mut	4	10	.39832141649067498	2.9673350754161198	2.6873612932680508			.49751684150230557	.27997378214806901	.62938446192773922	.72573165737743495	.51352387370616526			0	BRCA	GDSC1
Saracatinib	38	ABL	SRC	Other	kinases	TP53_mut	9	5	.26685013807645386	2.8349530916825589	2.6456750818403911			.65914148000364037	.1892780098421678	.67596493806923852	.77167449297727408	.6409492920180182			0	BRCA	GDSC1
Saracatinib	38	ABL	SRC	Other	kinases	cnaBRCA13	4	10	.31976143203694724	2.9289423420891394	2.7027183865988431			.66349220987764923	.22622395549029628	.88210851514397148	.63874384632524783	.59874430092523423			0	BRCA	GDSC1
Saracatinib	38	ABL	SRC	Other	kinases	cnaBRCA14	6	8	.45561849304106877	2.5862251626353938	2.9032002823165781			.4051587795797047	-.3169751196811843	.63293995222418575	.73726965928502475	.41537074568609916			0	BRCA	GDSC1
Saracatinib	38	ABL	SRC	Other	kinases	cnaBRCA15	6	8	.15654316348242989	2.7035250255763699	2.8152253851108453			.78450257657232014	-.11170035953447544	.79283242132935006	.65102292886082724	.77686976508538474			0	BRCA	GDSC1
Saracatinib	38	ABL	SRC	Other	kinases	cnaBRCA16	3	11	.62934184973519902	2.4263040102147468	2.8603673821546134			.45395772587485356	-.43406337193986655	.79544035821183257	.6665544244416679	.35300016091053932			0	BRCA	GDSC1
Saracatinib	38	ABL	SRC	Other	kinases	cnaBRCA17	4	10	.12528669216925925	2.7033946903416535	2.7929374472978377			.8349075624644956	-.089542756956184189	.6825250351908122	.72511154934310207	.83583819211229238			0	BRCA	GDSC1
Saracatinib	38	ABL	SRC	Other	kinases	cnaBRCA18	6	8	.097086974551151436	2.7276826826763263	2.7971071422858786			.85825074706974658	-.069424459609552347	.67150999643743037	.74463386496169448	.86033293208161665			0	BRCA	GDSC1
Saracatinib	38	ABL	SRC	Other	kinases	cnaBRCA22	4	10	.15911497645697109	2.8484897935669742	2.7348994060077088			.74585832364140436	.11359038755926543	.47000052191996511	.7783846418712731	.79253389741022506			0	BRCA	GDSC1
Saracatinib	38	ABL	SRC	Other	kinases	cnaBRCA26	4	10	.62416877462956399	2.4619690031823747	2.8895077221615488			.41643555964645751	-.42753871897917417	.86839848528373331	.61172863551615608	.31218730492045027			0	BRCA	GDSC1
Saracatinib	38	ABL	SRC	Other	kinases	cnaBRCA27	3	11	.13606601274063346	2.8437658087361775	2.7465141643760411			.80344233549069799	.097251644360136336	.50651859736646776	.74947279097319053	.83802883103895176			0	BRCA	GDSC1
Saracatinib	38	ABL	SRC	Other	kinases	cnaBRCA31	4	10	.71793098950457346	2.4208129427922915	2.9059701463175815			.36718562281634815	-.48515720352529002	.88310801163084751	.5907024015418828	.24827472846041784			0	BRCA	GDSC1
Saracatinib	38	ABL	SRC	Other	kinases	cnaBRCA32	5	9	.38306138896572745	2.9403143484253147	2.6712646102464905			.58551345011043654	.26904973817882416	.96012681169492986	.52825910742741111	.50528362281354966			0	BRCA	GDSC1
Saracatinib	38	ABL	SRC	Other	kinases	cnaBRCA33	5	9	.84024296390787467	3.1220397779937565	2.5703060382640226			.07788421273510962	.55173373972973394	.22147245117514341	.78881629022033428	.15782198168265155			0	BRCA	GDSC1
Saracatinib	38	ABL	SRC	Other	kinases	cnaBRCA36	3	11	.23973274355887697	2.9014726759360681	2.7307759278669796			.81383774629831018	.17069674806908841	1.0782604756657301	.61306917467663058	.71923790545322763			0	BRCA	GDSC1
Saracatinib	38	ABL	SRC	Other	kinases	cnaBRCA39	3	11	1.2992046021036869	2.1339251852044843	2.9401070617028662			.22415689530080662	-.80618187649838191	.82218740417700298	.57171235195757086	.069300099636762591			0	BRCA	GDSC1
Saracatinib	38	ABL	SRC	Other	kinases	cnaBRCA62	5	9	.86619850702559853	2.4035218756696843	2.969482650666285			.23007413902694931	-.56596077499660069	.85760959686356197	.5221303146776114	.14639729927190778			0	BRCA	GDSC1
Saracatinib	38	ABL	SRC	Other	kinases	cnaBRCA63	3	11	.37668594900077318	2.5583230565052326	2.8243621877117535			.71653897437778291	-.2660391312065209	1.0802353373124811	.60430642564245796	.57373799725087704			0	BRCA	GDSC1
S-Trityl-L-cysteine	41	KIF11	Mitosis	PIK3CA_mut	4	8	.58334149277550806	1.9358097805456271	1.0753337279676884			.49733944797295743	.86047605257793869	2.1686931137095016	1.0453266859357897	.3632538514827639			75.337806294191338	BRCA	GDSC1
S-Trityl-L-cysteine	41	KIF11	Mitosis	TP53_mut	9	3	.94357145332321268	1.6938570558824866	.36706514766054549			.074808745802099244	1.326791908221941	1.532804362287669	.69868947336820142	.18734361178178852			71.780493680702989	BRCA	GDSC1
S-Trityl-L-cysteine	41	KIF11	Mitosis	cnaBRCA13	3	9	.58371800022943254	2.0121414007053775	1.1454983048675427			.57405287254582826	.86664309583783483	2.2117030093874503	1.2379381503970903	.40180163356902049			75.337806294191338	BRCA	GDSC1
S-Trityl-L-cysteine	41	KIF11	Mitosis	cnaBRCA14	6	6	.6010669850773972	.92238983028005039	1.8019283273739521			.33225988732693151	-.87953849709390175	.86790402915998976	1.8786188793569525	.32235490813584033			75.337806294191338	BRCA	GDSC1
S-Trityl-L-cysteine	41	KIF11	Mitosis	cnaBRCA15	6	6	.051796559228719154	1.3222774025504453	1.4020407551035572			.93036112670371973	-.079763352553111844	1.6925655773718682	1.3704099858364147	.93028570876773053			99.168056166766888	BRCA	GDSC1
S-Trityl-L-cysteine	41	KIF11	Mitosis	cnaBRCA16	3	9	.76007112832029078	.53601369251024911	1.6375408742659188			.18967697579537432	-1.1015271817556695	.9320976270479796	1.5518303153907647	.28081266354900847			75.337806294191338	BRCA	GDSC1
S-Trityl-L-cysteine	41	KIF11	Mitosis	cnaBRCA17	3	9	.27859465800800082	1.0430406767295166	1.4685318795261628			.60096603101575896	-.42549120279664621	.94772618803581721	1.6404793247305178	.68485762879001855			99.168056166766888	BRCA	GDSC1
S-Trityl-L-cysteine	41	KIF11	Mitosis	cnaBRCA18	5	7	.044385353338424756	1.3222833227454585	1.390641761742389			.93609358325021041	-.068358438996930504	1.0971007361290617	1.7750561525904693	.94107135766425676			99.168056166766888	BRCA	GDSC1
S-Trityl-L-cysteine	41	KIF11	Mitosis	cnaBRCA22	3	9	.93413798117984626	.37537412326679104	1.6910873973470713			.1456166376846379	-1.3157132740802802	1.0180292082633262	1.4901908544008213	.19141464981520795			71.780493680702989	BRCA	GDSC1
S-Trityl-L-cysteine	41	KIF11	Mitosis	cnaBRCA26	3	9	.0071270739226941913	1.3703937685027174	1.3594141822684294			.99220201829844445	.010979586234288075	1.5776765531437225	1.5311228534566568	.99168056166766894			99.168056166766888	BRCA	GDSC1
S-Trityl-L-cysteine	41	KIF11	Mitosis	cnaBRCA27	3	9	.0071270739226941913	1.3703937685027174	1.3594141822684294			.99220201829844445	.010979586234288075	1.5776765531437225	1.5311228534566568	.99168056166766894			99.168056166766888	BRCA	GDSC1
S-Trityl-L-cysteine	41	KIF11	Mitosis	cnaBRCA31	3	9	.27676516971616077	1.6792175000588667	1.2564729384163795			.63479348938537361	.42274456164248719	1.1128353886454647	1.6145504799252017	.68680046795719951			99.168056166766888	BRCA	GDSC1
S-Trityl-L-cysteine	41	KIF11	Mitosis	cnaBRCA32	3	9	3.2522140129833637	3.4061170865224297	.68083974292852512			.0219263451155348	2.7252773435939046	.96649110407350702	.80263845649502052	.00064357036354159558			.96535554531239331	BRCA	GDSC1
S-Trityl-L-cysteine	41	KIF11	Mitosis	cnaBRCA33	4	8	.059553700689719817	1.4232940078901588	1.3315916142954225			.91816866451474211	.091702393594736309	1.2818487706600767	1.6379979810869985	.92444879249113898			99.168056166766888	BRCA	GDSC1
S-Trityl-L-cysteine	41	KIF11	Mitosis	cnaBRCA62	4	8	.98833208795139993	.45804999027896032	1.814213623101022			.070159982322861816	-1.3561636328220616	.75268007054188679	1.5642905312180588	.13761510766560628			71.780493680702989	BRCA	GDSC1
Z-LLNle-CHO	45	gamma-secretase	Other	PIK3CA_mut	4	8	1.0646883728059544	1.9938450826310059	.61547477607656731			.25293789521823107	1.3783703065544386	1.9334714469002294	.89006883557894634	.11273399977847283			0	BRCA	GDSC1
Z-LLNle-CHO	45	gamma-secretase	Other	TP53_mut	9	3	.58333337546621733	1.2825821947801108	.45197959537185456			.24303038623825274	.8306025994082562	1.5517552822167473	.71101111036887898	.40210079194979031			0	BRCA	GDSC1
Z-LLNle-CHO	45	gamma-secretase	Other	cnaBRCA13	3	9	.15460820916383597	1.2457855403994091	1.0179802131042595			.86615917782671992	.22780532729514968	1.9849750603915981	1.3148141237087785	.82128302612919435			0	BRCA	GDSC1
Z-LLNle-CHO	45	gamma-secretase	Other	cnaBRCA14	6	6	1.1060470368609749	.37612798225293931	1.7737351076031542			.088967738096373122	-1.3976071253502149	.98287114641614104	1.4924349425207162	.084402426917565707			0	BRCA	GDSC1
Z-LLNle-CHO	45	gamma-secretase	Other	cnaBRCA15	6	6	.48453224398762412	.72898472374716761	1.4208783661089257			.42139322199416596	-.6918936423617581	1.5330948122653572	1.3144471702631051	.42094726448020592			0	BRCA	GDSC1
Z-LLNle-CHO	45	gamma-secretase	Other	cnaBRCA16	3	9	1.1226173469542622	-.023014240291128196	1.4409134733344384			.15553602881844233	-1.4639277136255666	1.2095788018428695	1.3265935806701767	.12310189281200649			0	BRCA	GDSC1
Z-LLNle-CHO	45	gamma-secretase	Other	cnaBRCA17	3	9	.26594992062781408	.78256429686561624	1.1723872942821902			.69864842590241005	-.389822997416574	1.3665741188263243	1.4895444645767439	.69833431678209035			0	BRCA	GDSC1
Z-LLNle-CHO	45	gamma-secretase	Other	cnaBRCA18	5	7	.29074523391210028	.82739657078861484	1.2517422407419265			.60988489960758341	-.42434566995331169	1.1636869106288783	1.6271157966882044	.63024510243212095			0	BRCA	GDSC1
Z-LLNle-CHO	45	gamma-secretase	Other	cnaBRCA22	3	9	.90387321028332335	.15443607230535975	1.3817633691356093			.18509069128293015	-1.2273272968302495	1.0883426298689123	1.4172455128966108	.20498530275047666			0	BRCA	GDSC1
Z-LLNle-CHO	45	gamma-secretase	Other	cnaBRCA26	3	9	.28401442364168	1.3868147454640922	.97097047808269821			.77213678398109165	.41584426738139402	2.1123505672358456	1.2506883809601821	.67911624292069117			0	BRCA	GDSC1
Z-LLNle-CHO	45	gamma-secretase	Other	cnaBRCA27	3	9	.28401442364168	1.3868147454640922	.97097047808269821			.77213678398109165	.41584426738139402	2.1123505672358456	1.2506883809601821	.67911624292069117			0	BRCA	GDSC1
Z-LLNle-CHO	45	gamma-secretase	Other	cnaBRCA31	3	9	.50627356080961117	1.6203972134542395	.89310965541931586			.56456187759865417	.72728755803492362	1.7748535374190137	1.3386823946664663	.4651320674543542			0	BRCA	GDSC1
Z-LLNle-CHO	45	gamma-secretase	Other	cnaBRCA32	3	9	2.4742643827180073	2.8529983803797898	.4822425997774657			.022068849068502251	2.3707557806023241	.91472012261096203	.96872295319067503	.0040320211959797916			0	BRCA	GDSC1
Z-LLNle-CHO	45	gamma-secretase	Other	cnaBRCA33	4	8	.23297402789091562	1.3027515776453975	.96102152856937151			.6364424389618184	.341730049076026	.73869303186478952	1.685166027481279	.71157147955782696			0	BRCA	GDSC1
Z-LLNle-CHO	45	gamma-secretase	Other	cnaBRCA62	4	8	1.0031484642026578	.19762626713546905	1.5135841838243356			.084705192774992388	-1.3159579166888666	.89471641557610782	1.4544201630841309	.13243333016006942			0	BRCA	GDSC1
Dasatinib	51	ABL	SRC	Ephrins	PDGFR	KIT	RTK signaling	PIK3CA_mut	4	8	.12115804924867721	2.2349330918473558	2.084924712465372			.87285682259102437	.15000837938198375	1.6064474257439791	1.0411139094292936	.84712620326698018			96.317352930965527	BRCA	GDSC1
Dasatinib	51	ABL	SRC	Ephrins	PDGFR	KIT	RTK signaling	TP53_mut	9	3	.50334951806810357	2.2867662172152401	1.6794113707250784			.40213347898653257	.60735484649016169	1.2742200045467058	.88610979827170189	.46764395254766539			96.317352930965527	BRCA	GDSC1
Dasatinib	51	ABL	SRC	Ephrins	PDGFR	KIT	RTK signaling	cnaBRCA13	3	9	.54525789203755326	2.6260775805434524	1.9712108139424487			.34770312733584535	.65486676660100374	.82483349953435181	1.2778810447952766	.43247783332139667			96.317352930965527	BRCA	GDSC1
Dasatinib	51	ABL	SRC	Ephrins	PDGFR	KIT	RTK signaling	cnaBRCA14	6	6	.48547109576974951	1.8439160124952558	2.4259389986901434			.42162285185622272	-.58202298619488757	1.3585500284925338	1.0143875725400306	.4200775436886301			96.317352930965527	BRCA	GDSC1
Dasatinib	51	ABL	SRC	Ephrins	PDGFR	KIT	RTK signaling	cnaBRCA15	6	6	.21937699025632057	1.9998260730415218	2.2700289381438776			.71370618080062231	-.2702028651023558	1.4985882327828819	.88787292823647523	.71191156555467028			96.317352930965527	BRCA	GDSC1
Dasatinib	51	ABL	SRC	Ephrins	PDGFR	KIT	RTK signaling	cnaBRCA16	3	9	.41162108662710489	1.7590500767966804	2.26021998185804			.68942488516520384	-.50116990506135961	1.8357583636222945	1.0052550049893803	.55074991302554321			96.317352930965527	BRCA	GDSC1
Dasatinib	51	ABL	SRC	Ephrins	PDGFR	KIT	RTK signaling	cnaBRCA17	3	9	.15460091318180511	2.2783840191475293	2.0871086677410897			.71696753395326629	.19127535140643959	.40624231038382946	1.3682593500029532	.82129129533566891			96.317352930965527	BRCA	GDSC1
Dasatinib	51	ABL	SRC	Ephrins	PDGFR	KIT	RTK signaling	cnaBRCA18	5	7	.027720082529839561	2.1148701231042635	2.1492542073701544			.96047065685661892	-.034384084265890902	.93416833014697276	1.408031945407888	.96317352930965527			96.317352930965527	BRCA	GDSC1
Dasatinib	51	ABL	SRC	Ephrins	PDGFR	KIT	RTK signaling	cnaBRCA22	3	9	.80165316840486622	1.437766133747691	2.3673146295410366			.49042600266495034	-.92954849579334553	1.9055435568481085	.87914201767399935	.25687681641980037			96.317352930965527	BRCA	GDSC1
Dasatinib	51	ABL	SRC	Ephrins	PDGFR	KIT	RTK signaling	cnaBRCA26	3	9	.051203897403932268	2.182553913396148	2.1190520363248835			.96183960158712722	.063501877071264534	1.9930165551028161	.96411558104256923	.94029297190043915			96.317352930965527	BRCA	GDSC1
Dasatinib	51	ABL	SRC	Ephrins	PDGFR	KIT	RTK signaling	cnaBRCA27	3	9	.051203897403932268	2.182553913396148	2.1190520363248835			.96183960158712722	.063501877071264534	1.9930165551028161	.96411558104256923	.94029297190043915			96.317352930965527	BRCA	GDSC1
Dasatinib	51	ABL	SRC	Ephrins	PDGFR	KIT	RTK signaling	cnaBRCA31	3	9	.32527590763853537	2.434027173971518	2.0352276161330938			.712896385188174	.39879955783842425	1.5616586513680115	1.1266130642493697	.63613128894826354			96.317352930965527	BRCA	GDSC1
Dasatinib	51	ABL	SRC	Ephrins	PDGFR	KIT	RTK signaling	cnaBRCA32	3	9	1.3784278156022145	3.2083400669586002	1.7771233184707331			.006002322488122957	1.4312167484878671	.21699923689987527	1.1557691411111564	.065542407074069553			96.317352930965527	BRCA	GDSC1
Dasatinib	51	ABL	SRC	Ephrins	PDGFR	KIT	RTK signaling	cnaBRCA33	4	8	.35492501987481667	2.4236511108688514	1.990565702954624			.47599653869306713	.43308540791422745	.62241589922698493	1.4003612457040031	.57501526779102219			96.317352930965527	BRCA	GDSC1
Dasatinib	51	ABL	SRC	Ephrins	PDGFR	KIT	RTK signaling	cnaBRCA62	4	8	.22298846703503708	1.9517203789149236	2.226531068931588			.71827972995013956	-.27481069001666447	1.1540882601583604	1.264476495928087	.72333599104777602			96.317352930965527	BRCA	GDSC1
GNF-2	52	BCR-ABL	ABL signaling	PIK3CA_mut	4	8	.40489372755133229	2.7657259021786027	2.5702889867456782			.65708332031224703	.19543691543292452	.78224700954816739	.2656893174372229	.52343209147600067			87.238681912666777	BRCA	GDSC1
GNF-2	52	BCR-ABL	ABL signaling	TP53_mut	9	3	.93709732496944831	2.7410017375257492	2.3187332883160319			.05330552265030742	.42226844920971729	.49664045880620139	.16927616040872379	.1901295156864157			75.543538061943281	BRCA	GDSC1
GNF-2	52	BCR-ABL	ABL signaling	cnaBRCA13	3	9	.44248845868909714	2.7955963167994073	2.5820473946979572			.62780947348196814	.21354892210145016	.62979882764190653	.4381525919064162	.52186884660941335			87.238681912666777	BRCA	GDSC1
GNF-2	52	BCR-ABL	ABL signaling	cnaBRCA14	6	6	.78946182950582111	2.4567705254357155	2.8140987250109242			.20506256142361734	-.35732819957520867	.36414864323306279	.52643142920410413	.20144943483184877			75.543538061943281	BRCA	GDSC1
GNF-2	52	BCR-ABL	ABL signaling	cnaBRCA15	6	6	.26082634783833947	2.5717710184595965	2.6990982319870427			.66194567999805787	-.12732721352744614	.55719665841948174	.40761366710737162	.66107885218866025			94.660511048896893	BRCA	GDSC1
GNF-2	52	BCR-ABL	ABL signaling	cnaBRCA16	3	9	.75753335992773374	2.3717709248506722	2.7233225253475357			.35014964935933091	-.35155160049686351	.49271621601109983	.45663292425774105	.28232853531274998			84.698560593824993	BRCA	GDSC1
GNF-2	52	BCR-ABL	ABL signaling	cnaBRCA17	3	9	.045780774486485029	2.6185068859363541	2.6410772049856415			.91623089822201098	-.022570319049287413	.1807899251772461	.54373770781808473	.94660511048896889			94.660511048896893	BRCA	GDSC1
GNF-2	52	BCR-ABL	ABL signaling	cnaBRCA18	5	7	.11409966305414872	2.6681939634743119	2.6120350979011824			.82810435785213854	.056158865573129546	.21733481115160577	.61013460670959585	.84940281190584599			94.660511048896893	BRCA	GDSC1
GNF-2	52	BCR-ABL	ABL signaling	cnaBRCA22	3	9	1.2818882128003246	2.2303449962763318	2.7704645015389824			.16453283648890626	-.54011950526265062	.46075850122577366	.41090365718765465	.083417476767069967			62.563107575302482	BRCA	GDSC1
GNF-2	52	BCR-ABL	ABL signaling	cnaBRCA26	3	9	.073916147891780623	2.6081139926100541	2.6445415027610748			.94213869442174902	-.036427510151020748	.74935954754601797	.40398895651435823	.91390981786510617			94.660511048896893	BRCA	GDSC1
GNF-2	52	BCR-ABL	ABL signaling	cnaBRCA27	3	9	.073916147891780623	2.6081139926100541	2.6445415027610748			.94213869442174902	-.036427510151020748	.74935954754601797	.40398895651435823	.91390981786510617			94.660511048896893	BRCA	GDSC1
GNF-2	52	BCR-ABL	ABL signaling	cnaBRCA31	3	9	.58276893427987708	2.8431768807288775	2.5661872067214673			.38380207741711519	.27698967400741026	.40412803738009379	.49148441311287538	.4025400897081593			87.238681912666777	BRCA	GDSC1
GNF-2	52	BCR-ABL	ABL signaling	cnaBRCA32	3	9	2.7782200060806108	3.2565526065211077	2.4283952981240571			.011552944933229262	.8281573083970506	.26787211441725139	.30517630572676613	.0019261305425199639			2.8891958137799456	BRCA	GDSC1
GNF-2	52	BCR-ABL	ABL signaling	cnaBRCA33	4	8	.15108080754172004	2.6849519595752609	2.6106759580473491			.75872274927371919	.074276001527911806	.24909886800650866	.56453004604493462	.81012044069618194			94.660511048896893	BRCA	GDSC1
GNF-2	52	BCR-ABL	ABL signaling	cnaBRCA62	4	8	.45020965720257478	2.4912729525452599	2.7075154615623496			.36722998829649367	-.21624250901708963	.23894862822535845	.55236334816061328	.4791114367775689			87.238681912666777	BRCA	GDSC1
CGP-60474	53	CDK1	CDK2	CDK5	CDK7	CDK9	PKC	Cell cycle	PIK3CA_mut	4	8	.97236080130041069	-.84457234724680674	-2.0016835404798425			.33107638214965807	1.1571111932330358	1.9883582272232496	.57325383430534449	.14340209359618916			0	BRCA	GDSC1
CGP-60474	53	CDK1	CDK2	CDK5	CDK7	CDK9	PKC	Cell cycle	TP53_mut	9	3	.39734197187840914	-1.4859937381969923	-2.0059380230176784			.32769283654963827	.51994428482068611	1.4589886766643407	.21680470773312768	.5644127270906748			0	BRCA	GDSC1
CGP-60474	53	CDK1	CDK2	CDK5	CDK7	CDK9	PKC	Cell cycle	cnaBRCA13	3	9	.11597314150302081	-1.5003326904640062	-1.6545288490482166			.90541417134022795	.15419615858421043	1.9254606044245683	1.1326499769498841	.86536830982627155			0	BRCA	GDSC1
CGP-60474	53	CDK1	CDK2	CDK5	CDK7	CDK9	PKC	Cell cycle	cnaBRCA14	6	6	1.1975278564153042	-2.2826732614493217	-.94928635735500622			.078639994147224154	-1.3333869040943154	.60515348272039315	1.4537294293546958	.064827828016425226			0	BRCA	GDSC1
CGP-60474	53	CDK1	CDK2	CDK5	CDK7	CDK9	PKC	Cell cycle	cnaBRCA15	6	6	.33642027599112739	-1.8362592259579458	-1.395700392846382			.57303429977265896	-.44055883311156374	1.3426479656438524	1.2755914558037522	.57300114021594672			0	BRCA	GDSC1
CGP-60474	53	CDK1	CDK2	CDK5	CDK7	CDK9	PKC	Cell cycle	cnaBRCA16	3	9	1.0052388681225843	-2.5221633627906592	-1.3139186249393322			.12058010278907763	-1.208244737851327	.86052901326881004	1.2730753596140449	.16251490185725323			0	BRCA	GDSC1
CGP-60474	53	CDK1	CDK2	CDK5	CDK7	CDK9	PKC	Cell cycle	cnaBRCA17	3	9	.92663232047572242	-2.4631782406129563	-1.3335803323318995			.075934103648947787	-1.1295979082810568	.58876070341641851	1.3307517990770541	.1947071968784734			0	BRCA	GDSC1
CGP-60474	53	CDK1	CDK2	CDK5	CDK7	CDK9	PKC	Cell cycle	cnaBRCA18	5	7	.70844693363028899	-2.1299415977644185	-1.2488642462862676			.20687266074154362	-.88107735147815092	.69760136625170743	1.5011479354198953	.25413983950362362			0	BRCA	GDSC1
CGP-60474	53	CDK1	CDK2	CDK5	CDK7	CDK9	PKC	Cell cycle	cnaBRCA22	3	9	.47255205677417755	-2.0764888330049232	-1.4624768015345773			.35712113481503871	-.61401203147034589	.71574569131955634	1.4079508084699788	.49462388158114501			0	BRCA	GDSC1
CGP-60474	53	CDK1	CDK2	CDK5	CDK7	CDK9	PKC	Cell cycle	cnaBRCA26	3	9	.51654690807722292	-1.1149272692457119	-1.7829973227876481			.63033583492518508	.66807005354193616	2.0197360582068598	1.0349263128058028	.45637576355047427			0	BRCA	GDSC1
CGP-60474	53	CDK1	CDK2	CDK5	CDK7	CDK9	PKC	Cell cycle	cnaBRCA27	3	9	.51654690807722292	-1.1149272692457119	-1.7829973227876481			.63033583492518508	.66807005354193616	2.0197360582068598	1.0349263128058028	.45637576355047427			0	BRCA	GDSC1
CGP-60474	53	CDK1	CDK2	CDK5	CDK7	CDK9	PKC	Cell cycle	cnaBRCA31	3	9	.8257061716610018	-.84814367688565584	-1.8719251869076667			.40969691613206843	1.0237815100220109	1.6949973455944713	1.096992511163885	.24379447435847146			0	BRCA	GDSC1
CGP-60474	53	CDK1	CDK2	CDK5	CDK7	CDK9	PKC	Cell cycle	cnaBRCA32	3	9	3.4275376019247052	.17738278747386468	-2.2137673416941737			.066006961913476922	2.3911501291680382	1.1909141255483067	.50377466946749938	.00043693066019541448			0	BRCA	GDSC1
CGP-60474	53	CDK1	CDK2	CDK5	CDK7	CDK9	PKC	Cell cycle	cnaBRCA33	4	8	.3408350111443495	-1.9139689629337817	-1.4669852326363548			.47246659722002482	-.44698373029742688	.50057873095936289	1.5328283593098564	.59005091165369505			0	BRCA	GDSC1
CGP-60474	53	CDK1	CDK2	CDK5	CDK7	CDK9	PKC	Cell cycle	cnaBRCA62	4	8	.67002468773156265	-2.1780854900457123	-1.3349269690803895			.20108568163580359	-.84315852096532273	.70136180154595895	1.4322789013047688	.29954526833581235			0	BRCA	GDSC1
CGP-082996	54	CDK4	Cell cycle	PIK3CA_mut	4	8	.44945774967493357	3.2503673169303893	2.7896566741890503			.59685478675017745	.46071064274133899	1.5114391516071661	.72246160041756136	.47982711276696577			61.248184576085137	BRCA	GDSC1
CGP-082996	54	CDK4	Cell cycle	TP53_mut	9	3	.54514381060782147	3.0820715088243178	2.5266930272716994			.40808197669149959	.55537848155261837	1.0558917372565766	.85432751800232609	.43257110963681805			61.248184576085137	BRCA	GDSC1
CGP-082996	54	CDK4	Cell cycle	cnaBRCA13	3	9	.49800893053879003	3.3257342948114847	2.8157244196443889			.58397970175698866	.51000987516709584	1.3204890891430012	.93543981631988937	.472254130912728			61.248184576085137	BRCA	GDSC1
CGP-082996	54	CDK4	Cell cycle	cnaBRCA14	6	6	.85504548561099947	2.5358172263100056	3.3506365505623208			.16966311912153254	-.81481932425231518	.90883873463707798	.99511616518508816	.16941720858468554			61.248184576085137	BRCA	GDSC1
CGP-082996	54	CDK4	Cell cycle	cnaBRCA15	6	6	.37200485755610341	2.7514401988381874	3.135013578034139			.53776736141484882	-.38357337919595169	1.2737253126085053	.7098936907580492	.53386051365402476			61.248184576085137	BRCA	GDSC1
CGP-082996	54	CDK4	Cell cycle	cnaBRCA16	3	9	.5939699775400864	2.4920244491145702	3.0936277015433609			.47308354422708393	-.60160325242879065	1.1442812754980123	.97723576304302495	.39388462982158229			61.248184576085137	BRCA	GDSC1
CGP-082996	54	CDK4	Cell cycle	cnaBRCA17	3	9	.28999672513620967	3.1699609416681187	2.8676488706921779			.50730090908845749	.30231207097594082	.3716352131570374	1.150605978689897	.6728038486536273			61.248184576085137	BRCA	GDSC1
CGP-082996	54	CDK4	Cell cycle	cnaBRCA18	5	7	.082648468822922649	2.8925450579101133	2.9794281959547706			.8785727940816308	-.086883138044657304	.64092058623814663	1.2521899455638281	.89055504017859033			61.248184576085137	BRCA	GDSC1
CGP-082996	54	CDK4	Cell cycle	cnaBRCA22	3	9	.29534060486081642	2.7123944277267835	3.0201710420059564			.73088119689707565	-.30777661427917291	1.2860170193486771	.97160934052056802	.66718753694603561			61.248184576085137	BRCA	GDSC1
CGP-082996	54	CDK4	Cell cycle	cnaBRCA26	3	9	.16232347238668851	2.8154971830414639	2.985803456901063			.85703472524710222	-.17030627385959907	1.3838541825281121	.94720954815381497	.812551659024631			61.248184576085137	BRCA	GDSC1
CGP-082996	54	CDK4	Cell cycle	cnaBRCA27	3	9	.16232347238668851	2.8154971830414639	2.985803456901063			.85703472524710222	-.17030627385959907	1.3838541825281121	.94720954815381497	.812551659024631			61.248184576085137	BRCA	GDSC1
CGP-082996	54	CDK4	Cell cycle	cnaBRCA31	3	9	.10039626133224085	3.0223712135859828	2.9168454467195568			.88681853593018745	.10552576686642601	1.0285201345020811	1.0566603700755721	.88329004140681044			61.248184576085137	BRCA	GDSC1
CGP-082996	54	CDK4	Cell cycle	cnaBRCA32	3	9	1.4797681359048898	3.8991074819399452	2.6246000239349021			.10375552796187956	1.2745074580050431	.87032485658653935	.85901471060880907	.050724433800267268			50.724433800267285	BRCA	GDSC1
CGP-082996	54	CDK4	Cell cycle	cnaBRCA33	4	8	.064084786379618536	2.8982945645718643	2.965693050368313			.90718520206195996	-.067398485796448693	.77448450881541187	1.1502434206300958	.91872276864127689			61.248184576085137	BRCA	GDSC1
CGP-082996	54	CDK4	Cell cycle	cnaBRCA62	4	8	.10681376719180714	2.8684083539627139	2.980636155672888			.84771979923767782	-.1122278017101741	.79530017967755318	1.1427984278254362	.86501131762475381			61.248184576085137	BRCA	GDSC1
A-770041	55	LCK	FYN	Other	kinases	PIK3CA_mut	4	8	.53070912151356375	3.2000586601621821	2.5390117298471191			.48783219397220351	.66104693031506301	1.5761449704427457	1.0731988523105602	.40645076048893958			0	BRCA	GDSC1
A-770041	55	LCK	FYN	Other	kinases	TP53_mut	9	3	.71016109048858334	2.9766600841932207	2.1074625738955661			.23870177675490084	.86919751029765457	1.29979198343007	.85578009850659575	.31181074245708262			0	BRCA	GDSC1
A-770041	55	LCK	FYN	Other	kinases	cnaBRCA13	3	9	.93769398305386276	3.589259995114761	2.4827276104534892			.26556143090196005	1.1065323846612718	1.2587855821467351	1.1595399873160563	.18987129953971946			0	BRCA	GDSC1
A-770041	55	LCK	FYN	Other	kinases	cnaBRCA14	6	6	.53370697685072299	2.4285580262877775	3.0901633869498375			.37706583759752454	-.66160536066205999	1.2184619385516164	1.2604653917533435	.3770414848919188			0	BRCA	GDSC1
A-770041	55	LCK	FYN	Other	kinases	cnaBRCA15	6	6	.35742936695251731	2.5328468078797655	2.9858746053578487			.5505725838451907	-.45302779747808319	1.4189849779042645	1.0951696730508333	.54970257905335029			0	BRCA	GDSC1
A-770041	55	LCK	FYN	Other	kinases	cnaBRCA16	3	9	.82097093219613781	2.0183393776463956	3.0063678162762772			.30960906842022218	-.98802843862988166	1.2523094899803406	1.190969610230826	.24632644485527502			0	BRCA	GDSC1
A-770041	55	LCK	FYN	Other	kinases	cnaBRCA17	3	9	1.3844017669009585	3.8802704731465578	2.3857241177762236			.0091770728689419979	1.4945463553703342	.40936027959509946	1.1895046743022475	.064564803601352055			0	BRCA	GDSC1
A-770041	55	LCK	FYN	Other	kinases	cnaBRCA18	5	7	.78848576574742713	3.3059061750747056	2.3689710862931652			.18314099201297596	.93693508878154041	.94171399759137819	1.3274404135536053	.20783627619093686			0	BRCA	GDSC1
A-770041	55	LCK	FYN	Other	kinases	cnaBRCA22	3	9	1.1359602505306825	1.7906954173348144	3.0822491363801379			.099146233506164416	-1.2915537190453235	.85870860385802927	1.1964670259753583	.11921250267309742			0	BRCA	GDSC1
A-770041	55	LCK	FYN	Other	kinases	cnaBRCA26	3	9	1.1451875332046089	1.7846142360685358	3.084276196802231			.094850792952522314	-1.2996619607336952	.84820291165304418	1.1958709363488202	.11658813001810464			0	BRCA	GDSC1
A-770041	55	LCK	FYN	Other	kinases	cnaBRCA27	3	9	1.1451875332046089	1.7846142360685358	3.084276196802231			.094850792952522314	-1.2996619607336952	.84820291165304418	1.1958709363488202	.11658813001810464			0	BRCA	GDSC1
A-770041	55	LCK	FYN	Other	kinases	cnaBRCA31	3	9	.86356191401414939	1.9853022526031339	3.0173801912906981			.12818397557914865	-1.0320779386875643	.71364665188938126	1.2876834048430892	.22430565736956179			0	BRCA	GDSC1
A-770041	55	LCK	FYN	Other	kinases	cnaBRCA32	3	9	.91618319777785406	3.5732761587883348	2.4880555558956314			.24549214923731602	1.0852206028927034	1.1637524546193418	1.189632530075901	.19937072707738171			0	BRCA	GDSC1
A-770041	55	LCK	FYN	Other	kinases	cnaBRCA33	4	8	.39613059743371709	3.0935150959541642	2.5922835119511283			.56534565241844714	.50123158400303591	1.3973521326442608	1.2043103286597454	.53227696733338181			0	BRCA	GDSC1
A-770041	55	LCK	FYN	Other	kinases	cnaBRCA62	4	8	.70917023928078937	2.1859935910125317	3.046044264421945			.26812062931729563	-.86005067340941332	1.1186706144274763	1.2509143245186758	.27374537471480964			0	BRCA	GDSC1
WH-4-023	56	SRC	LCK	Other	kinases	PIK3CA_mut	4	8	.47491596395367253	3.6440617728681026	3.1953671040134632			.49138407891284952	.44869466885463938	1.0345821410507468	.90357651930737559	.45597257265894947			0	BRCA	GDSC1
WH-4-023	56	SRC	LCK	Other	kinases	TP53_mut	9	3	1.1099481059005349	3.5837849732357947	2.6283730548193218			.030932859710448214	.95541191841647288	.9456012928587838	.35776022751830094	.12690035980774017			0	BRCA	GDSC1
WH-4-023	56	SRC	LCK	Other	kinases	cnaBRCA13	3	9	.24036370782435976	3.1706941703217253	3.4030112680683278			.78022740117898937	-.23231709774660247	1.2031510125679454	.8976724108793338	.72593861091636247			0	BRCA	GDSC1
WH-4-023	56	SRC	LCK	Other	kinases	cnaBRCA14	6	6	.78063973907752315	2.9958091454758065	3.6940548417875472			.2103625317872817	-.69824569631174072	1.0519286246121082	.70252341437988086	.20612683686041261			0	BRCA	GDSC1
WH-4-023	56	SRC	LCK	Other	kinases	cnaBRCA15	6	6	.61269110901314094	3.0624078499267235	3.6274561373366296			.32067639001844767	-.56504828740990609	1.1459708261797039	.62273938028929543	.31355067399441916			0	BRCA	GDSC1
WH-4-023	56	SRC	LCK	Other	kinases	cnaBRCA16	3	9	.27848728484844965	3.1435006876278675	3.412075762299613			.75005879823305088	-.26857507467174546	1.2177558000046456	.88987003203849679	.68497158816675641			0	BRCA	GDSC1
WH-4-023	56	SRC	LCK	Other	kinases	cnaBRCA17	3	9	.31905431349723895	3.5750895798904687	3.2682127982120792			.58810045869585625	.3068767816783895	.70903304905335829	1.0152438293985919	.64252793993088386			0	BRCA	GDSC1
WH-4-023	56	SRC	LCK	Other	kinases	cnaBRCA18	5	7	.09834454258781887	3.4006598354654414	3.3051263923218452			.86570734369238389	.095533443143596131	.8623645246472218	1.0377697557645913	.86996664753566211			0	BRCA	GDSC1
WH-4-023	56	SRC	LCK	Other	kinases	cnaBRCA22	3	9	.25928148068347368	3.1571778074089187	3.4075167223725962			.76529468697389791	-.25033891496367744	1.2117486663192196	.89340849097540143	.70548641666809064			0	BRCA	GDSC1
WH-4-023	56	SRC	LCK	Other	kinases	cnaBRCA26	3	9	.320675022206166	3.5762323438624208	3.2678318768880952			.72146663887547891	.30840046697432566	1.2510761106155575	.8745515833294002	.64085864590584873			0	BRCA	GDSC1
WH-4-023	56	SRC	LCK	Other	kinases	cnaBRCA27	3	9	.320675022206166	3.5762323438624208	3.2678318768880952			.72146663887547891	.30840046697432566	1.2510761106155575	.8745515833294002	.64085864590584873			0	BRCA	GDSC1
WH-4-023	56	SRC	LCK	Other	kinases	cnaBRCA31	3	9	.34571139533006173	3.5938346889376489	3.2619644285296858			.69591947631238715	.33187026040796308	1.2210546163440175	.88270515273311001	.61534266558181328			0	BRCA	GDSC1
WH-4-023	56	SRC	LCK	Other	kinases	cnaBRCA32	3	9	1.4637241223373412	4.2221438102851927	3.0525280547471714			.0053776756147199158	1.1696157555380213	.25974248684441714	.88389559962945774	.052834248924250531			0	BRCA	GDSC1
WH-4-023	56	SRC	LCK	Other	kinases	cnaBRCA33	4	8	.60477449180987675	3.7193097910402608	3.1577430949273841			.26247397959216617	.56156669611287668	.59091634604819177	1.040233988593035	.34664500305001339			0	BRCA	GDSC1
WH-4-023	56	SRC	LCK	Other	kinases	cnaBRCA62	4	8	.16760990989752614	3.2366379440245501	3.3990790184352395			.77790450741550821	-.16244107441068945	.84498877834228769	1.0177511861768027	.78988081700365131			0	BRCA	GDSC1
WZ-1-84	59	BMX	Other	kinases	PIK3CA_mut	4	8	.49589121495599453	3.2609561230349935	3.9074291026558972			.57723586148847417	-.64647297962090366	2.0271918605360932	.81650333793963004	.43690771263229755			46.792509291197412	BRCA	GDSC1
WZ-1-84	59	BMX	Other	kinases	TP53_mut	9	3	.33665174236545442	3.5800950426909872	4.0274673097227547			.61180862497084942	-.44737226703176747	1.3658488056911489	1.1694174197026417	.62451638989289082			48.129962712457171	BRCA	GDSC1
WZ-1-84	59	BMX	Other	kinases	cnaBRCA13	3	9	1.532625665450323	4.9431159128545872	3.2748788416470429			.04180045748501713	1.6682370712075443	.82308818831052333	1.1452622704867885	.04433432647763929			11.083581619409827	BRCA	GDSC1
WZ-1-84	59	BMX	Other	kinases	cnaBRCA14	6	6	.43151450250239964	3.409373339949195	3.9745028789486643			.4737378998126528	-.56512953899946927	1.5041615838100977	1.0806583846357072	.47202807118060014			46.792509291197412	BRCA	GDSC1
WZ-1-84	59	BMX	Other	kinases	cnaBRCA15	6	6	.0089606776272410666	3.6979673373710149	3.6859088815268435			.98804705201503773	.012058455844171423	1.7268226479992728	.79996484331862427	.98792233759273862			65.861489172849261	BRCA	GDSC1
WZ-1-84	59	BMX	Other	kinases	cnaBRCA16	3	9	1.2417053839217829	2.6120811052626398	4.0518904441776922			.26459320079607734	-1.4398093389150524	1.6462760733993231	1.0015564663538787	.092127298011379838			18.425459602275971	BRCA	GDSC1
WZ-1-84	59	BMX	Other	kinases	cnaBRCA17	3	9	.28903251568018357	3.9809530730687399	3.5955997882423265			.47350756664118476	.3853532848264134	.24819528209416175	1.4854467706352181	.67381947797440012			48.129962712457171	BRCA	GDSC1
WZ-1-84	59	BMX	Other	kinases	cnaBRCA18	5	7	.4981113704966158	4.0695343249108342	3.4222265269761403			.35448092792423835	.64730779793469395	.53014476974372404	1.6208751997390671	.41484794431357513			46.792509291197412	BRCA	GDSC1
WZ-1-84	59	BMX	Other	kinases	cnaBRCA22	3	9	1.6336203874523545	2.3886334900162711	4.126372982593149			.14907132011593774	-1.7377394925768779	1.3905967880723751	.96487089044886321	.034232548064332152			11.083581619409827	BRCA	GDSC1
WZ-1-84	59	BMX	Other	kinases	cnaBRCA26	3	9	2.2527448533338426	2.1383514216094279	4.2098003387287628			.077301748223593147	-2.0714489171193349	1.1915301732193508	.83783370710603877	.0070130140384222078			3.5065070192111052	BRCA	GDSC1
WZ-1-84	59	BMX	Other	kinases	cnaBRCA27	3	9	2.2527448533338426	2.1383514216094279	4.2098003387287628			.077301748223593147	-2.0714489171193349	1.1915301732193508	.83783370710603877	.0070130140384222078			3.5065070192111052	BRCA	GDSC1
WZ-1-84	59	BMX	Other	kinases	cnaBRCA31	3	9	.67072837126470419	3.0468388674042992	3.9069711901304722			.14569199609513844	-.86013232272617302	.47172068190401578	1.4142172891832641	.33809469290522237			46.792509291197412	BRCA	GDSC1
WZ-1-84	59	BMX	Other	kinases	cnaBRCA32	3	9	.636024365702059	4.3065132931167796	3.4870797148929795			.46276393428393053	.81943357822380003	1.5283177733030902	1.2210352268724343	.3625574553779965			46.792509291197412	BRCA	GDSC1
WZ-1-84	59	BMX	Other	kinases	cnaBRCA33	4	8	.41361398653687004	4.0548264430286141	3.5104939426590871			.40588714669014259	.54433250036952696	.65437800863847329	1.5135095388608106	.51471760220317131			46.792509291197412	BRCA	GDSC1
WZ-1-84	59	BMX	Other	kinases	cnaBRCA62	4	8	.28650389626343475	3.4376690921847652	3.8190726180810115			.53456117322158048	-.38140352589624626	.39765887977876729	1.5696870983540203	.64991544441021287			48.129962712457171	BRCA	GDSC1
BI-2536	60	PLK1	PLK2	PLK3	Cell cycle	PIK3CA_mut	4	8	.11774746152127939	-1.5629802969650219	-1.4033781292756429			.87824813832385917	-.15960216768937907	1.7960015633144972	1.1145721676692186	.8513708544486791			96.235421157565952	BRCA	GDSC1
BI-2536	60	PLK1	PLK2	PLK3	Cell cycle	TP53_mut	9	3	.50209728267137865	-1.2907592334404372	-1.9540377070337644			.25000221983818355	.66327847359332726	1.4623002555279432	.4148811402376345	.46872233234270699			91.126733487100211	BRCA	GDSC1
BI-2536	60	PLK1	PLK2	PLK3	Cell cycle	cnaBRCA13	3	9	.038988934369296915	-1.416876433864541	-1.4698129911635118			.96346331228503856	.052936557298970843	1.6817837029011915	1.2638034012146642	.95451575631717267			96.235421157565952	BRCA	GDSC1
BI-2536	60	PLK1	PLK2	PLK3	Cell cycle	cnaBRCA14	6	6	.49526294797073084	-1.7811247221692577	-1.1320329815082808			.41170990989508127	-.64909174066097686	1.4233080807327543	1.1872405437193796	.41107952843900591			91.126733487100211	BRCA	GDSC1
BI-2536	60	PLK1	PLK2	PLK3	Cell cycle	cnaBRCA15	6	6	.36011786350449976	-1.6964705623189864	-1.2166871413585518			.54840207908608096	-.47978342096043458	1.5461445779919991	1.0767821132130997	.54676040092260125			91.126733487100211	BRCA	GDSC1
BI-2536	60	PLK1	PLK2	PLK3	Cell cycle	cnaBRCA16	3	9	1.0290460121455913	-2.3984221003626742	-1.1426311023308007			.34849071832749307	-1.2557909980318736	1.7896083951306843	1.0299890190573284	.15372350301933985			91.126733487100211	BRCA	GDSC1
BI-2536	60	PLK1	PLK2	PLK3	Cell cycle	cnaBRCA17	3	9	.35069683100295856	-1.8089126889763041	-1.3391342394595909			.65328100721505855	-.46977844951671321	1.4616212383370679	1.3072614720356208	.61032380882273218			91.548571323409817	BRCA	GDSC1
BI-2536	60	PLK1	PLK2	PLK3	Cell cycle	cnaBRCA18	5	7	.028337324785049026	-1.4341341739776143	-1.472610764596737			.96214725537048507	.038476590619122675	1.3211994286083666	1.381671727534294	.96235421157565948			96.235421157565952	BRCA	GDSC1
BI-2536	60	PLK1	PLK2	PLK3	Cell cycle	cnaBRCA22	3	9	.73154007402176269	-2.1604605737071716	-1.2219516112159683			.44795738827063319	-.9385089624912033	1.7053207064639759	1.1534001329072023	.2982253177027937			91.126733487100211	BRCA	GDSC1
BI-2536	60	PLK1	PLK2	PLK3	Cell cycle	cnaBRCA26	3	9	.12686316634444392	-1.5855523506236378	-1.4135876855771463			.89346713910964182	-.17196466504649144	1.896944809163521	1.1820191621994764	.85288569329046582			96.235421157565952	BRCA	GDSC1
BI-2536	60	PLK1	PLK2	PLK3	Cell cycle	cnaBRCA27	3	9	.12686316634444392	-1.5855523506236378	-1.4135876855771463			.89346713910964182	-.17196466504649144	1.896944809163521	1.1820191621994764	.85288569329046582			96.235421157565952	BRCA	GDSC1
BI-2536	60	PLK1	PLK2	PLK3	Cell cycle	cnaBRCA31	3	9	.54162597467181095	-.92229805023434563	-1.6346724523735772			.30440581927937815	.71237440213923153	.7537694870874464	1.4213782699748554	.43545399876923579			91.126733487100211	BRCA	GDSC1
BI-2536	60	PLK1	PLK2	PLK3	Cell cycle	cnaBRCA32	3	9	1.7454287136196438	-.087300320571576426	-1.9130050289278335			.0037347451534772299	1.8257047083562572	.47307401711719665	1.145283667587115	.025679423225692059			38.519134838538086	BRCA	GDSC1
BI-2536	60	PLK1	PLK2	PLK3	Cell cycle	cnaBRCA33	4	8	.41568008753906671	-1.088640840908851	-1.6405478573037282			.49303828432675667	.55190701639487716	1.1709270890497103	1.3895122087111023	.51266569389272321			91.126733487100211	BRCA	GDSC1
BI-2536	60	PLK1	PLK2	PLK3	Cell cycle	cnaBRCA62	4	8	.55974301679439442	-1.9433911568501236	-1.213172699333092			.35842476223145392	-.73021845751703163	1.1317181365518971	1.3719857936774817	.38219764637914444			91.126733487100211	BRCA	GDSC1
BMS-536924	62	IGF1R	IR	IGF1R signaling	PIK3CA_mut	4	8	.39160206207551612	3.4796259878597855	3.0560942429028053			.58996085593701564	.42353174495698021	1.2954352168155283	.97561298952150732	.53688184962416974			0	BRCA	GDSC1
BMS-536924	62	IGF1R	IR	IGF1R signaling	TP53_mut	9	3	.84289784087238584	3.4131736112911693	2.5495651310136895			.39954631622352399	.86360848027747972	.90907151374681705	1.3939448083991433	.23477911066673482			0	BRCA	GDSC1
BMS-536924	62	IGF1R	IR	IGF1R signaling	cnaBRCA13	3	9	.92505657384276962	3.8983028767484686	2.9635943627129091			.077201437647512	.93470851403555955	.49170444342235897	1.1026230077327603	.19540450002765355			0	BRCA	GDSC1
BMS-536924	62	IGF1R	IR	IGF1R signaling	cnaBRCA14	6	6	.18372085359100709	3.0964193984068005	3.2981235840367966			.75733752102015561	-.20170418562999615	.93802380634734439	1.2372590245308932	.75686874421630224			0	BRCA	GDSC1
BMS-536924	62	IGF1R	IR	IGF1R signaling	cnaBRCA15	6	6	.27384201680313108	3.3466827534897554	3.047860228953843			.64550846018083474	.2988225245359124	1.055598216238725	1.1257196664043398	.64546719023290045			0	BRCA	GDSC1
BMS-536924	62	IGF1R	IR	IGF1R signaling	cnaBRCA16	3	9	.18840784778042063	3.0419694975087168	3.2490388224594935			.81938887441661956	-.20706932495077668	1.3041914197406745	1.0414677836552353	.78323775175123311			0	BRCA	GDSC1
BMS-536924	62	IGF1R	IR	IGF1R signaling	cnaBRCA17	3	9	.11712135292672293	3.2940485459848952	3.1650124729674336			.78725109652637548	.12903607301746156	.39607528775123646	1.2157473036336806	.86405028192754862			0	BRCA	GDSC1
BMS-536924	62	IGF1R	IR	IGF1R signaling	cnaBRCA18	5	7	.096461545026579484	3.2592764924144459	3.1529822046556224			.85435445978069902	.10629428775882355	.49004770261474384	1.3651621161508742	.87243151183733803			0	BRCA	GDSC1
BMS-536924	62	IGF1R	IR	IGF1R signaling	cnaBRCA22	3	9	.54538368802254134	2.7603124364100426	3.3429245094923843			.52799784296768359	-.58261207308234164	1.2847673741764418	1.0068862421448781	.43237499444577027			0	BRCA	GDSC1
BMS-536924	62	IGF1R	IR	IGF1R signaling	cnaBRCA26	3	9	.18916795586955668	3.3531950371793471	3.1452969759026166			.84049586584485403	.20789806127673049	1.5198826258636955	.96554463317658634	.78238859325375099			0	BRCA	GDSC1
BMS-536924	62	IGF1R	IR	IGF1R signaling	cnaBRCA27	3	9	.18916795586955668	3.3531950371793471	3.1452969759026166			.84049586584485403	.20789806127673049	1.5198826258636955	.96554463317658634	.78238859325375099			0	BRCA	GDSC1
BMS-536924	62	IGF1R	IR	IGF1R signaling	cnaBRCA31	3	9	.63479637385871657	3.7003013411260284	3.0295948745870565			.35498446037522147	.67070646653897192	.92032792316736067	1.087967337451339	.36344603248978469			0	BRCA	GDSC1
BMS-536924	62	IGF1R	IR	IGF1R signaling	cnaBRCA32	3	9	1.3750659614865113	4.15040965765757	2.8795587690765423			.0086198452857036232	1.2708508885810277	.32866937664431095	1.0201476569126975	.066098725591049345			0	BRCA	GDSC1
BMS-536924	62	IGF1R	IR	IGF1R signaling	cnaBRCA33	4	8	.47480552117218594	2.8580434456778403	3.3668855139937781			.49771686762431167	-.50884206831593781	1.2002867573710758	1.0115778064649372	.4560743717643973			0	BRCA	GDSC1
BMS-536924	62	IGF1R	IR	IGF1R signaling	cnaBRCA62	4	8	.55304368260609882	2.8060824242512834	3.3928660247070574			.45525395935425311	-.58678360045577405	1.2771964343591637	.95346593303937788	.38770123878222373			0	BRCA	GDSC1
BMS-509744	63	ITK	Other	kinases	PIK3CA_mut	4	8	.57631490328321455	4.0151298923663834	3.4668200953226802			.55218173876861898	.5483097970437032	1.6299882969079043	.39300299082218287	.36882241698952906			0	BRCA	GDSC1
BMS-509744	63	ITK	Other	kinases	TP53_mut	9	3	.48170804849704868	3.7661279285917493	3.2999763249070777			.29019342274661702	.46615160368467157	1.0653513120533185	.37732946243139542	.48650349650374869			0	BRCA	GDSC1
BMS-509744	63	ITK	Other	kinases	cnaBRCA13	3	9	.64572344593316633	4.1092430785823817	3.4963723440333148			.47249915195932546	.61287073454906693	1.1766950884105987	.8831134542626754	.35559443684587944			0	BRCA	GDSC1
BMS-509744	63	ITK	Other	kinases	cnaBRCA14	6	6	.96895987817486451	3.2247915518271166	4.0743885035140464			.12546516931767224	-.84959695168692972	.78312396763665193	.96141569276201599	.12421804652502559			0	BRCA	GDSC1
BMS-509744	63	ITK	Other	kinases	cnaBRCA15	6	6	.39497183722922813	3.4579886995963158	3.8411913557448467			.51312565751061501	-.38320265614853088	1.1854731490307651	.69082495516952791	.50944721174973939			0	BRCA	GDSC1
BMS-509744	63	ITK	Other	kinases	cnaBRCA16	3	9	.90877418348621486	3.0282889466608403	3.8566903880071615			.30267288752107196	-.82840144134632121	1.0404994760784583	.87636485718940149	.20273424393574566			0	BRCA	GDSC1
BMS-509744	63	ITK	Other	kinases	cnaBRCA17	3	9	.19904779585531657	3.7971219026787235	3.6004127360012004			.62624249934352116	.19670916667752314	.23785030045121355	1.0984792447063045	.77137893920493839			0	BRCA	GDSC1
BMS-509744	63	ITK	Other	kinases	cnaBRCA18	5	7	.1163530133154515	3.5823491922142154	3.6976191958537004			.82418448743009742	-.11527000363948492	.41320994057618615	1.2336758947095576	.84647097122818782			0	BRCA	GDSC1
BMS-509744	63	ITK	Other	kinases	cnaBRCA22	3	9	.85401918741419214	3.0603021492581584	3.8460193204747224			.33385072653539483	-.78571717121656404	1.0675616242846366	.87927846115164243	.22909354041105237			0	BRCA	GDSC1
BMS-509744	63	ITK	Other	kinases	cnaBRCA26	3	9	.18951421007431038	3.5090662768755685	3.6964312779355857			.86147672460305214	-.18736500106001719	1.6083122407275194	.75838126380546822	.78200187296399415			0	BRCA	GDSC1
BMS-509744	63	ITK	Other	kinases	cnaBRCA27	3	9	.18951421007431038	3.5090662768755685	3.6964312779355857			.86147672460305214	-.18736500106001719	1.6083122407275194	.75838126380546822	.78200187296399415			0	BRCA	GDSC1
BMS-509744	63	ITK	Other	kinases	cnaBRCA31	3	9	.30602966597413767	3.8750611764465748	3.5744329780785833			.69316830870330515	.30062819836799148	1.0688047641270848	.95951974657015426	.65601827219377984			0	BRCA	GDSC1
BMS-509744	63	ITK	Other	kinases	cnaBRCA32	3	9	1.8810735377687988	4.6945275624862743	3.3012775160653507			.1162368745415083	1.3932500464209236	.97569394088599692	.66913434904707925	.018110619463707522			0	BRCA	GDSC1
BMS-509744	63	ITK	Other	kinases	cnaBRCA33	4	8	.10220209860717344	3.5820503534908523	3.6833598647604457			.83322742777483261	-.10130951126959342	.47402366142471164	1.1434282047251019	.87077891840778154			0	BRCA	GDSC1
BMS-509744	63	ITK	Other	kinases	cnaBRCA62	4	8	.27567302687078499	3.4689804303623393	3.7398948263247025			.55732227207359653	-.27091439596236322	.3601376735034062	1.1506920255939759	.66218812905603275			0	BRCA	GDSC1
CMK	64	RSK2	Other	kinases	PIK3CA_mut	4	8	.76393922908432466	2.9096763587613381	2.0540342542819787			.30218875174655641	.8556421044793594	1.2956696078954837	1.0356919972037111	.24063476465214761			0	BRCA	GDSC1
CMK	64	RSK2	Other	kinases	TP53_mut	9	3	.16946610472742826	2.390095424982599	2.1867068814859323			.75544810899533654	.20338854349666668	1.2829937823513031	.78598784891618856	.80449225844115702			0	BRCA	GDSC1
CMK	64	RSK2	Other	kinases	cnaBRCA13	3	9	.63207706147575859	1.7925071318912236	2.5214953415141679			.51156678527805743	-.72898820962294431	1.5590162300412893	1.0271591224596905	.36541933143780975			0	BRCA	GDSC1
CMK	64	RSK2	Other	kinases	cnaBRCA14	6	6	1.792159519680445	1.5692887999343339	3.10920777828253			.012081463464721278	-1.5399189783481961	.96595667272172137	.73726533057691912	.011172150639725757			0	BRCA	GDSC1
CMK	64	RSK2	Other	kinases	cnaBRCA15	6	6	1.464854108841372	1.6514039254584372	3.0270926527584265			.033520510916433766	-1.3756887272999894	1.1246209803664191	.70651164395217336	.029504366481122979			0	BRCA	GDSC1
CMK	64	RSK2	Other	kinases	cnaBRCA16	3	9	1.1329840966904312	1.4380281439077287	2.6396550041753333			.1343729460658829	-1.2016268602676046	.92190608737415014	1.0925086394123544	.12007029109914363			0	BRCA	GDSC1
CMK	64	RSK2	Other	kinases	cnaBRCA17	3	9	.39379567020347972	1.9896840637312414	2.4557696975674954			.61661435535818832	-.46608563383625401	1.2961650241331981	1.1537084529700181	.5678350269942235			0	BRCA	GDSC1
CMK	64	RSK2	Other	kinases	cnaBRCA18	5	7	.54338143708127185	1.9730424548238443	2.6008238850259944			.39119707269538828	-.62778143020215005	1.2432716744330263	1.0927663480127465	.37526340875211017			0	BRCA	GDSC1
CMK	64	RSK2	Other	kinases	cnaBRCA22	3	9	.17495418956052061	2.1818001581008875	2.3917309994442801			.73609193928368855	-.20993084134339268	.71687791892028419	1.2927792797283886	.79831599386281793			0	BRCA	GDSC1
CMK	64	RSK2	Other	kinases	cnaBRCA26	3	9	.40914247742775378	2.7019500253137561	2.2183477103733238			.64519477090615385	.48360231494043227	1.5004079878287448	1.0879197596902779	.55310800435095131			0	BRCA	GDSC1
CMK	64	RSK2	Other	kinases	cnaBRCA27	3	9	.40914247742775378	2.7019500253137561	2.2183477103733238			.64519477090615385	.48360231494043227	1.5004079878287448	1.0879197596902779	.55310800435095131			0	BRCA	GDSC1
CMK	64	RSK2	Other	kinases	cnaBRCA31	3	9	.17161899819627349	2.493714901047039	2.2877594184622292			.86425446213180823	.20595548258480978	1.789942042731824	.99962423667404421	.80206769349918616			0	BRCA	GDSC1
CMK	64	RSK2	Other	kinases	cnaBRCA32	3	9	2.0616419049812467	3.670301492190903	1.8955638880809416			.010988222988957822	1.7747376041099614	.61043931131717843	.91276577379654433	.011396045572526247			0	BRCA	GDSC1
CMK	64	RSK2	Other	kinases	cnaBRCA33	4	8	.54873725430878939	2.763031683270746	2.1273565920272746			.2514896405943346	.63567509124347144	.38364640329852523	1.3616222366073054	.39126837543875376			0	BRCA	GDSC1
CMK	64	RSK2	Other	kinases	cnaBRCA62	4	8	.3684079397573285	2.0487392642840732	2.4845028015206112			.53683399098188578	-.43576353723653805	1.0167828704621817	1.2472425876903759	.5608257684374458			0	BRCA	GDSC1
Pyrimethamine	71	Dihydrofolate reductase (DHFR)	Other	PIK3CA_mut	4	10	.918551478686923	5.2932002488118224	4.2880339871026765			.045804091795397309	1.0051662617091459	.4503212094219331	1.2365458238297007	.1464739523872044			20.924850341029202	BRCA	GDSC1
Pyrimethamine	71	Dihydrofolate reductase (DHFR)	Other	TP53_mut	9	5	.96727293597464292	4.9456625184368006	3.9084356400685678			.14948815873580198	1.0372268783682328	.9853269624081008	1.2279565061913782	.10847691350354921			20.924850341029202	BRCA	GDSC1
Pyrimethamine	71	Dihydrofolate reductase (DHFR)	Other	cnaBRCA13	4	10	.22582920833371761	4.3829518380975863	4.65213335138837			.73470819856302971	-.26918151329078377	1.3142756257316037	1.1483094953450328	.70934171526513978			48.815186228789678	BRCA	GDSC1
Pyrimethamine	71	Dihydrofolate reductase (DHFR)	Other	cnaBRCA14	6	8	.1186086529107223	4.6563378644137412	4.5143892099739498			.82649345080490666	.14194865443979143	1.1018445653335318	1.2602226218953179	.82985816588942429			48.815186228789678	BRCA	GDSC1
Pyrimethamine	71	Dihydrofolate reductase (DHFR)	Other	cnaBRCA15	6	8	.41384869638770666	4.852119481837768	4.3675529969059301			.45946089555758785	.48456648493183785	1.1684080146021629	1.1726397145535972	.45830826919833978			41.664388108939988	BRCA	GDSC1
Pyrimethamine	71	Dihydrofolate reductase (DHFR)	Other	cnaBRCA16	3	11	.15665401730106937	4.4279768513277409	4.615382755662802			.86659666058812201	-.1874059043350611	1.6518816102079472	1.0824189344459048	.81399414851301666			48.815186228789678	BRCA	GDSC1
Pyrimethamine	71	Dihydrofolate reductase (DHFR)	Other	cnaBRCA17	4	10	.60961386496129466	4.0747268403608201	4.7754233504830763			.30782520993862217	-.7006965101222562	1.0193008952655116	1.1896221614688254	.32312771501366622			35.903079445962916	BRCA	GDSC1
Pyrimethamine	71	Dihydrofolate reductase (DHFR)	Other	cnaBRCA18	6	8	.15131739225459781	4.4718718877411145	4.6527386924784198			.77528446204895674	-.18086680473730521	1.0009636695872006	1.3166363442573343	.78410681635719448			48.815186228789678	BRCA	GDSC1
Pyrimethamine	71	Dihydrofolate reductase (DHFR)	Other	cnaBRCA22	4	10	.012010038292158763	4.5855114926738079	4.5711094895578812			.98317377481567902	.014402003115926654	1.0538682077213779	1.2438297103717666	.98413716884465041			54.674287158036151	BRCA	GDSC1
Pyrimethamine	71	Dihydrofolate reductase (DHFR)	Other	cnaBRCA26	4	10	.98065671123825704	5.332935575353754	4.2721398564859037			.035117074926753852	1.0607957188678503	.44846362728753192	1.221931629936631	.12328734659747571			20.924850341029202	BRCA	GDSC1
Pyrimethamine	71	Dihydrofolate reductase (DHFR)	Other	cnaBRCA27	3	11	1.0459293898366646	5.4693223114831424	4.3313794483476933			.025789146929409045	1.1379428631354491	.43597177287947003	1.1757584101757879	.13429307448979722			20.924850341029202	BRCA	GDSC1
Pyrimethamine	71	Dihydrofolate reductase (DHFR)	Other	cnaBRCA31	4	10	1.1025272818878313	5.4068923205198036	4.2425571584194834			.018265849208043045	1.1643351621003202	.38826155778751048	1.1986527709284351	.087020284982299356			20.924850341029202	BRCA	GDSC1
Pyrimethamine	71	Dihydrofolate reductase (DHFR)	Other	cnaBRCA32	5	9	.87426743397082207	5.1892676505644522	4.23408917927242			.076918944461150371	.95517847129203215	.54703998536735288	1.2809616824763941	.14299406304104842			20.924850341029202	BRCA	GDSC1
Pyrimethamine	71	Dihydrofolate reductase (DHFR)	Other	cnaBRCA33	5	9	.48075111948395488	4.2155765682998103	4.7750286694194433			.42858647908478742	-.55945210111963295	1.2410404829531443	1.1230407330713645	.40563112571912158			40.563112571912171	BRCA	GDSC1
Pyrimethamine	71	Dihydrofolate reductase (DHFR)	Other	cnaBRCA36	3	11	.39398533422460941	4.2095380632833042	4.6749569705840122			.66452624126716375	-.46541890730070801	1.5525935098461163	1.092008846536821	.55652081351584448			46.281109653805075	BRCA	GDSC1
Pyrimethamine	71	Dihydrofolate reductase (DHFR)	Other	cnaBRCA39	3	11	.81154235490228555	5.2947463138998145	4.3789910840522372			.057122638616410537	.91575522984757729	.38814970704421287	1.2238660038697768	.23655608728206143			29.569510910257684	BRCA	GDSC1
Pyrimethamine	71	Dihydrofolate reductase (DHFR)	Other	cnaBRCA62	5	9	1.3716610151835127	3.7129827605963923	5.0542474514768987			.12771483874059322	-1.3412646908805064	1.5624661194182006	.4621750047072215	.03008399246679077			20.924850341029202	BRCA	GDSC1
Pyrimethamine	71	Dihydrofolate reductase (DHFR)	Other	cnaBRCA63	3	11	.34921320383381355	4.2500614722217911	4.6639051317826068			.74892622149254073	-.4138436595608157	1.9208795666691452	.97330683513313887	.60165442549946591			46.281109653805075	BRCA	GDSC1
JW-7-52-1	83	MTOR	PI3K/MTOR signaling	PIK3CA_mut	4	7	.2283475437285947	-1.3751110040753376	-1.8665520892037277			.78094144369540175	.49144108512839013	3.1004231611593251	1.4633506331646613	.72403415342461153			63.819493960881005	BRCA	GDSC1
JW-7-52-1	83	MTOR	PI3K/MTOR signaling	cnaBRCA14	5	6	1.4155717311806453	-3.0082482113630666	-.58751126398535158			.04356833646992897	-2.4207369473777152	1.6465931737797199	1.7592157375885791	.044183535741812871			22.091767870906441	BRCA	GDSC1
JW-7-52-1	83	MTOR	PI3K/MTOR signaling	cnaBRCA15	5	6	.43190247664427606	-2.1847336698199502	-1.2737733819379489			.54590696776761616	-.91096028788200134	3.0316672302839143	.80916712763384602	.49376117359352439			63.819493960881005	BRCA	GDSC1
JW-7-52-1	83	MTOR	PI3K/MTOR signaling	cnaBRCA16	3	8	.93652702363839568	-3.0287828307914304	-1.1849950185441438			.2171319868255038	-1.8437878122472866	1.8059479958511098	2.0128480748442117	.1999072343175754			63.819493960881005	BRCA	GDSC1
JW-7-52-1	83	MTOR	PI3K/MTOR signaling	cnaBRCA17	3	8	.31071642634621999	-2.1721210580544352	-1.5062431833205174			.49715335144584372	-.6658778747339178	.70300747188831414	2.4007487787998745	.65714680082602339			63.819493960881005	BRCA	GDSC1
JW-7-52-1	83	MTOR	PI3K/MTOR signaling	cnaBRCA18	5	6	.43785316358269172	-2.1912062381993787	-1.2683795749550917			.47301128546045801	-.92282666324428697	1.65162547870445	2.4110980294517375	.48798922432767033			63.819493960881005	BRCA	GDSC1
JW-7-52-1	83	MTOR	PI3K/MTOR signaling	cnaBRCA22	3	8	.41964134460888897	-2.3358118053271753	-1.4448591530932398			.58523400041897122	-.89095265223393549	2.2253930268616249	2.0929929833479881	.55072447572601546			63.819493960881005	BRCA	GDSC1
JW-7-52-1	83	MTOR	PI3K/MTOR signaling	cnaBRCA26	3	8	.48526969369954159	-2.4320280610077822	-1.4087780572130122			.52019458538397667	-1.02325000379477	2.1319810711967664	2.1018993734920048	.49168447295832479			63.819493960881005	BRCA	GDSC1
JW-7-52-1	83	MTOR	PI3K/MTOR signaling	cnaBRCA27	3	8	.48526969369954159	-2.4320280610077822	-1.4087780572130122			.52019458538397667	-1.02325000379477	2.1319810711967664	2.1018993734920048	.49168447295832479			63.819493960881005	BRCA	GDSC1
JW-7-52-1	83	MTOR	PI3K/MTOR signaling	cnaBRCA31	3	8	.38463561415070102	-2.2837131030806641	-1.4643961664356813			.56996122067233779	-.81931693664498284	1.8753186162360169	2.1974905915556802	.58383129326922889			63.819493960881005	BRCA	GDSC1
JW-7-52-1	83	MTOR	PI3K/MTOR signaling	cnaBRCA32	3	8	1.8996156711067094	.49961291928871226	-2.5081434248241976			.091996111651290527	3.0077563441129098	1.9120269956927112	1.4760603262238865	.020513354397250144			20.513354397250151	BRCA	GDSC1
JW-7-52-1	83	MTOR	PI3K/MTOR signaling	cnaBRCA33	4	7	.192417295261091	-1.4237625949567483	-1.8387511801286358			.71108759145817269	.41498858517188753	.99366945855495237	2.5462554791822654	.76583392753057178			63.819493960881005	BRCA	GDSC1
JW-7-52-1	83	MTOR	PI3K/MTOR signaling	cnaBRCA62	4	7	.066525863654114781	-1.7795692571436712	-1.6354330874503942			.89660045192079496	-.14413616969327703	.91643818652383591	2.5732128522082558	.91780052102969356			70.600040079207218	BRCA	GDSC1
A-443654	86	AKT1	AKT2	AKT3	PI3K/MTOR signaling	PIK3CA_mut	4	8	1.1006605207419797	-1.9206284304127503	-.69912908805791585			.21690647363487819	-1.2214993423548344	1.5500348290207047	.85427163135278872	.10249011178784542			52.68159277888752	BRCA	GDSC1
A-443654	86	AKT1	AKT2	AKT3	PI3K/MTOR signaling	TP53_mut	9	3	.68619098260383116	-1.3145274592065292	-.48159976441852265			.11442011157503511	-.83292769478800666	1.3493741172551272	.28952473519478683	.32759735474151863			54.871877834399541	BRCA	GDSC1
A-443654	86	AKT1	AKT2	AKT3	PI3K/MTOR signaling	cnaBRCA13	3	9	.073876443105615655	-1.0356101825748567	-1.1298573198210844			.88057098555409241	.094247137246227686	.68189758408472756	1.3849710344426174	.91395585430493753			99.133586209554622	BRCA	GDSC1
A-443654	86	AKT1	AKT2	AKT3	PI3K/MTOR signaling	cnaBRCA14	6	6	.72453164084773913	-1.536127367678759	-.67646370334029582			.23809668718735524	-.8596636643384632	1.1595496353695858	1.2128702160593612	.23804070789191051			54.871877834399541	BRCA	GDSC1
A-443654	86	AKT1	AKT2	AKT3	PI3K/MTOR signaling	cnaBRCA15	6	6	.83050425195532551	-1.5887997249024872	-.62379134611656784			.18113571371989384	-.96500837878591939	1.1037126230143897	1.2174137466294681	.18085131034780894			54.871877834399541	BRCA	GDSC1
A-443654	86	AKT1	AKT2	AKT3	PI3K/MTOR signaling	cnaBRCA16	3	9	1.4618788072292679	-2.2564243594631699	-.72291926085831326			.14342833971954949	-1.5335050986048566	1.2135187314702551	1.0036602865751745	.053082265363455589			52.68159277888752	BRCA	GDSC1
A-443654	86	AKT1	AKT2	AKT3	PI3K/MTOR signaling	cnaBRCA17	3	9	.63153649500030762	-1.6854937626615019	-.91322945979220271			.40398723260058395	-.77226430286929915	1.2198716474100428	1.2235734764995652	.36581251889599697			54.871877834399541	BRCA	GDSC1
A-443654	86	AKT1	AKT2	AKT3	PI3K/MTOR signaling	cnaBRCA18	5	7	.03422944832683282	-1.1317797458364529	-1.0880925281331522			.95640060389312498	-.043687217703300751	1.4168622130742996	1.17328254924845	.9545355554897369			99.133586209554622	BRCA	GDSC1
A-443654	86	AKT1	AKT2	AKT3	PI3K/MTOR signaling	cnaBRCA22	3	9	.65280106048073461	-1.7033151317015818	-.90728900344550945			.52338353461731979	-.79602612825607233	1.765740790569893	1.0388516355142783	.35057522534541596			54.871877834399541	BRCA	GDSC1
A-443654	86	AKT1	AKT2	AKT3	PI3K/MTOR signaling	cnaBRCA26	3	9	.79315187918530106	-1.8170175046613826	-.86938821245890907			.42321910328823376	-.94762929220247349	1.6216504548610098	1.0615501149002224	.26163329264244523			54.871877834399541	BRCA	GDSC1
A-443654	86	AKT1	AKT2	AKT3	PI3K/MTOR signaling	cnaBRCA27	3	9	.79315187918530106	-1.8170175046613826	-.86938821245890907			.42321910328823376	-.94762929220247349	1.6216504548610098	1.0615501149002224	.26163329264244523			54.871877834399541	BRCA	GDSC1
A-443654	86	AKT1	AKT2	AKT3	PI3K/MTOR signaling	cnaBRCA31	3	9	.0074223833742661834	-1.0991894466348604	-1.1086642318010831			.98678498558341476	.0094747851662226878	.52458375592281747	1.4028780335816371	.99133586209554625			99.133586209554622	BRCA	GDSC1
A-443654	86	AKT1	AKT2	AKT3	PI3K/MTOR signaling	cnaBRCA32	3	9	1.1869152199458559	-.1160993477279678	-1.4363609314367141			.094122853287069097	1.3202615837087464	.86309510796229072	1.1663668025558143	.10536318555777505			52.68159277888752	BRCA	GDSC1
A-443654	86	AKT1	AKT2	AKT3	PI3K/MTOR signaling	cnaBRCA33	4	8	.4023439074763262	-.77105410242284322	-1.2739162520528695			.58705077808862693	.50286214963002629	1.5375378896575562	1.1038066108862734	.52599668305884872			71.726820417115732	BRCA	GDSC1
A-443654	86	AKT1	AKT2	AKT3	PI3K/MTOR signaling	cnaBRCA62	4	8	.11988712753514412	-1.0044647040581116	-1.1572109512352353			.81222776199168645	.15274624717712371	.72126851967556449	1.4477672709071787	.84870733909544471			99.133586209554622	BRCA	GDSC1
GW843682X	87	PLK1	Cell cycle	PIK3CA_mut	4	7	.023379404797703118	-1.8468461380179337	-1.8881047696231588			.97444350238522803	.041258631605225027	2.1531323465519296	1.5341073021822769	.97105956625927803			97.105956625927803	BRCA	GDSC1
GW843682X	87	PLK1	Cell cycle	cnaBRCA14	5	6	.34669936087934422	-2.2009384541442882	-1.599904278118734			.59214363814559179	-.6010341760255542	1.9505793459449279	1.5381115851395737	.58096509370465155			97.105956625927803	BRCA	GDSC1
GW843682X	87	PLK1	Cell cycle	cnaBRCA15	5	6	.42238169003204623	-2.2691474207878572	-1.5430634725824266			.51102254176482931	-.72608394820543065	1.8516097564341749	1.6050877758666657	.5030847210969307			97.105956625927803	BRCA	GDSC1
GW843682X	87	PLK1	Cell cycle	cnaBRCA16	3	8	1.1215090802376528	-3.133255531583707	-1.400543918085341			.24207605184335224	-1.732711613498366	1.8594383336803135	1.4426022779544512	.13198534160754311			69.187921394202164	BRCA	GDSC1
GW843682X	87	PLK1	Cell cycle	cnaBRCA17	3	8	.24876419749531972	-2.1900340355581576	-1.7542519790949218			.76740796114108423	-.43578205646323576	2.1026010421097237	1.6378111877041788	.72177617660878968			97.105956625927803	BRCA	GDSC1
GW843682X	87	PLK1	Cell cycle	cnaBRCA18	5	6	.12218927106991279	-1.7557399420875666	-1.9709030381660024			.84311589197006231	.21516309607843587	1.6645560520201441	1.8343355272650619	.84456901144303287			97.105956625927803	BRCA	GDSC1
GW843682X	87	PLK1	Cell cycle	cnaBRCA22	3	8	.80271034805163533	-2.8312963137930716	-1.513778624756829			.32639216481636329	-1.3175176890362426	1.7320149458507521	1.6144930286785191	.26610738997770061			69.187921394202164	BRCA	GDSC1
GW843682X	87	PLK1	Cell cycle	cnaBRCA26	3	8	.050925451403350794	-1.8077568889355364	-1.897605909078405			.95532305580889187	.089849020142868552	2.349201580485031	1.5573820267716219	.94168367269664321			97.105956625927803	BRCA	GDSC1
GW843682X	87	PLK1	Cell cycle	cnaBRCA27	3	8	.050925451403350794	-1.8077568889355364	-1.897605909078405			.95532305580889187	.089849020142868552	2.349201580485031	1.5573820267716219	.94168367269664321			97.105956625927803	BRCA	GDSC1
GW843682X	87	PLK1	Cell cycle	cnaBRCA31	3	8	.81145477912068675	-.90589889697035175	-2.2358026560653492			.14488693280717865	1.3299037590949974	.89588592156652747	1.7955937431092719	.26129159650823408			69.187921394202164	BRCA	GDSC1
GW843682X	87	PLK1	Cell cycle	cnaBRCA32	3	8	1.6859161992027967	-.20805069310873939	-2.4974957325134537			.0036455386495718883	2.2894450394047143	.24889613297454344	1.5340494803162503	.034407142632991737			44.729285422889262	BRCA	GDSC1
GW843682X	87	PLK1	Cell cycle	cnaBRCA33	4	7	.27730727003864364	-1.5649890928147681	-2.0491659383106824			.66408573925843695	.48417684549591433	1.6493854161719845	1.7923467147677972	.66862002244783003			97.105956625927803	BRCA	GDSC1
GW843682X	87	PLK1	Cell cycle	cnaBRCA62	4	7	.90334144110091341	-2.7875924179642015	-1.3505354667967204			.15064390871852842	-1.4370569511674811	1.2526080251792484	1.7353865607790104	.18339104231813391			69.187921394202164	BRCA	GDSC1
Entinostat	88	HDAC1	HDAC3	Chromatin histone acetylation	PIK3CA_mut	4	10	.13462380600330076	1.2927169227783373	1.0654292735170052			.84135148721742437	.22728764926133205	1.8957811279509045	1.6132441414091567	.82382251036037046			96.458121053812903	BRCA	GDSC1
Entinostat	88	HDAC1	HDAC3	Chromatin histone acetylation	TP53_mut	9	5	.23772946498418085	.9877909658520081	1.3870083467230658			.67082348671256797	-.39921738087105774	1.7306496516590588	1.5715522818343493	.67749903790733779			96.458121053812903	BRCA	GDSC1
Entinostat	88	HDAC1	HDAC3	Chromatin histone acetylation	cnaBRCA13	4	10	.45727389993964213	1.6697389328289614	.91462046949675579			.53937298544607892	.75511846333220556	2.0632036800544507	1.4889588087806074	.4545173742926033			96.458121053812903	BRCA	GDSC1
Entinostat	88	HDAC1	HDAC3	Chromatin histone acetylation	cnaBRCA14	6	8	1.241251947300132	.1303704632555118	1.8803672058437915			.029527844066412498	-1.7499967425882796	.46441684702583014	1.8037338779074255	.040317658653710835			36.285892788339751	BRCA	GDSC1
Entinostat	88	HDAC1	HDAC3	Chromatin histone acetylation	cnaBRCA15	6	8	.40109205091500749	.75119633539853392	1.4147478017365249			.47791272032355714	-.663551466337991	1.7118707141941476	1.6120288315040048	.47196538389986897			96.458121053812903	BRCA	GDSC1
Entinostat	88	HDAC1	HDAC3	Chromatin histone acetylation	cnaBRCA16	3	11	1.1245069925208095	-.20758531650409984	1.4952651250723366			.0090476155120859224	-1.7028504415764365	.39783826956862395	1.6492728830196137	.10989402563485796			65.936415380914781	BRCA	GDSC1
Entinostat	88	HDAC1	HDAC3	Chromatin histone acetylation	cnaBRCA17	4	10	.41985898449562314	.63327701986779894	1.3292052346812209			.44042065153652499	-.69592821481342193	1.2984241328480299	1.7610316216141981	.49145628066987102			96.458121053812903	BRCA	GDSC1
Entinostat	88	HDAC1	HDAC3	Chromatin histone acetylation	cnaBRCA18	6	8	.019174181340143818	1.1118313671372317	1.1442715279325015			.97221868557913294	-.03244016079526979	1.6705445566364296	1.706933908775258	.97226186563810701			97.2261865638107	BRCA	GDSC1
Entinostat	88	HDAC1	HDAC3	Chromatin histone acetylation	cnaBRCA22	4	10	.072086917366902703	1.0433025418761122	1.1651950258778956			.88991423582506979	-.12189248400178343	1.2657837109286412	1.8105705443441318	.90503522941812131			96.458121053812903	BRCA	GDSC1
Entinostat	88	HDAC1	HDAC3	Chromatin histone acetylation	cnaBRCA26	4	10	.19909768331830816	.89087864391147753	1.2261645850637495			.72438476683594377	-.33528594115227195	1.44740343503138	1.7558298668292034	.74227847545452885			96.458121053812903	BRCA	GDSC1
Entinostat	88	HDAC1	HDAC3	Chromatin histone acetylation	cnaBRCA27	3	11	.74852230765708871	.18590351580609787	1.3879499889877371			.058952939612188636	-1.2020464731816394	.40065629675293779	1.7500183871250725	.27286164988067729			96.458121053812903	BRCA	GDSC1
Entinostat	88	HDAC1	HDAC3	Chromatin histone acetylation	cnaBRCA31	4	10	.17407511281006594	.92074673841861809	1.214217347260893			.75570123012288559	-.29347060884227494	1.4294115199593258	1.7631047098960477	.77360173207637384			96.458121053812903	BRCA	GDSC1
Entinostat	88	HDAC1	HDAC3	Chromatin histone acetylation	cnaBRCA32	5	9	2.5262847859723316	2.7996962117639521	.20296437416262691			.010661535010019206	2.5967318376013253	1.403500908537459	.77454238952112642	.00069063358246705914			1.2431404484407065	BRCA	GDSC1
Entinostat	88	HDAC1	HDAC3	Chromatin histone acetylation	cnaBRCA33	5	9	.063679297009107225	1.1995940823198399	1.0919100016315781			.91744848900734866	.10768408068826174	1.9125688625869495	1.5685828093625915	.91099336550823296			96.458121053812903	BRCA	GDSC1
Entinostat	88	HDAC1	HDAC3	Chromatin histone acetylation	cnaBRCA36	3	11	.68066301199172341	1.9966764562206567	.89410282342013037			.51428285797771134	1.1025736328005262	2.3966404137618076	1.4141885350357679	.31660794824580357			96.458121053812903	BRCA	GDSC1
Entinostat	88	HDAC1	HDAC3	Chromatin histone acetylation	cnaBRCA39	3	11	.12851096515879004	1.300933837601719	1.0838508103162043			.84001487440109712	.21708302728551465	1.4824211809661509	1.7276093799688415	.84689310248448557			96.458121053812903	BRCA	GDSC1
Entinostat	88	HDAC1	HDAC3	Chromatin histone acetylation	cnaBRCA62	5	9	.51139295672410234	.59264882853089573	1.4291018092921026			.39491441938933558	-.83645298076120689	1.703221766511311	1.6007741559343371	.37728096482064472			96.458121053812903	BRCA	GDSC1
Entinostat	88	HDAC1	HDAC3	Chromatin histone acetylation	cnaBRCA63	3	11	.39759039067401619	.60983422183989611	1.2723325237057923			.65106358287036326	-.6624983018658962	2.1074095434385058	1.5631908990975851	.55296895685031489			96.458121053812903	BRCA	GDSC1
Parthenolide	89	HDAC1	Chromatin histone acetylation	PIK3CA_mut	4	10	.37035387382565987	3.6826416867098342	3.2368046398150079			.58888600515734391	.44583704689482628	1.3598896893888646	1.1470787829633549	.54303089372229418			92.335718422246345	BRCA	GDSC1
Parthenolide	89	HDAC1	Chromatin histone acetylation	TP53_mut	9	5	.61738353340095753	3.621122395560159	2.9017023169895979			.23236792317882765	.71942007857056112	1.3008485013806039	.83016060822275062	.29004451070914555			92.335718422246345	BRCA	GDSC1
Parthenolide	89	HDAC1	Chromatin histone acetylation	cnaBRCA13	4	10	.0030085721198545709	3.3668155247314839	3.3631351046063487			.99594546927783467	.0036804201251352531	1.1444145223794042	1.2485027129924937	.99602600768588623			99.710645971022586	BRCA	GDSC1
Parthenolide	89	HDAC1	Chromatin histone acetylation	cnaBRCA14	6	8	.80250853827161361	2.8486350348594871	3.7508503669790625			.21086394930522634	-.90221533211957539	1.4494255795818467	.81616872524290696	.16308337500377296			92.335718422246345	BRCA	GDSC1
Parthenolide	89	HDAC1	Chromatin histone acetylation	cnaBRCA15	6	8	.54304032224702881	2.9996294075313208	3.6376045874751872			.39460985736810505	-.63797517994386643	1.5909234467111519	.74711500402659281	.33449448434791507			92.335718422246345	BRCA	GDSC1
Parthenolide	89	HDAC1	Chromatin histone acetylation	cnaBRCA16	3	11	.0024117651238214463	3.3665047782108135	3.3635544373051798			.99800056119863712	.0029503409056337304	1.7553764884576928	1.086057547619584	.99710645971022582			99.710645971022586	BRCA	GDSC1
Parthenolide	89	HDAC1	Chromatin histone acetylation	cnaBRCA17	4	10	.30317849213815995	3.6262502932269758	3.2593611972081518			.44761759379622246	.36688909601882402	.31649819111393596	1.3853526319950622	.61762668772796081			92.644003159194128	BRCA	GDSC1
Parthenolide	89	HDAC1	Chromatin histone acetylation	cnaBRCA18	6	8	.03328788619546471	3.3874523932227611	3.3467373482066067			.94980836483728504	.040715045016154416	1.0208829702114897	1.3491388750607716	.95186647497667565			99.710645971022586	BRCA	GDSC1
Parthenolide	89	HDAC1	Chromatin histone acetylation	cnaBRCA22	4	10	.021191055640133794	3.3827022953502741	3.3567803963588316			.97641599822177505	.025921898991442482	1.4998344527731355	1.1159198357336828	.972015302260683			99.710645971022586	BRCA	GDSC1
Parthenolide	89	HDAC1	Chromatin histone acetylation	cnaBRCA26	4	10	.50901158652211387	3.7958433279039094	3.1915239833373783			.50749424754216621	.60431934456653114	1.5321571847819653	1.0473231956918725	.40643797438582824			92.335718422246345	BRCA	GDSC1
Parthenolide	89	HDAC1	Chromatin histone acetylation	cnaBRCA27	3	11	.52120509470955922	3.8523016747070375	3.231064374624391			.62849531188314878	.62123730008264655	1.8713987252256121	1.0021951689093538	.43914660613703177			92.335718422246345	BRCA	GDSC1
Parthenolide	89	HDAC1	Chromatin histone acetylation	cnaBRCA31	4	10	.42815509817599384	3.7303996371355965	3.2177014596447031			.59378221376391538	.51269817749089341	1.6514413620208861	1.0013946432268135	.48311138155512046			92.335718422246345	BRCA	GDSC1
Parthenolide	89	HDAC1	Chromatin histone acetylation	cnaBRCA32	5	9	1.2888120765265216	4.2073651668244789	2.8957541456518916			.013742246657405699	1.3116110211725873	.44405951320432657	1.2062108623828234	.0394306254929567			70.975125887322065	BRCA	GDSC1
Parthenolide	89	HDAC1	Chromatin histone acetylation	cnaBRCA33	5	9	.33068753219994867	3.6205173268776081	3.221780723400153			.49384381837794167	.3987366034774551	.72977846342022712	1.3836805621260779	.56427383480261661			92.335718422246345	BRCA	GDSC1
Parthenolide	89	HDAC1	Chromatin histone acetylation	cnaBRCA36	3	11	.53343228269195975	3.8631530206017879	3.2281049166530962			.29463191393752353	.63504810394869171	.69743920144231464	1.2662731893869725	.42876422554711663			92.335718422246345	BRCA	GDSC1
Parthenolide	89	HDAC1	Chromatin histone acetylation	cnaBRCA39	3	11	.13307591642365996	3.2364994139289984	3.3990104457456742			.88235801613191778	-.16251103181667581	1.6208834860621355	1.1243284845567174	.84153438417966764			99.710645971022586	BRCA	GDSC1
Parthenolide	89	HDAC1	Chromatin histone acetylation	cnaBRCA62	5	9	.08541687823673734	3.4312942445070886	3.326904658050442			.87572973397895737	.10438958645664664	1.096053123556002	1.2805061133448403	.88083359804770178			99.710645971022586	BRCA	GDSC1
Parthenolide	89	HDAC1	Chromatin histone acetylation	cnaBRCA63	3	11	.40502329337220916	3.7473600447017277	3.2596848191712939			.62263601666767998	.48767522553043374	1.4081916872748061	1.1589358718711846	.5456855382348218			92.335718422246345	BRCA	GDSC1
GSK319347A	91	IKK	Other	kinases	PIK3CA_mut	4	10	.11654191131181407	3.8325807090365371	3.7763718341160697			.85069516700295378	.056208874920467444	.48175600446398897	.48248932796940397	.84713105258171373			49.831238387159637	BRCA	GDSC1
GSK319347A	91	IKK	Other	kinases	TP53_mut	9	5	.3731796388455243	3.7292149304342623	3.9062213606796954			.50612917698705795	-.17700643024543306	.49052269949254124	.44012760901319276	.5161275342289775			37.67835011552058	BRCA	GDSC1
GSK319347A	91	IKK	Other	kinases	cnaBRCA13	4	10	.8970489724523284	4.0759933038956699	3.6790067961724153			.097113294248381221	.39698650772325461	.30293826889018277	.48014598097363498	.1553379619945332			27.186473934390214	BRCA	GDSC1
GSK319347A	91	IKK	Other	kinases	cnaBRCA14	6	8	.21752179133561558	3.7327867027067341	3.8371651201333048			.71727920525842392	-.10437841742657072	.60067349809543058	.37014669500868375	.69419892529411342			46.2799283529409	BRCA	GDSC1
GSK319347A	91	IKK	Other	kinases	cnaBRCA15	6	8	.70293606370897543	3.9740772160259268	3.6561972351439098			.20691699778836978	.31787998088201697	.40693729518935917	.48196296022888219	.21749179147512168			27.186473934390214	BRCA	GDSC1
GSK319347A	91	IKK	Other	kinases	cnaBRCA16	3	11	.039462582981364208	3.777455107528743	3.7965159867927833			.95477516128034567	-.01906087926404032	.47631945426641825	.48433874893539636	.95268559657315766			52.926977587397658	BRCA	GDSC1
GSK319347A	91	IKK	Other	kinases	cnaBRCA17	4	10	.83312615493633735	3.526117001237365	3.8989573172357375			.2527226112203258	-.37284031599837242	.50684874901121446	.42591065352487678	.18443731545621761			27.186473934390214	BRCA	GDSC1
GSK319347A	91	IKK	Other	kinases	cnaBRCA18	6	8	.86817005247212209	3.575041193390597	3.9554742521204069			.13159608794171221	-.38043305872980993	.42000306827584288	.45075007347670798	.13391333004310882			27.186473934390214	BRCA	GDSC1
GSK319347A	91	IKK	Other	kinases	cnaBRCA22	4	10	.6037506703801172	3.5925922773490004	3.8723672067910835			.32138851295006926	-.27977492944208304	.42371942723627254	.47588544159347035	.32761377323775676			32.761377323775683	BRCA	GDSC1
GSK319347A	91	IKK	Other	kinases	cnaBRCA26	4	10	.48035047662441394	3.9538081668464589	3.7278808509921006			.45546410546629806	.22592731585435821	.47871853527446362	.46751175710105519	.43263744858061454			37.67835011552058	BRCA	GDSC1
GSK319347A	91	IKK	Other	kinases	cnaBRCA27	3	11	.1840090598059036	3.8620441745507859	3.7734462412413166			.81358817763123448	.088597933309469301	.54151026982943085	.46856031778111984	.78236703499150995			48.89793968696938	BRCA	GDSC1
GSK319347A	91	IKK	Other	kinases	cnaBRCA31	4	10	1.0436445387982649	4.1133378591740382	3.664068974061069			.024413370159313417	.44926888511296914	.16265283869717362	.48812524447937305	.10313484146599575			27.186473934390214	BRCA	GDSC1
GSK319347A	91	IKK	Other	kinases	cnaBRCA32	5	9	.60653062769782129	3.9721460801873483	3.6925900862633441			.25392087358182969	.27955599392400421	.35807417688449322	.50452789631009587	.29821306034899803			32.761377323775683	BRCA	GDSC1
GSK319347A	91	IKK	Other	kinases	cnaBRCA33	5	9	1.0461333348965471	3.5067367190562022	3.9511508424473143			.097981995833799435	-.44441412339111208	.42982325857889508	.42229002649577035	.085248798707157694			27.186473934390214	BRCA	GDSC1
GSK319347A	91	IKK	Other	kinases	cnaBRCA36	3	11	.47652342385935276	3.9694003963619906	3.7441672716564423			.33158433135553622	.22523312470554835	.26360027412422682	.50417349192412664	.47845354444747656			37.67835011552058	BRCA	GDSC1
GSK319347A	91	IKK	Other	kinases	cnaBRCA39	3	11	.88267700188167653	4.1044410648938774	3.7073379984204733			.060871394292809251	.3971030664734041	.19801262892449267	.48480297237888975	.20032317088712184			27.186473934390214	BRCA	GDSC1
GSK319347A	91	IKK	Other	kinases	cnaBRCA62	5	9	.36294872100375786	3.9032095223276224	3.7308881739631925			.4878802171007246	.17232134836442992	.37250596001233183	.51840708324017759	.52749690161728802			37.67835011552058	BRCA	GDSC1
GSK319347A	91	IKK	Other	kinases	cnaBRCA63	3	11	.84996871889572889	4.0943402235224839	3.7100927733399445			.050741925489443264	.38424745018253947	.16249475331711846	.48985967642403522	.21637745959638763			27.186473934390214	BRCA	GDSC1
TGX221	94	PI3Kbeta	PI3K/MTOR signaling	PIK3CA_mut	4	10	.39547017174963245	4.3731937881498748	3.831037460571205			.47885350556031503	.54215632757866983	1.1291598484220902	1.4425254629162603	.51648845399120402			0	BRCA	GDSC1
TGX221	94	PI3Kbeta	PI3K/MTOR signaling	TP53_mut	9	5	.26905805336682231	3.8530568647308829	4.2251275951467209			.58312878677204494	-.37207073041583794	1.5703064770632955	.89733757735256658	.63821621229481051			0	BRCA	GDSC1
TGX221	94	PI3Kbeta	PI3K/MTOR signaling	cnaBRCA13	4	10	.31944080185657303	3.671164789614644	4.111849059985297			.63968497644110789	-.44068427037065305	1.5582055428494013	1.3146125350513054	.59910657787738408			0	BRCA	GDSC1
TGX221	94	PI3Kbeta	PI3K/MTOR signaling	cnaBRCA14	6	8	1.3979107318166146	3.0925071541825759	4.6560133541520106			.051889405395296732	-1.5635061999694346	1.4982544998320655	.73558340427159086	.023726540278898083			0	BRCA	GDSC1
TGX221	94	PI3Kbeta	PI3K/MTOR signaling	cnaBRCA15	6	8	.71714471012918157	3.4516851131824549	4.3866298849021019			.26706619097180162	-.93494477171964707	1.741693117877813	.86423127555518631	.20891860243133145			0	BRCA	GDSC1
TGX221	94	PI3Kbeta	PI3K/MTOR signaling	cnaBRCA16	3	11	.53090537451137565	3.419008282116593	4.1405568101783423			.62012879502932072	-.72154852806174929	2.1176215969562451	1.1487770075770865	.43089658635651645			0	BRCA	GDSC1
TGX221	94	PI3Kbeta	PI3K/MTOR signaling	cnaBRCA17	4	10	.73373946748561958	3.2970114833046127	4.261510382509309			.24679166140328596	-.96449889920469634	1.2426689181766384	1.3375838399910878	.23858796965262949			0	BRCA	GDSC1
TGX221	94	PI3Kbeta	PI3K/MTOR signaling	cnaBRCA18	6	8	.94019490888736956	3.315699615595495	4.4886190080923223			.12491415328940718	-1.1729193924968273	1.4000966978954956	1.1259635180121017	.10725314348257052			0	BRCA	GDSC1
TGX221	94	PI3Kbeta	PI3K/MTOR signaling	cnaBRCA22	4	10	.08429527644433743	4.0699351511856836	3.9523409153568805			.88562349223294379	.11759423582880313	1.2823824934515267	1.4306062793317196	.88906130966078345			0	BRCA	GDSC1
TGX221	94	PI3Kbeta	PI3K/MTOR signaling	cnaBRCA26	4	10	.94363436648033838	4.8407546146450935	3.6440131299731169			.17683046365540478	1.1967414846719766	1.3185530056201173	1.2510002758364391	.13668878697170242			0	BRCA	GDSC1
TGX221	94	PI3Kbeta	PI3K/MTOR signaling	cnaBRCA27	3	11	.60432850152619844	4.6263273214421572	3.81128798127137			.46356950896568488	.81503934017078716	1.5270882942786037	1.3100729581874251	.37178471973803151			0	BRCA	GDSC1
TGX221	94	PI3Kbeta	PI3K/MTOR signaling	cnaBRCA31	4	10	.59443478879238953	4.5552967635710528	3.7581962704027334			.47349879593234123	.79710049316831944	1.8844166472213846	1.1017316865180897	.33483508110677285			0	BRCA	GDSC1
TGX221	94	PI3Kbeta	PI3K/MTOR signaling	cnaBRCA32	5	9	1.5279537246117925	5.0616636103490862	3.3883146340629016			.0051074924897793082	1.6733489762861846	.43401129439871383	1.3057066524110779	.017951921816323026			0	BRCA	GDSC1
TGX221	94	PI3Kbeta	PI3K/MTOR signaling	cnaBRCA33	5	9	.26082422886855711	4.2179408799432707	3.8570494842883551			.57376767547243346	.36089139565491557	.69455084734438144	1.6219006134108196	.64843642824986758			0	BRCA	GDSC1
TGX221	94	PI3Kbeta	PI3K/MTOR signaling	cnaBRCA36	3	11	.2184250282460343	3.7474376170124764	4.0509851733885567			.81369545759329731	-.30354755637608033	1.8992370851092653	1.2633819870454381	.74315262128839388			0	BRCA	GDSC1
TGX221	94	PI3Kbeta	PI3K/MTOR signaling	cnaBRCA39	3	11	.15587136165034737	4.1565266843100845	3.9394154277619351			.8768646707301162	.21711125654814944	2.0910365118296768	1.2056847229288323	.81490439464968389			0	BRCA	GDSC1
TGX221	94	PI3Kbeta	PI3K/MTOR signaling	cnaBRCA62	5	9	.17053872126072786	4.1384155419441555	3.9012302276211965			.79221911064752792	.23718531432295897	1.7089760108255476	1.2004952913636022	.76503477297804179			0	BRCA	GDSC1
TGX221	94	PI3Kbeta	PI3K/MTOR signaling	cnaBRCA63	3	11	1.3617347141355201	5.2649122141503026	3.6371284650782401			.016993571294412584	1.6277837490720626	.62572670623707871	1.2792181710693786	.058505743341234179			0	BRCA	GDSC1
Bortezomib	104	Proteasome	Protein stability and degradation	PIK3CA_mut	4	10	.26943505330406281	-4.7016135126368637	-4.2337873479990238			.7117231083282014	-.46782616463783988	2.1522974100609265	1.5734124432298773	.65693181405616896			47.148914639260809	BRCA	GDSC1
Bortezomib	104	Proteasome	Protein stability and degradation	TP53_mut	9	5	.18302254853647029	-4.4814135694344319	-4.1623210811255626			.74421531575000532	-.31909248830886927	1.7888421587066909	1.6489528614716764	.74846745875987764			47.148914639260809	BRCA	GDSC1
Bortezomib	104	Proteasome	Protein stability and degradation	cnaBRCA13	4	10	.45138194776842294	-3.81603347745919	-4.5880193620700931			.43863850132364823	.77198588461090312	1.5002189922552773	1.7747735597796581	.46021499220678808			47.148914639260809	BRCA	GDSC1
Bortezomib	104	Proteasome	Protein stability and degradation	cnaBRCA14	6	8	1.0565568109577679	-5.2880984086299128	-3.676967134844777			.07253138289097745	-1.6111312737851358	1.4569627436924011	1.5716104160006457	.074101123847178943			37.050561923589477	BRCA	GDSC1
Bortezomib	104	Proteasome	Protein stability and degradation	cnaBRCA15	6	8	.85143498685051167	-5.1429643838037746	-3.7858176534643815			.13483409823054104	-1.3571467303393931	1.4752669383409662	1.6735822735655455	.14088229802793409			44.134566035535563	BRCA	GDSC1
Bortezomib	104	Proteasome	Protein stability and degradation	cnaBRCA16	3	11	.84155396912554636	-5.4524146624105541	-4.0715530493914569			.37573598547586234	-1.3808616130190972	2.1008467692485637	1.5323657076505595	.22067283017767778			44.134566035535563	BRCA	GDSC1
Bortezomib	104	Proteasome	Protein stability and degradation	cnaBRCA17	4	10	.44191119685914187	-3.8270838553641173	-4.5835992109081225			.49108992666453422	.75651535554400517	1.7455787353375625	1.700548554377096	.46946739833021611			47.148914639260809	BRCA	GDSC1
Bortezomib	104	Proteasome	Protein stability and degradation	cnaBRCA18	6	8	.60479123423687764	-3.7915680346086376	-4.7993649153607336			.30635121250244202	1.0077968807520961	1.8776439254826787	1.4972896081631855	.28468887951855987			47.148914639260809	BRCA	GDSC1
Bortezomib	104	Proteasome	Protein stability and degradation	cnaBRCA22	4	10	.22915097531934792	-4.6523223376532714	-4.2535038179924607			.78781931792183568	-.39881851966081072	2.6232030732895231	1.3209879098043362	.70528974417533852			47.148914639260809	BRCA	GDSC1
Bortezomib	104	Proteasome	Protein stability and degradation	cnaBRCA26	4	10	.18938551184617569	-4.6033497458718902	-4.2730928547050144			.7919567290690388	-.33025689116687573	2.1308110172180412	1.5941008154507132	.75438263422817275			47.148914639260809	BRCA	GDSC1
Bortezomib	104	Proteasome	Protein stability and degradation	cnaBRCA27	3	11	.36295690234482425	-4.8605391272142668	-4.2329736498995354			.71574274360658796	-.62756547731473145	2.532519520042249	1.5181392312219051	.58760216197741344			47.148914639260809	BRCA	GDSC1
Bortezomib	104	Proteasome	Protein stability and degradation	cnaBRCA31	4	10	.21028274809572634	-4.1057825224019275	-4.4721197440929981			.66986386875227977	.36633722169107052	1.1534548547674845	1.8981950372860308	.72842750794744315			47.148914639260809	BRCA	GDSC1
Bortezomib	104	Proteasome	Protein stability and degradation	cnaBRCA32	5	9	1.6052672641185157	-2.9773721885083608	-5.139718509777321			.018562825124083703	2.1623463212689602	1.3261805500584176	1.3573375618562915	.013882262752429484			13.882262752429487	BRCA	GDSC1
Bortezomib	104	Proteasome	Protein stability and degradation	cnaBRCA33	5	9	.77975111338354375	-3.5533883460604043	-4.8197095333595188			.25259695649722924	1.2663211872991145	1.9889062203047725	1.4064933818897554	.18742678786564237			44.134566035535563	BRCA	GDSC1
Bortezomib	104	Proteasome	Protein stability and degradation	cnaBRCA36	3	11	.47897426799289849	-3.7227528933589666	-4.5432789864055261			.53322165709176828	.82052609304655943	1.8231231260846574	1.6902241812861194	.4762424629284624			47.148914639260809	BRCA	GDSC1
Bortezomib	104	Proteasome	Protein stability and degradation	cnaBRCA39	3	11	.084775139495681759	-4.2508842000816189	-4.3992431754811667			.88443595577013645	.14835897539954779	1.3672454687389715	1.8169344777395147	.89860000609403023			52.858823887884142	BRCA	GDSC1
Bortezomib	104	Proteasome	Protein stability and degradation	cnaBRCA62	5	9	.33211466797364247	-4.7359469438007791	-4.1627325346148654			.48292660236163576	-.57321440918591371	.94841696478844062	2.0046508056492329	.56261782060537224			47.148914639260809	BRCA	GDSC1
Bortezomib	104	Proteasome	Protein stability and degradation	cnaBRCA63	3	11	.027602569233928703	-4.4054300726155899	-4.3570943011537198			.95725899968399397	-.048335771461870181	1.1361480066961298	1.8497550984197786	.96689418333063626			53.716343518368689	BRCA	GDSC1
XMD8-85	106	ERK5	BET	Other	PIK3CA_mut	4	9	.5966186441321103	3.7528228032899458	3.022738819874367			.33051503161168527	.73008398341557879	1.106469321145479	1.2648673061027735	.34212895263927817			34.21289526392782	BRCA	GDSC1
XMD8-85	106	ERK5	BET	Other	TP53_mut	9	4	.25341994839125948	3.3461867547069084	3.0250649499167261			.73114684214299763	.32112180479018226	1.12470115484289	1.5856457926829599	.68135571384720617			48.223973335833143	BRCA	GDSC1
XMD8-85	106	ERK5	BET	Other	cnaBRCA13	3	10	.27605473007954856	3.5164835706658066	3.1666489880031663			.72649446799159034	.34983458266264034	1.4243204005795309	1.2296430274643313	.68302780093441295			48.223973335833143	BRCA	GDSC1
XMD8-85	106	ERK5	BET	Other	cnaBRCA14	6	7	.27876347427540704	3.0577959651181774	3.4098806859028596			.61880481163253021	-.35208472078468223	1.0739297263954644	1.4012421219433946	.62620464105683304			48.223973335833143	BRCA	GDSC1
XMD8-85	106	ERK5	BET	Other	cnaBRCA15	6	7	.29503284621784837	3.4477603575929785	3.07562549235303			.60721215061795242	.37213486523994854	1.2711131515610812	1.2531258195184583	.60644174580741439			48.223973335833143	BRCA	GDSC1
XMD8-85	106	ERK5	BET	Other	cnaBRCA16	3	10	.051633034008532454	3.1966605918160043	3.2625958816581067			.95150759626969561	-.065935289842102396	1.5854071489902444	1.197726358952651	.93888971705404423			55.228806885532023	BRCA	GDSC1
XMD8-85	106	ERK5	BET	Other	cnaBRCA17	3	10	.68485780718133893	2.605300415926902	3.4400039344248379			.14670692956368495	-.83470351849793589	.5507640249929594	1.3221816877888724	.32049374713406537			34.21289526392782	BRCA	GDSC1
XMD8-85	106	ERK5	BET	Other	cnaBRCA18	5	8	.82511422956056746	2.6529248452469614	3.6189145457242846			.10787387452102416	-.96598970047732324	.40218438538649087	1.4357577897783727	.17569202950449037			31.844315086525743	BRCA	GDSC1
XMD8-85	106	ERK5	BET	Other	cnaBRCA22	3	10	.23906853254267163	3.0138716078791856	3.3174325768391526			.8033045756231485	-.30356096895996698	1.7977711967329617	1.1190961355664837	.723359600037497			48.223973335833143	BRCA	GDSC1
XMD8-85	106	ERK5	BET	Other	cnaBRCA26	4	9	1.3515180820537387	4.2365696328497284	2.8077402289589077			.089332266253195236	1.4288294038908207	1.1841444708632836	1.0054770685504903	.045965428533670548			15.321809511223519	BRCA	GDSC1
XMD8-85	106	ERK5	BET	Other	cnaBRCA27	3	10	.79098248647967706	3.9781063974488426	3.0281621399682557			.33911361363483339	.94994425748058697	1.3047903001979935	1.1766523502348247	.25475452069220589			31.844315086525743	BRCA	GDSC1
XMD8-85	106	ERK5	BET	Other	cnaBRCA31	4	9	1.4049258116311782	4.2628501416435336	2.7960600028283271			.074045813757482162	1.4667901388152065	1.1331589396736617	1.0085835674081494	.039315008002586409			15.321809511223519	BRCA	GDSC1
XMD8-85	106	ERK5	BET	Other	cnaBRCA32	4	9	1.4702219433265704	4.2936568625183504	2.7823681268839646			.048458805309798514	1.5112887356343858	1.0089657216840373	1.0349552638966686	.032440987355434138			15.321809511223519	BRCA	GDSC1
XMD8-85	106	ERK5	BET	Other	cnaBRCA33	4	9	.72382656892367125	2.6457328752354234	3.514778787898599			.12333868467581552	-.86904591266317555	.49192277135604623	1.3752545239128433	.25366539081845352			31.844315086525743	BRCA	GDSC1
XMD8-85	106	ERK5	BET	Other	cnaBRCA39	3	10	.83534895900236494	4.0139811851508043	3.0173997036576674			.30243491314787724	.99658148149313686	1.2467795429861757	1.1807314204083597	.23064004794276022			31.844315086525743	BRCA	GDSC1
XMD8-85	106	ERK5	BET	Other	cnaBRCA62	5	8	.15865443898978221	3.1231041227922249	3.3250524972584947			.81890560634092724	-.20194837446626979	1.7361072427922708	.90760596416613637	.78594512834573904			49.121570521608696	BRCA	GDSC1
XMD8-85	106	ERK5	BET	Other	cnaBRCA63	3	10	.82845878042836985	4.0084568081275025	3.0190570167646578			.43125643815815506	.98939979136284473	1.735950740409453	1.0361211117300637	.23425949944111213			31.844315086525743	BRCA	GDSC1
Seliciclib	110	CDK2	CDK7	CDK9	Cell cycle	PIK3CA_mut	4	9	.568079900542522	4.5776952350642759	4.0677730257444296			.42075143321269232	.50992220931984633	1.015566349356311	.84918300732677721	.36478695165720726			64.393850685527738	BRCA	GDSC1
Seliciclib	110	CDK2	CDK7	CDK9	Cell cycle	TP53_mut	9	4	.4230628990516796	4.3435244209401889	3.9572545958738177			.49972539014071649	.3862698250663712	.92392481908978841	.88332677153831773	.49605443910433167			76.662958770669448	BRCA	GDSC1
Seliciclib	110	CDK2	CDK7	CDK9	Cell cycle	cnaBRCA13	3	10	.36283274106534941	3.9676898025454315	4.3017668764320671			.7215915046536252	-.33407707388663566	1.3791000739228758	.78327565060268201	.59252765013971176			81.035307879276289	BRCA	GDSC1
Seliciclib	110	CDK2	CDK7	CDK9	Cell cycle	cnaBRCA14	6	7	1.0970312720599475	3.7507514634402628	4.6308899130450554			.068281776501929778	-.88013844960479259	.64515644307443731	.91280221481132029	.07429778111377798			40.819707925628997	BRCA	GDSC1
Seliciclib	110	CDK2	CDK7	CDK9	Cell cycle	cnaBRCA15	6	7	.69522826428605022	3.8976985847222934	4.504935237660459			.24438914588525157	-.60723665293816564	.93399985452997902	.81955229410029806	.2373703667691674			57.647089072512081	BRCA	GDSC1
Seliciclib	110	CDK2	CDK7	CDK9	Cell cycle	cnaBRCA16	3	10	1.3334437782368018	3.407622010114153	4.4697872141614514			.010623244863483042	-1.0621652040472984	.33500732660139027	.86635186093907446	.067755901802123389			40.819707925628997	BRCA	GDSC1
Seliciclib	110	CDK2	CDK7	CDK9	Cell cycle	cnaBRCA17	3	10	.603671593251908	3.8069223541348465	4.3499971109552433			.37849585971487337	-.54307475682039685	.7981441980616526	.92065194438858511	.37878735697369265			64.393850685527738	BRCA	GDSC1
Seliciclib	110	CDK2	CDK7	CDK9	Cell cycle	cnaBRCA18	5	8	.018044639894841751	4.2143080762068825	4.2311497238653191			.97460010396816787	-.016841647658436543	.8567953103594419	.97437239310592139	.9753162787903612			97.531627879036122	BRCA	GDSC1
Seliciclib	110	CDK2	CDK7	CDK9	Cell cycle	cnaBRCA22	3	10	.83333470755702344	3.6656885928854011	4.3923672393300768			.058260326265532368	-.72667864644467572	.28319582390262682	.95475840165622261	.23169343070527756			57.647089072512081	BRCA	GDSC1
Seliciclib	110	CDK2	CDK7	CDK9	Cell cycle	cnaBRCA26	4	9	.30686797440861535	4.4206554836591039	4.1375684708133953			.64903741671788961	.28308701284570859	1.0131103236697518	.88614174726450812	.61968176613564219			81.035307879276289	BRCA	GDSC1
Seliciclib	110	CDK2	CDK7	CDK9	Cell cycle	cnaBRCA27	3	10	.098641271178656217	4.1539218100039612	4.2458972741945082			.90004972629951374	-.091975464190547029	1.0548495987200834	.90296666837329875	.8835976501871402			96.369981020068423	BRCA	GDSC1
Seliciclib	110	CDK2	CDK7	CDK9	Cell cycle	cnaBRCA31	4	9	.55543135850965508	4.5704074714123308	4.0710120318119607			.40070557668560031	.49939543960037014	.92522233178465829	.88912406709470659	.37516468922901475			64.393850685527738	BRCA	GDSC1
Seliciclib	110	CDK2	CDK7	CDK9	Cell cycle	cnaBRCA32	4	9	3.6105980538050466	5.3521717824960575	3.72356122688586			.0000051105077294002544	1.6286105556101975	.14683642815902548	.52122003151027407	.000088191606977619638			.1499257318619534	BRCA	GDSC1
Seliciclib	110	CDK2	CDK7	CDK9	Cell cycle	cnaBRCA33	4	9	.071827807126528781	4.2710559371794483	4.2040571581376867			.90404856925234189	.066998779041761658	.85671284291738725	.95973793108204608	.90701158607123222			96.369981020068423	BRCA	GDSC1
Seliciclib	110	CDK2	CDK7	CDK9	Cell cycle	cnaBRCA39	3	10	1.1980909697926652	4.9787930789822266	3.9984358935010285			.057354437425715339	.9803571854811981	.5323360949890209	.86912404690570688	.096046371589715282			40.819707925628997	BRCA	GDSC1
Seliciclib	110	CDK2	CDK7	CDK9	Cell cycle	cnaBRCA62	5	8	.78289721748063201	3.8091961728549473	4.4843446634602797			.1984660350635333	-.67514849060533244	.83772527822989251	.87614430981422742	.19700458419417993			57.647089072512081	BRCA	GDSC1
Seliciclib	110	CDK2	CDK7	CDK9	Cell cycle	cnaBRCA63	3	10	.28971307261645296	4.0184712845544261	4.2865324318293698			.71470120566468687	-.26806114727494368	1.0437843166024923	.89680183279842263	.66838308407837932			81.160803066660336	BRCA	GDSC1
Salubrinal	111	EIF2A	Other	PIK3CA_mut	4	9	.61952608668341402	3.8828101486400923	3.1840314131770113			.43988279289232091	.698778735463081	1.5086456963001091	.94646172033441855	.32469795702659948			46.022591796126711	BRCA	GDSC1
Salubrinal	111	EIF2A	Other	TP53_mut	9	4	.16547973011728689	3.3391055180452529	3.5338934126865471			.81032642393046761	-.1947878946412942	1.1053878352481554	1.3498663011050325	.78813226788621282			49.25826674288831	BRCA	GDSC1
Salubrinal	111	EIF2A	Other	cnaBRCA13	3	10	.55859974336484053	3.890737143932681	3.2515311881355422			.5765415995384271	.63920595579713879	1.6403422393337601	1.0012333621741492	.41420332616514038			46.022591796126711	BRCA	GDSC1
Salubrinal	111	EIF2A	Other	cnaBRCA14	6	7	.95173070741476551	2.8610745129772801	3.8601537478985404			.10594029189198424	-.99907923492126027	.55444617261579143	1.3281987220403026	.1151588286692969			40.497533846964416	BRCA	GDSC1
Salubrinal	111	EIF2A	Other	cnaBRCA15	6	7	.31127334776874382	3.2038255950602057	3.5663671061131756			.59505660697797058	-.36254151105296994	1.2941466845040663	1.0446552511370681	.58703634850732789			46.37292552138932	BRCA	GDSC1
Salubrinal	111	EIF2A	Other	cnaBRCA16	3	10	1.1046139466649008	2.5035007080800145	3.6677021188913428			.014217821611236619	-1.1642014108113283	.27929666488786664	1.1577165172329902	.12149260154089322			40.497533846964416	BRCA	GDSC1
Salubrinal	111	EIF2A	Other	cnaBRCA17	3	10	.26443612288539814	3.1605206798916874	3.4705961273478407			.56319090939776562	-.31007544745615334	.55998065133973174	1.2691866346573866	.69559388282083967			46.37292552138932	BRCA	GDSC1
Salubrinal	111	EIF2A	Other	cnaBRCA18	5	8	.5655662113252945	3.0051902230316196	3.6451965247494211			.25599260876303875	-.64000630171780148	.4658425617350983	1.3741582666746346	.34248548314210414			46.022591796126711	BRCA	GDSC1
Salubrinal	111	EIF2A	Other	cnaBRCA22	3	10	.73641175074692344	2.7650411554926553	3.5892399846675502			.14194389923559492	-.82419882917489495	.57153513943031609	1.2076431360527875	.28710719944693058			46.022591796126711	BRCA	GDSC1
Salubrinal	111	EIF2A	Other	cnaBRCA26	4	9	.32329807023247403	3.6599986715438062	3.2830587363309163			.65997670305244915	.37693993521288993	1.4429428760712029	1.0432420170052352	.60129233611368749			46.37292552138932	BRCA	GDSC1
Salubrinal	111	EIF2A	Other	cnaBRCA27	3	10	.33179153374101206	3.1010013390271673	3.4884519296071965			.63437981016482259	-.38745059058002917	1.1172547197674541	1.1786811836559685	.62418404821818818			46.37292552138932	BRCA	GDSC1
Salubrinal	111	EIF2A	Other	cnaBRCA31	4	9	.45214085044181418	3.7596059701615516	3.2387888258341402			.51942196791694339	.52081714432741144	1.3168692214276221	1.0835680302888866	.4676016739064206			46.37292552138932	BRCA	GDSC1
Salubrinal	111	EIF2A	Other	cnaBRCA32	4	9	2.1302960823111445	4.5891590383156862	2.870098573321191			.063810833054237459	1.7190604649944952	1.2387748283433473	.56560945566718845	.0045919911471994264			4.591991147199427	BRCA	GDSC1
Salubrinal	111	EIF2A	Other	cnaBRCA33	4	9	.52596172027533128	2.9831842848077188	3.5838651304358442			.29439344197546996	-.6006808456281254	.67980801223097553	1.2728384918368949	.40014411729487931			46.022591796126711	BRCA	GDSC1
Salubrinal	111	EIF2A	Other	cnaBRCA39	3	10	.81907212560158249	4.0958170918821937	3.1900072037506884			.37931226129290685	.90580988813150531	1.3867189006078964	1.0331787846195533	.23926404220790942			46.022591796126711	BRCA	GDSC1
Salubrinal	111	EIF2A	Other	cnaBRCA62	5	8	.26114168342377891	3.2110096107007395	3.5165594074562212			.67052601462342265	-.30554979675548166	1.2735973869748047	1.1065442623594275	.65581663697153125			46.37292552138932	BRCA	GDSC1
Salubrinal	111	EIF2A	Other	cnaBRCA63	3	10	.01629419463654793	3.3842360039591739	3.403481530127594			.98673627668043784	-.019245526168420124	1.7255912778202493	1.0214565314576574	.98069558389429601			57.687975523193892	BRCA	GDSC1
Lapatinib	119	EGFR	ERBB2	RTK signaling	PIK3CA_mut	4	9	.5502151512092871	.66633889305697069	1.9221794694232801			.49517606670222059	-1.2558405763663094	3.1085230596577489	1.881382275237409	.37950453390124067			0	BRCA	GDSC1
Lapatinib	119	EGFR	ERBB2	RTK signaling	TP53_mut	9	4	.65195821674023324	1.0843138327002446	2.5515365756838002			.15120674562594327	-1.4672227429835556	2.5966287779614041	.76848426463423902	.30116055855352364			0	BRCA	GDSC1
Lapatinib	119	EGFR	ERBB2	RTK signaling	cnaBRCA13	3	10	1.0291547918107047	3.2313425382618655	1.0270943182251808			.017515837112381374	2.2042482200366846	.39953154723112544	2.3603515312350418	.14625250436570264			0	BRCA	GDSC1
Lapatinib	119	EGFR	ERBB2	RTK signaling	cnaBRCA14	6	7	.73657664296264869	.66356570386839187	2.2833680819752931			.24017594359052596	-1.6198023781069013	2.7409866756902628	1.6140627430700059	.21237339490694115			0	BRCA	GDSC1
Lapatinib	119	EGFR	ERBB2	RTK signaling	cnaBRCA15	6	7	.42843730092333748	1.0036698766182701	1.9918502196182544			.48681881535075466	-.98818034299998425	2.9857711406457126	1.5244670832153131	.45746769431987955			0	BRCA	GDSC1
Lapatinib	119	EGFR	ERBB2	RTK signaling	cnaBRCA16	3	10	1.7150134151476548	-.9207152875590997	2.2727116659714701			.22322979259172601	-3.1934269535305697	3.2157942398164496	1.392700732917006	.02446203348323036			0	BRCA	GDSC1
Lapatinib	119	EGFR	ERBB2	RTK signaling	cnaBRCA17	3	10	.50360299985374291	2.4295650984204511	1.2676275501776053			.23210197298116195	1.1619375482428458	.7833682634030974	2.523886967517655	.46035355219829971			0	BRCA	GDSC1
Lapatinib	119	EGFR	ERBB2	RTK signaling	cnaBRCA18	5	8	.74905686675221217	2.5505094333984935	.90155295375561706			.14075535163602121	1.6489564796428764	.83422798578962487	2.6865516200876449	.21561058980585629			0	BRCA	GDSC1
Lapatinib	119	EGFR	ERBB2	RTK signaling	cnaBRCA22	3	10	1.6532543747864992	-.86487098580347821	2.2559583754447834			.24071702223406333	-3.1208293612482616	3.3124871002877669	1.3845138454726915	.028910602241830483			0	BRCA	GDSC1
Lapatinib	119	EGFR	ERBB2	RTK signaling	cnaBRCA26	4	9	3.2418073217475292	-1.24744936665154	2.7727520292937293			.026492997670853197	-4.0202013959452696	2.0587035405964649	.72472851989051956	.00021841510605015961			0	BRCA	GDSC1
Lapatinib	119	EGFR	ERBB2	RTK signaling	cnaBRCA27	3	10	5.8306992442520205	-2.1883483690938772	2.6530015904319035			.0064932776649304245	-4.8413499595257807	1.0225677509655386	.78120039433806998	.0000024498437990245618			0	BRCA	GDSC1
Lapatinib	119	EGFR	ERBB2	RTK signaling	cnaBRCA31	4	9	1.1172626729972075	-.061826993786367079	2.2458087524647636			.12711848616793442	-2.3076357462511305	2.1815950192268292	2.0201566427919038	.089929517982054355			0	BRCA	GDSC1
Lapatinib	119	EGFR	ERBB2	RTK signaling	cnaBRCA32	4	9	.24185567874113423	1.9293462986980741	1.3608428446939009			.68797988636857432	.56850345400417313	2.175882237336825	2.4128457765800064	.69504730715480245			0	BRCA	GDSC1
Lapatinib	119	EGFR	ERBB2	RTK signaling	cnaBRCA33	4	9	.69036447593921391	2.6051243245319649	1.0604970554343938			.13720125904249228	1.5446272690975711	.87753476607955805	2.5679699529534039	.27499175562845957			0	BRCA	GDSC1
Lapatinib	119	EGFR	ERBB2	RTK signaling	cnaBRCA39	3	10	.40237254102032594	.81501961384479393	1.7519911955503022			.46954412599738699	-.93697158170550832	1.5893002869147514	2.4629540314169511	.55345731252142716			0	BRCA	GDSC1
Lapatinib	119	EGFR	ERBB2	RTK signaling	cnaBRCA62	5	8	.096918504537274741	1.394729448744608	1.6239154441642956			.86849349166013201	-.22918599541968754	2.3467252291567799	2.3749555460068579	.86809155249535208			0	BRCA	GDSC1
Lapatinib	119	EGFR	ERBB2	RTK signaling	cnaBRCA63	3	10	.64577725936537023	.40784713353141849	1.8741429396443148			.457650210103768	-1.4662958061128963	2.7120027919294345	2.1602850258319264	.34767379945808208			0	BRCA	GDSC1
GSK269962A	127	ROCK1	ROCK2	Cytoskeleton	PIK3CA_mut	4	10	.18329298058473434	2.7493295749111728	2.5298338714403803			.74576057713566568	.2194957034707925	1.0325568554730358	1.247661098217731	.76201084837295052			97.553826592594902	BRCA	GDSC1
GSK269962A	127	ROCK1	ROCK2	Cytoskeleton	TP53_mut	9	5	.8416504985210671	2.9238743344295957	1.9961576008364257			.25552531579936566	.92771673359316997	.82669661837318187	1.5093274330685993	.15718340920544832			58.448464074034213	BRCA	GDSC1
GSK269962A	127	ROCK1	ROCK2	Cytoskeleton	cnaBRCA13	4	10	.80020104884278476	1.9524159013047613	2.8485993408829442			.3526464260598538	-.89618343957818292	1.5943693313706111	.90831696561996167	.20112545272950161			60.337635818850487	BRCA	GDSC1
GSK269962A	127	ROCK1	ROCK2	Cytoskeleton	cnaBRCA14	6	8	.35889476871059911	2.350392997273925	2.7741623788006171			.56090960254285127	-.42376938152669208	1.5435174820509603	.82964379377013364	.51890872671768229			93.40357080918281	BRCA	GDSC1
GSK269962A	127	ROCK1	ROCK2	Cytoskeleton	cnaBRCA15	6	8	.37483811001069622	2.3400423569592541	2.7819253590366202			.54315598899054129	-.44188300207736608	1.5334314857369011	.83832928347875657	.50085725885669286			93.40357080918281	BRCA	GDSC1
GSK269962A	127	ROCK1	ROCK2	Cytoskeleton	cnaBRCA16	3	11	.029820946973719911	2.5643787734731602	2.6002291539662732			.96633194676548562	-.035850380493112954	1.2080744557358361	1.2010070812855935	.96423545602414962			97.553826592594902	BRCA	GDSC1
GSK269962A	127	ROCK1	ROCK2	Cytoskeleton	cnaBRCA17	4	10	.018522323808960371	2.5766409666101415	2.5989093147607929			.96828538586211621	-.022268348150651374	.70094506650707433	1.3279352659365029	.97553826592594906			97.553826592594902	BRCA	GDSC1
GSK269962A	127	ROCK1	ROCK2	Cytoskeleton	cnaBRCA18	6	8	.0799715170062021	2.6474391916839219	2.55137773299312			.87161396472734032	.09606145869080196	.57514624846175222	1.4957316972598123	.88473994261890165			97.553826592594902	BRCA	GDSC1
GSK269962A	127	ROCK1	ROCK2	Cytoskeleton	cnaBRCA22	4	10	.19607620852501484	2.4249259184106653	2.6595953340405827			.7291273463487169	-.23466941562991739	1.0337411773687508	1.2464568819575648	.74603657522023803			97.553826592594902	BRCA	GDSC1
GSK269962A	127	ROCK1	ROCK2	Cytoskeleton	cnaBRCA26	4	10	.880756055192087	3.2874657242736705	2.3145794116953811			.20218549285358753	.97288631257828939	1.1468985273236902	1.09014070247485	.16235684465009503			58.448464074034213	BRCA	GDSC1
GSK269962A	127	ROCK1	ROCK2	Cytoskeleton	cnaBRCA27	3	11	.50015872630369396	3.0538288050176483	2.4667427817268677			.52558452348300955	.58708602329078063	1.2827887931102313	1.1507635200360913	.45739556600374054			93.40357080918281	BRCA	GDSC1
GSK269962A	127	ROCK1	ROCK2	Cytoskeleton	cnaBRCA31	4	10	1.5429392000779885	3.6511201858808282	2.1691176270525179			.0032859137485345019	1.4820025588283103	.43333663095018815	1.0805102902562149	.022884040732893487			41.191273319208278	BRCA	GDSC1
GSK269962A	127	ROCK1	ROCK2	Cytoskeleton	cnaBRCA32	5	9	.88108409460976156	3.2121583704679444	2.2483183513009743			.093863807881241809	.96384001916697004	.74555273645978803	1.2316995547222291	.14017256050322335			58.448464074034213	BRCA	GDSC1
GSK269962A	127	ROCK1	ROCK2	Cytoskeleton	cnaBRCA33	5	9	.07231547875468157	2.536693216852524	2.6235767699762076			.87646312430753792	-.086883553123683566	.63650259180271074	1.4009501842034648	.89899096532382539			97.553826592594902	BRCA	GDSC1
GSK269962A	127	ROCK1	ROCK2	Cytoskeleton	cnaBRCA36	3	11	.099667448868612882	2.6866069274325164	2.566894202886449			.84459611370285825	.11971272454606741	.76079009598153724	1.2710119478351172	.88092597128284633			97.553826592594902	BRCA	GDSC1
GSK269962A	127	ROCK1	ROCK2	Cytoskeleton	cnaBRCA39	3	11	1.1554537283509387	3.5640750592471702	2.3275847123915439			.022410369287839221	1.2364903468556263	.48601422732351923	1.1519471459702129	.10142191239210156			58.448464074034213	BRCA	GDSC1
GSK269962A	127	ROCK1	ROCK2	Cytoskeleton	cnaBRCA62	5	9	.28442283152677272	2.8100343588808157	2.4717205799604902			.60188311924057758	.33831377892032544	1.0462922291100709	1.2549548152404293	.61935203126645266			97.553826592594902	BRCA	GDSC1
GSK269962A	127	ROCK1	ROCK2	Cytoskeleton	cnaBRCA63	3	11	.8086471785503645	3.3116538610163118	2.3964268573635961			.28959367228098531	.9152270036527157	1.1068498874806716	1.136724496005401	.23813549017038918			61.234840329528652	BRCA	GDSC1
Doxorubicin	133	Anthracycline	DNA replication	ARID1A_mut	5	43	.42291211165964693	-1.7027477205480301	-.92196053385940846			.37563146899669664	-.78078718668862168	1.687274685454192	1.8606454995526081	.37541850148090972			28.878346267762296	BRCA	GDSC1
Doxorubicin	133	Anthracycline	DNA replication	ASH1L_mut	3	45	1.5034177827947082	-3.4635144221928886	-.83927773982480136			.000015014633351398844	-2.6242366823680872	.3903149749900966	1.7828028041973669	.015220508092590944			10.147005395060633	BRCA	GDSC1
Doxorubicin	133	Anthracycline	DNA replication	BRCA1_mut	4	44	.39183241665757856	-.33847537208999423	-1.0637304561439715			.39798783858147313	.72525508405397732	1.4266520170561154	1.8769571244005754	.45689363726062937			30.459575817375299	BRCA	GDSC1
Doxorubicin	133	Anthracycline	DNA replication	BRCA2_mut	6	42	.54477167606904697	-1.8763063469934498	-.87857627325557197			.28244427365107838	-.99773007373787781	1.9628641076751752	1.8147895913668477	.2182635186052925			24.738300987383109	BRCA	GDSC1
Doxorubicin	133	Anthracycline	DNA replication	CDH1_mut	4	44	.047763242380644777	-1.0848187920952599	-.99588105432531104			.92751584308929502	-.088937737769948844	1.7373367268576247	1.8704449308866431	.92752449972718698			36.904208628395899	BRCA	GDSC1
Doxorubicin	133	Anthracycline	DNA replication	MLL3_mut	3	45	.79420374134639093	-2.363853563570792	-.91258846373294111			.35031444091721092	-1.4512650998378509	2.0826365302672203	1.8148624290035495	.18944843424959834			24.738300987383109	BRCA	GDSC1
Doxorubicin	133	Anthracycline	DNA replication	NF1_mut	5	43	.26897388418479506	-.55615128939489289	-1.0552857002725642			.37119827266267535	.4991344108776713	.98176387660796671	1.9182762780008955	.57195080936677767			34.663685416168356	BRCA	GDSC1
Doxorubicin	133	Anthracycline	DNA replication	PIK3CA_mut	17	31	.16308523021281823	-1.1988132319961518	-.89607150370194			.62127972300650813	-.30274172829421175	2.1719022757684607	1.6637453877253936	.59154190911068316			34.796582888863732	BRCA	GDSC1
Doxorubicin	133	Anthracycline	DNA replication	POLR2B_mut	3	45	.75514554476521734	-2.2992529745679553	-.91689516966646356			.21616198880654935	-1.3823578049014917	1.3760129957994085	1.8485929257407496	.21173914162907276			24.738300987383109	BRCA	GDSC1
Doxorubicin	133	Anthracycline	DNA replication	PTEN_mut	8	40	.44192927799185366	-1.6795972365313085	-.86803159166110611			.27512322895377522	-.81156564487020244	1.8111600035108264	1.8409115135982035	.25975216036752252			24.738300987383109	BRCA	GDSC1
Doxorubicin	133	Anthracycline	DNA replication	TP53_mut	38	10	.37245882494219157	-.86048689572828307	-1.5459539521019958			.39657972336428471	.68546705637371275	1.7092710752559916	2.3022461319359246	.30012700621764954			25.010583851470802	BRCA	GDSC1
Doxorubicin	133	Anthracycline	DNA replication	cnaBRCA5	6	42	.092348837017920182	-.85288832364131639	-1.0247788480201625			.76749660713163748	.17189052437884611	1.1759490383771602	1.9283057329904298	.8333555706292014			35.912711132241718	BRCA	GDSC1
Doxorubicin	133	Anthracycline	DNA replication	cnaBRCA7	4	44	.12073180971737812	-.79731836287541591	-1.0220174569816605			.82660415655697017	.22469909410624456	1.8234864657534495	1.8637412020902238	.81819724581196362			35.912711132241718	BRCA	GDSC1
Doxorubicin	133	Anthracycline	DNA replication	cnaBRCA8	3	45	.6924281943851508	-2.1948190476308826	-.92385743146226829			.42850641709499648	-1.2709616161686144	2.2293253381802356	1.8155849653783005	.25153593254929557			24.738300987383109	BRCA	GDSC1
Doxorubicin	133	Anthracycline	DNA replication	cnaBRCA9	4	44	.038826015513200009	-1.069566036468897	-.99726766847316217			.946971613073324	-.072298367995734858	1.9470213203194637	1.8560425523855182	.94105732002409515			36.904208628395899	BRCA	GDSC1
Doxorubicin	133	Anthracycline	DNA replication	cnaBRCA10	4	44	1.0987779131640958	.78814336319373679	-1.1661503411697653			.026165879585583449	1.954293704363502	1.089823307502759	1.8169433183750163	.040874278716468052			14.89938313997761	BRCA	GDSC1
Doxorubicin	133	Anthracycline	DNA replication	cnaBRCA12	9	39	.40304256217865553	-.40119092635327475	-1.1422390569619294			.2825841319515493	.74104813060865471	1.7676043205377192	1.853241863321456	.2814369520241376			25.010583851470802	BRCA	GDSC1
Doxorubicin	133	Anthracycline	DNA replication	cnaBRCA13	10	38	.14778038549864764	-.78583408115780151	-1.0605184407135977			.68828971382888171	.27468435955579618	1.8960245297283922	1.8495490797372336	.67948736983418234			35.309357901490912	BRCA	GDSC1
Doxorubicin	133	Anthracycline	DNA replication	cnaBRCA14	21	27	.071281168977179288	-.92867412793928761	-1.0613290693322104			.80434248468755798	.13265494139292278	1.7179213142011895	1.9639965211474786	.80755496379643477			35.912711132241718	BRCA	GDSC1
Doxorubicin	133	Anthracycline	DNA replication	cnaBRCA15	22	26	.044028165810289156	-.95889227937967736	-1.0408619773977621			.8813341427397412	.081969698018084736	1.9997662505748977	1.7373755770856516	.87986142273992174			35.912711132241718	BRCA	GDSC1
Doxorubicin	133	Anthracycline	DNA replication	cnaBRCA16	16	32	.20628668132057509	-.74844556901080506	-1.1307160142038073			.49507275939597672	.38227044519300224	1.7649087766785154	1.8943039389321692	.50385475767446131			31.501511859614727	BRCA	GDSC1
Doxorubicin	133	Anthracycline	DNA replication	cnaBRCA17	11	37	.61582906703596008	-1.8579253763884189	-.74921249779519217			.041097780292572349	-1.1087128785932268	1.3450233377773775	1.9076486210641626	.07951166014852773			19.877915037131942	BRCA	GDSC1
Doxorubicin	133	Anthracycline	DNA replication	cnaBRCA18	16	32	.36485947297207794	-1.4494255797742661	-.78022600882207693			.1867626008341898	-.66919957095218918	1.3965414110788177	2.0119845014405477	.23951981521876237			24.738300987383109	BRCA	GDSC1
Doxorubicin	133	Anthracycline	DNA replication	cnaBRCA19	4	44	.35170331747721717	-1.6007254262751494	-.9489804512180483			.6124299216727177	-.65174497505710105	2.2743279757329482	1.8200886975575603	.50402418975383545			31.501511859614727	BRCA	GDSC1
Doxorubicin	133	Anthracycline	DNA replication	cnaBRCA20	3	45	.51353768765711749	-.11388264705946154	-1.0625865248336965			.26133859895478495	.94870387777423504	1.0760401143252911	1.8749254383510732	.39357912992740351			29.154009624252126	BRCA	GDSC1
Doxorubicin	133	Anthracycline	DNA replication	cnaBRCA22	18	30	.15009383549307515	-.82907914616214051	-1.1078205642592063			.62372236392372993	.27874141809706576	1.9335109753618607	1.8108322865828159	.61706432340339823			35.260818480194196	BRCA	GDSC1
Doxorubicin	133	Anthracycline	DNA replication	cnaBRCA23	3	45	.095526281531369162	-1.1700190929009777	-.99217742844426193			.7527554588247356	-.17784166445671579	.76895086007865199	1.8964725533809861	.8734230418629656			35.912711132241718	BRCA	GDSC1
Doxorubicin	133	Anthracycline	DNA replication	cnaBRCA24	3	45	.45160813648493819	-1.7868552508062987	-.95105501791724056			.40594598217899575	-.83580023288905814	1.3745767575170067	1.8694837268461499	.45269060451211673			30.459575817375299	BRCA	GDSC1
Doxorubicin	133	Anthracycline	DNA replication	cnaBRCA25	6	42	.67467854151087148	-2.0751546514594454	-.85016937261757253			.20954137576394755	-1.2249852788418729	2.0323528060193863	1.7874351464173479	.1289856460834517			23.451935651536683	BRCA	GDSC1
Doxorubicin	133	Anthracycline	DNA replication	cnaBRCA26	15	33	.11812369848692783	-1.1542877883933889	-.93465832523617842			.67779210882994456	-.21962946315721044	1.5248229927596006	1.9880395864633384	.70618715802981802			35.309357901490912	BRCA	GDSC1
Doxorubicin	133	Anthracycline	DNA replication	cnaBRCA27	9	39	.43888476334510435	-1.6574108244347818	-.85234215740465835			.29750954848170308	-.80506866703012347	2.0347907832462599	1.7892942046068268	.24139337704935479			24.738300987383109	BRCA	GDSC1
Doxorubicin	133	Anthracycline	DNA replication	cnaBRCA28	4	44	.39885129109505141	-1.6798707064205858	-.94178542575028135			.29417240485622004	-.73808528067030443	1.1150874881336721	1.8911946031804598	.44892069157777381			30.459575817375299	BRCA	GDSC1
Doxorubicin	133	Anthracycline	DNA replication	cnaBRCA29	7	41	.47121209131432673	-1.7422380063570277	-.8771311101023298			.23452010705940843	-.86510689625469794	1.6216927916425095	1.8659320004276565	.25518229488359556			24.738300987383109	BRCA	GDSC1
Doxorubicin	133	Anthracycline	DNA replication	cnaBRCA30	5	43	1.4805561327129015	1.2389032464366676	-1.264012971880885			.00017216717322936741	2.5029162183175524	.7616935782689217	1.7535096284879723	.0030045000983986397			5.2191757532700489	BRCA	GDSC1
Doxorubicin	133	Anthracycline	DNA replication	cnaBRCA31	16	32	.29911646598358144	-.6357379807706971	-1.1870698083238613			.31181043143294496	.55133182755316423	1.6622801606116255	1.9246477658521699	.33372339865699108			26.697871892559295	BRCA	GDSC1
Doxorubicin	133	Anthracycline	DNA replication	cnaBRCA32	9	39	.76321652385399263	.10147934633888731	-1.2582398891216591			.030709730208226847	1.3597192354605463	1.4574207333684346	1.8425530366380884	.04469814941993281			14.89938313997761	BRCA	GDSC1
Doxorubicin	133	Anthracycline	DNA replication	cnaBRCA33	6	42	.84487869139250127	-2.3271072845549612	-.81417613931821309			.11849591484125625	-1.512931145236748	1.9365703762508149	1.7720988969603322	.059044335116473133			16.869810033278046	BRCA	GDSC1
Doxorubicin	133	Anthracycline	DNA replication	cnaBRCA34	5	43	.11429381631549809	-1.1938410960070602	-.98113572275952154			.77220344249655171	-.21270537324753869	1.428002977138185	1.8971335427678164	.80993906807969929			35.912711132241718	BRCA	GDSC1
Doxorubicin	133	Anthracycline	DNA replication	cnaBRCA36	9	39	.14353449509370267	-1.2201135639881273	-.95325690981542499			.74525579329844782	-.26685665417270232	2.2440519255263345	1.7675093127023054	.69970240109605852			35.309357901490912	BRCA	GDSC1
Doxorubicin	133	Anthracycline	DNA replication	cnaBRCA38	4	44	.6077660341768556	-2.0258280693247488	-.91033475639535755			.11708898004784822	-1.1154933129293911	1.0360081713313962	1.8785188192997535	.25051284180895939			24.738300987383109	BRCA	GDSC1
Doxorubicin	133	Anthracycline	DNA replication	cnaBRCA39	7	41	.87826735479240581	.32855057134666171	-1.2306803794663745			.0075046417780461009	1.5592309508130362	1.0626616175111741	1.8588318028117798	.037050448052893953			14.89938313997761	BRCA	GDSC1
Doxorubicin	133	Anthracycline	DNA replication	cnaBRCA42	3	45	.98472502732831302	-2.6736562472572358	-.89193495148717816			.11911042493890475	-1.7817212957700577	1.2598810723771985	1.8304204286638399	.10546151366696632			21.092302733393272	BRCA	GDSC1
Doxorubicin	133	Anthracycline	DNA replication	cnaBRCA47	7	41	.065171157136720184	-.89965669404455562	-1.0209864561068982			.87753463891987304	.12132976206234258	1.8668809847338053	1.8609325323691654	.87408393501335468			35.912711132241718	BRCA	GDSC1
Doxorubicin	133	Anthracycline	DNA replication	cnaBRCA48	5	43	.21920474972679779	-.63845852881215892	-1.0457150910379982			.71832554611136534	.40725656222583928	2.291919285534926	1.8111283038960799	.64488887811109974			35.309357901490912	BRCA	GDSC1
Doxorubicin	133	Anthracycline	DNA replication	cnaBRCA57	5	43	.81419894496866441	.31316348694121443	-1.1563688138000185			.021286460422116245	1.4695323007412329	.9629802606894371	1.8653487156714748	.091573921240970413			20.34976027577121	BRCA	GDSC1
Doxorubicin	133	Anthracycline	DNA replication	cnaBRCA58	9	39	1.0846054957368281	.50297037294040559	-1.3508916644912403			.0044740506144649236	1.8538620374316459	1.4181413191406764	1.7644266332185654	.0052191757532700474			5.2191757532700489	BRCA	GDSC1
Doxorubicin	133	Anthracycline	DNA replication	cnaBRCA60	3	45	.62660820598940026	-2.0843475135485239	-.93122220040109227			.14978221961345581	-1.1531253131474317	.93995810239708311	1.8709226211479222	.29881514714627955			25.010583851470802	BRCA	GDSC1
Doxorubicin	133	Anthracycline	DNA replication	cnaBRCA61	3	45	.78615180302732923	.34397934973915317	-1.0931106579536041			.11775831018127229	1.4370900076927573	1.0308167248535567	1.856124156617589	.19389133274291631			24.738300987383109	BRCA	GDSC1
Doxorubicin	133	Anthracycline	DNA replication	cnaBRCA62	9	39	.15662208523395602	-.76677518292624947	-1.0578734592912433			.70484321654337134	.29109827636499386	2.0708445999133338	1.8107533693735514	.67388119688525983			35.309357901490912	BRCA	GDSC1
Doxorubicin	133	Anthracycline	DNA replication	cnaBRCA63	6	42	.14471240882064462	-.7677728506065602	-1.0369382013108419			.79757678766362405	.26916535070428171	2.3611711840707117	1.7893061253611406	.74171406927167727			35.912711132241718	BRCA	GDSC1
Doxorubicin	133	Anthracycline	DNA replication	cnaBRCA64	8	40	.08947954439690127	-.86451394814632221	-1.0310482493381037			.8297283638603965	.16653430119178148	1.9660071331309081	1.8416902949662572	.81831201550185129			35.912711132241718	BRCA	GDSC1
Etoposide	134	TOP2	DNA replication	ARID1A_mut	5	42	.55001765165872973	1.4493922533200876	2.6058474250275294			.24772732211939177	-1.1564551717074418	1.8533023816098859	2.1253331243368367	.25111288401010173			66.963435736027151	BRCA	GDSC1
Etoposide	134	TOP2	DNA replication	ASH1L_mut	3	44	1.3379096810534374	-.052093939391652778	2.6556553394529918			.005572302024695666	-2.7077492788446444	.76277800273218554	2.063851469874284	.029925881314891351			34.551403845739372	BRCA	GDSC1
Etoposide	134	TOP2	DNA replication	BRCA1_mut	4	43	.12738841144752064	2.7313582837268298	2.459700464717427			.62975959452106944	.27165781900940278	.8502308408726047	2.1956364444693746	.80857524137308501			79.543552463649519	BRCA	GDSC1
Etoposide	134	TOP2	DNA replication	BRCA2_mut	6	41	.46050473289331778	1.6359679750381446	2.6067498845738495			.35210040638213974	-.97078190953570487	2.229413202065317	2.0924213948949077	.29771593485642545			70.575616658904281	BRCA	GDSC1
Etoposide	134	TOP2	DNA replication	CDH1_mut	4	43	.0058672250416556566	2.4713656401258279	2.4838858269128692			.99293968051579395	-.012520186787041254	2.551891200505346	2.1008849694646479	.99109433750400644			82.59119479200055	BRCA	GDSC1
Etoposide	134	TOP2	DNA replication	NF1_mut	4	43	.10794894717624212	2.2721700222318386	2.5024156518332403			.71770680363776918	-.23024562960140171	1.0154741519950494	2.191029290610147	.83732683085906068			79.543552463649519	BRCA	GDSC1
Etoposide	134	TOP2	DNA replication	PIK3CA_mut	16	31	.32279873878814952	2.0339386196317184	2.7145011356015867			.34222901864358957	-.68056251596986828	2.45197979719104	1.9134803793882695	.29994637080034314			70.575616658904281	BRCA	GDSC1
Etoposide	134	TOP2	DNA replication	POLR2B_mut	3	44	.20230530095360555	2.8864533955191356	2.4552998393454386			.81632649791083012	.43115355617369699	2.798467987445012	2.0950008688856698	.73615999102363983			79.543552463649519	BRCA	GDSC1
Etoposide	134	TOP2	DNA replication	PTEN_mut	8	39	.29571731666192358	1.9625382336497692	2.5895448012450908			.45710300282725191	-.62700656759532158	2.0826803066178465	2.1271459651512759	.45008721205188829			73.182287606237878	BRCA	GDSC1
Etoposide	134	TOP2	DNA replication	TP53_mut	37	10	.22091872091153983	2.5826976720675541	2.1132739251257195			.59991694539653317	.46942374694183453	2.0039298346081575	2.5519485097247414	.53848476842156856			74.273761161595672	BRCA	GDSC1
Etoposide	134	TOP2	DNA replication	cnaBRCA5	6	41	.047054441817246211	2.5704011743176065	2.4700035627280741			.92339374240641847	.10039761158953242	2.3206637951658129	2.1091052696232437	.91475085333196926			79.543552463649519	BRCA	GDSC1
Etoposide	134	TOP2	DNA replication	cnaBRCA7	4	43	.06393723480738249	2.607624978523174	2.4712105396200927			.87733239623996384	.13641443890308125	1.5269408440576979	2.1704202774124983	.90319651913483534			79.543552463649519	BRCA	GDSC1
Etoposide	134	TOP2	DNA replication	cnaBRCA8	3	44	.46771433396151318	1.5547742121580967	2.5460961473018728			.67025030089101223	-.99132193514377609	3.4587075030042107	2.0358865779713238	.4372496235028297			73.182287606237878	BRCA	GDSC1
Etoposide	134	TOP2	DNA replication	cnaBRCA9	4	43	.067140860034603844	2.6138761787252545	2.4706290326245504			.90440621361369999	.1432471461007041	2.1268681369319502	2.1340067585423146	.89837265350848672			79.543552463649519	BRCA	GDSC1
Etoposide	134	TOP2	DNA replication	cnaBRCA10	4	43	.6105926262822523	3.6572171232466557	2.3735740610411642			.091490411954632853	1.2836430622054915	1.0769124619541055	2.1569594696949514	.24893215779277841			66.963435736027151	BRCA	GDSC1
Etoposide	134	TOP2	DNA replication	cnaBRCA12	9	38	.31266930920911257	3.0180543803392355	2.3560543077553571			.28320248062915265	.66200007258387839	1.4294348626005622	2.2383510093859598	.40344881299206026			73.182287606237878	BRCA	GDSC1
Etoposide	134	TOP2	DNA replication	cnaBRCA13	10	37	.013104936435300056	2.4608056724134872	2.4887701728005895			.97147820999976642	-.027964500387102298	2.1636969509123745	2.1263737032276606	.97083148362571248			82.59119479200055	BRCA	GDSC1
Etoposide	134	TOP2	DNA replication	cnaBRCA14	21	26	.20232810174513224	2.72040996640597	2.2909209162781274			.49839479785593743	.42948905012784255	2.22475127848876	2.0374485091603174	.4939804413421055			73.182287606237878	BRCA	GDSC1
Etoposide	134	TOP2	DNA replication	cnaBRCA15	22	25	.1664409652295776	2.6710647931951481	2.3171651066985373			.57738126565970038	.35389968649661085	2.3515247235151069	1.9074906005711729	.57193811400725347			74.781294083722173	BRCA	GDSC1
Etoposide	134	TOP2	DNA replication	cnaBRCA16	16	31	.36189680479261227	2.984536452235973	2.2238699961929393			.27513563361791599	.76066645604303362	2.3316499215906323	1.9770185658775992	.24591895459158006			66.963435736027151	BRCA	GDSC1
Etoposide	134	TOP2	DNA replication	cnaBRCA17	10	37	.61716844358962653	1.478948036296917	2.7541371014807439			.065023777622087789	-1.2751890651838269	1.7173676077657669	2.1445520685551358	.09019025267563148			51.537287243218003	BRCA	GDSC1
Etoposide	134	TOP2	DNA replication	cnaBRCA18	15	32	.41666625559108794	1.8890375663191905	2.7611559257177758			.14052106335396741	-.87211835939858529	1.6132350989708621	2.276882733163283	.18971159701240706			63.237199004135704	BRCA	GDSC1
Etoposide	134	TOP2	DNA replication	cnaBRCA19	4	43	.84462431064666721	.87969745555109535	2.6319479836174953			.26029702372743463	-1.7522505280664	2.5195474871760295	2.0390970888418734	.11313495522403977			56.567477612019893	BRCA	GDSC1
Etoposide	134	TOP2	DNA replication	cnaBRCA20	3	44	.24551479750524999	2.9723688484558557	2.4494419675542987			.52046450367998887	.52292688090155703	1.1202398122499415	2.1654544206922166	.68269664928172769			79.543552463649519	BRCA	GDSC1
Etoposide	134	TOP2	DNA replication	cnaBRCA22	17	30	.094707956694490822	2.6116806499568304	2.4097994022830198			.75275266120018591	.20188124767381055	2.0463127603859039	2.1772537295047845	.75649895868716921			79.543552463649519	BRCA	GDSC1
Etoposide	134	TOP2	DNA replication	cnaBRCA25	5	42	.86399892122378763	.89311394776355968	2.672071032831878			.12399581437624155	-1.7789570850683183	2.0352601725558728	2.0612802597269968	.074442625263524589			49.628416842349729	BRCA	GDSC1
Etoposide	134	TOP2	DNA replication	cnaBRCA26	14	33	.22066709163831955	2.811698255229476	2.3432962892286069			.52058479588499718	.46840196600086914	2.335618105339309	2.0297786736729262	.49258825360855651			73.182287606237878	BRCA	GDSC1
Etoposide	134	TOP2	DNA replication	cnaBRCA27	9	38	.20688708056379557	2.8385335217827619	2.3985724058345221			.67629645491190526	.43996111594823972	2.9218031324514988	1.9116230046882627	.57955502914884671			74.781294083722173	BRCA	GDSC1
Etoposide	134	TOP2	DNA replication	cnaBRCA28	4	43	.17153471811276796	2.8173096429563271	2.4517049894402652			.73450945135693546	.36560465351606197	1.8914938333937341	2.1474833056841214	.7443231772156369			79.543552463649519	BRCA	GDSC1
Etoposide	134	TOP2	DNA replication	cnaBRCA29	7	40	.28289525393889192	1.9717532045998907	2.5722570171389365			.57635584195104128	-.60050381253904583	2.5805824186433353	2.0431777879762221	.49343400673405891			73.182287606237878	BRCA	GDSC1
Etoposide	134	TOP2	DNA replication	cnaBRCA30	5	42	1.0311890830828345	4.3529560482416834	2.2601850684892444			.0010844730326919562	2.092770979752439	.82036798488730844	2.1106715923997128	.034551403845739362			34.551403845739372	BRCA	GDSC1
Etoposide	134	TOP2	DNA replication	cnaBRCA31	16	31	.57592700790333728	3.2636269411479759	2.0798232922383573			.068298494874047697	1.1838036489096186	2.0164543907344363	2.0747103267894746	.067864660237271945			49.628416842349729	BRCA	GDSC1
Etoposide	134	TOP2	DNA replication	cnaBRCA32	9	38	.54408746306200939	3.3998420751232956	2.2656309063591329			.054787441775004345	1.1342111687641627	1.2781251845803281	2.2208073896681237	.14914502364668467			59.782562742876209	BRCA	GDSC1
Etoposide	134	TOP2	DNA replication	cnaBRCA33	6	41	.64102353321217953	1.3170829477272596	2.6534159861315394			.22587030949019962	-1.3363330384042797	2.3049647224576191	2.0554924564584511	.1494564068571905			59.782562742876209	BRCA	GDSC1
Etoposide	134	TOP2	DNA replication	cnaBRCA34	5	42	.12451587669872077	2.7200782480279635	2.4545752828004019			.7122428789315709	.26550296522756156	1.3457508214900504	2.1939718782006001	.7935980552882913			79.543552463649519	BRCA	GDSC1
Etoposide	134	TOP2	DNA replication	cnaBRCA36	9	38	.064260864707149867	2.371988061314533	2.5090700148927865			.86314739398245699	-.13708195357825348	2.0909697041502566	2.1422341770159079	.86315785144803159			79.543552463649519	BRCA	GDSC1
Etoposide	134	TOP2	DNA replication	cnaBRCA38	4	43	.40465028490249211	1.6980245305685158	2.5558245347786657			.4565219628306843	-.8578000042101499	1.9605987402791156	2.1307752211820197	.44292179320468694			73.182287606237878	BRCA	GDSC1
Etoposide	134	TOP2	DNA replication	cnaBRCA39	7	40	1.038832296064627	4.247589764975559	2.1739856190731941			.0015550408678309546	2.0736041459023649	1.1158186758075368	2.0990035493079615	.014769702026916989			34.551403845739372	BRCA	GDSC1
Etoposide	134	TOP2	DNA replication	cnaBRCA42	3	44	.5179283420539923	1.45670106487177	2.5527829527986681			.47061699506331417	-1.0960818879268981	2.1363755118509489	2.1153416819461515	.39001288639862897			73.182287606237878	BRCA	GDSC1
Etoposide	134	TOP2	DNA replication	cnaBRCA47	7	40	.093438067170671865	2.313224980762187	2.5124994563105347			.79070766530105863	-.19927447554834776	1.7021745717820829	2.1914296909541404	.82063077551347463			79.543552463649519	BRCA	GDSC1
Etoposide	134	TOP2	DNA replication	cnaBRCA48	5	42	.18316615089178837	2.8315212566552717	2.4413082579638172			.66810471361397283	.39021299869145443	1.7778211630887539	2.161696661100172	.70045267194200456			79.543552463649519	BRCA	GDSC1
Etoposide	134	TOP2	DNA replication	cnaBRCA57	5	42	.65859362092386509	3.7124986462625555	2.3364299972962836			.058141865459540705	1.3760686489662719	1.1692142639680827	2.158275644335431	.170726723626037			62.082444954922558	BRCA	GDSC1
Etoposide	134	TOP2	DNA replication	cnaBRCA58	9	38	.84556510725266254	3.8640137422769243	2.1556955115069574			.0021283379217727845	1.7083182307699669	1.0678535530067981	2.1720273865654809	.027338291481101076			34.551403845739372	BRCA	GDSC1
Etoposide	134	TOP2	DNA replication	cnaBRCA60	3	44	.19159997227369871	2.1004959092754003	2.5088878497711478			.69487397978009424	-.40839194049574745	1.5111888730030552	2.1559941486503176	.74962501511470703			79.543552463649519	BRCA	GDSC1
Etoposide	134	TOP2	DNA replication	cnaBRCA61	3	44	.37857358546804276	3.2357425129657167	2.4314846722468078			.43506593538277627	.80425784071890893	1.4153536663469128	2.1517439029636707	.52900818678639094			74.273761161595672	BRCA	GDSC1
Etoposide	134	TOP2	DNA replication	cnaBRCA62	9	38	.27878977259562859	2.9608216331361601	2.3696094320929277			.54238243732216684	.59121220104323235	2.6427748104805895	1.9898097802363752	.45594271344272019			73.182287606237878	BRCA	GDSC1
Etoposide	134	TOP2	DNA replication	cnaBRCA63	6	41	.33439697564710869	3.101293591601467	2.3923119894670215			.56784774257734028	.7089816021344455	2.7624984750774568	2.0256187631030342	.44824480652185761			73.182287606237878	BRCA	GDSC1
Etoposide	134	TOP2	DNA replication	cnaBRCA64	8	39	.18534844130491407	2.8101886149456687	2.4156677999536242			.67283734370195958	.3945208149920445	2.3805498126940017	2.0787826042951849	.63528319916035625			79.410399895044549	BRCA	GDSC1
Gemcitabine	135	Pyrimidine antimetabolite	DNA replication	ARID1A_mut	5	42	.37112808553801313	-1.1729087314589237	-.15469319109130564			.33653864907893044	-1.0182155403676181	1.9583235099972784	2.8084479898704728	.43686604914866456			55.182021759161124	BRCA	GDSC1
Gemcitabine	135	Pyrimidine antimetabolite	DNA replication	ASH1L_mut	3	44	.88624124926079839	-2.5006039052946409	-.11045104471012585			.085676992402189373	-2.3901528605845153	1.482627070618725	2.7403706311362388	.1444585237041387			48.375756456538227	BRCA	GDSC1
Gemcitabine	135	Pyrimidine antimetabolite	DNA replication	BRCA1_mut	4	43	.6941097705065481	1.4577394314488674	-.42308407927732383			.098550575096605322	1.8808235107261912	1.6330994960482561	2.7706294514090075	.19092968234600821			48.375756456538227	BRCA	GDSC1
Gemcitabine	135	Pyrimidine antimetabolite	DNA replication	BRCA2_mut	6	41	.12148450756354591	-.555496521440623	-.22021167206062725			.77930101573852906	-.33528484937999575	2.6079822813448503	2.7783034644118825	.78233710454307925			55.182021759161124	BRCA	GDSC1
Gemcitabine	135	Pyrimidine antimetabolite	DNA replication	CDH1_mut	4	43	.16122636908198931	-.67003196598170289	-.22515185626052667			.76632737715897825	-.4448801097211762	2.6471870247155529	2.7671885295673024	.75918128817857711			55.182021759161124	BRCA	GDSC1
Gemcitabine	135	Pyrimidine antimetabolite	DNA replication	MLL3_mut	3	44	.65017787360869772	-1.9225920957791562	-.1498609408134543			.43420225557909842	-1.7727311549657019	3.1534643039539869	2.7050358791588422	.28168662686142004			48.375756456538227	BRCA	GDSC1
Gemcitabine	135	Pyrimidine antimetabolite	DNA replication	NF1_mut	5	42	.050926076008133578	-.38870413078265209	-.24805088164800471			.91024096399953391	-.14065324913464738	2.4798420153714087	2.7879015360367267	.91475443483582697			57.172152177239198	BRCA	GDSC1
Gemcitabine	135	Pyrimidine antimetabolite	DNA replication	PIK3CA_mut	17	30	.17288131383493158	-.56673689700063212	-.09090434780395705			.59691447370871198	-.47583254919667506	3.1420674799415691	2.5116060486152398	.57185734809596456			55.182021759161124	BRCA	GDSC1
Gemcitabine	135	Pyrimidine antimetabolite	DNA replication	POLR2B_mut	3	44	.11700395492371733	.039423320765740767	-.28363471921424266			.76100751557192925	.32305803997998345	1.5140100478911995	2.8056317367126895	.84542849534166342			55.182021759161124	BRCA	GDSC1
Gemcitabine	135	Pyrimidine antimetabolite	DNA replication	PTEN_mut	7	40	.50419186992978038	-1.4288455289033666	-.058993474520147207			.16868039199074172	-1.3698520543832193	2.1438146275202774	2.7946849245089003	.22485694492741667			48.375756456538227	BRCA	GDSC1
Gemcitabine	135	Pyrimidine antimetabolite	DNA replication	TP53_mut	37	10	.2567116271572954	-.11300267424846532	-.81805587359362408			.52887818326385816	.70505319934515875	2.6332898958606878	3.158937029689485	.47508149309999881			55.182021759161124	BRCA	GDSC1
Gemcitabine	135	Pyrimidine antimetabolite	DNA replication	cnaBRCA5	5	42	.46923087353209392	.88278235924350701	-.3994183209368331			.39214427786824918	1.2822006801803401	2.9075836776668185	2.7148785068843546	.32657281909677438			49.647739734793269	BRCA	GDSC1
Gemcitabine	135	Pyrimidine antimetabolite	DNA replication	cnaBRCA7	4	43	.13678197592013561	-.60842390381747946	-.2308828387874311			.80423209888740244	-.37754106503004836	2.7027777132776554	2.7642203993162022	.79477440289102164			55.182021759161124	BRCA	GDSC1
Gemcitabine	135	Pyrimidine antimetabolite	DNA replication	cnaBRCA8	3	44	.17364694201836436	.18560654949362373	-.29360175753659834			.86651866623280016	.4792083070302221	4.3279101344558768	2.6643577390039881	.77238218407686654			55.182021759161124	BRCA	GDSC1
Gemcitabine	135	Pyrimidine antimetabolite	DNA replication	cnaBRCA9	4	43	.15024682824822957	.11633863618315077	-.29830260995028041			.84145752864099199	.41464124613343117	3.7455778991715518	2.6754519462083626	.77510839737395132			55.182021759161124	BRCA	GDSC1
Gemcitabine	135	Pyrimidine antimetabolite	DNA replication	cnaBRCA10	4	43	.61087264870818703	1.257865952532379	-.40449119751765045			.094897074087020819	1.6623571500500294	1.414833465265418	2.7912994476190747	.24871838755886475			48.375756456538227	BRCA	GDSC1
Gemcitabine	135	Pyrimidine antimetabolite	DNA replication	cnaBRCA12	8	39	.42954936804215854	.70842112597018225	-.46228273566386963			.13912646926153027	1.1707038616340519	1.6879409309092739	2.8760029756640519	.27429222401259229			48.375756456538227	BRCA	GDSC1
Gemcitabine	135	Pyrimidine antimetabolite	DNA replication	cnaBRCA13	10	37	.0065828829182594441	-.2773287448399967	-.25914514147917539			.98573663164171021	-.01818360336082131	2.8180270765611515	2.7481355341206544	.98534552258339714			59.120731355003841	BRCA	GDSC1
Gemcitabine	135	Pyrimidine antimetabolite	DNA replication	cnaBRCA14	20	27	.15292250559024473	-.021072638795140385	-.44222981137876471			.6065371600069358	.42115717258362434	2.7410005520185661	2.7635578381396821	.60675671441809365			55.182021759161124	BRCA	GDSC1
Gemcitabine	135	Pyrimidine antimetabolite	DNA replication	cnaBRCA15	21	26	.0068659306777395998	-.27350549667698909	-.25454008665048788			.98189099281682191	-.018965410026501206	3.088747856557239	2.4701709119761599	.98143333930094501			59.120731355003841	BRCA	GDSC1
Gemcitabine	135	Pyrimidine antimetabolite	DNA replication	cnaBRCA16	15	32	.37189657163986689	.42568357076366858	-.58584097639326504			.25156731242546637	1.0115245471569336	2.7903532637597968	2.6874891579096349	.2408766774445959			48.375756456538227	BRCA	GDSC1
Gemcitabine	135	Pyrimidine antimetabolite	DNA replication	cnaBRCA17	10	37	.3502604876461296	-1.0166286481285147	-.059334356806602949			.25586744221848406	-.95729429132191179	2.1107427152267717	2.8676530760140766	.33098493156528841			49.647739734793269	BRCA	GDSC1
Gemcitabine	135	Pyrimidine antimetabolite	DNA replication	cnaBRCA18	15	32	.28846555078227654	-.80047744934454879	-.011077998217538187			.28721427877133976	-.7893994511270106	1.9316929315866773	3.0307607198486068	.3615171121486126			51.645301735516092	BRCA	GDSC1
Gemcitabine	135	Pyrimidine antimetabolite	DNA replication	cnaBRCA19	4	43	.34745025760021808	.61077635301071509	-.34429681616679814			.64207611746111126	.95507316917751317	3.6544099152872396	2.6724020892944047	.5096517752865426			55.182021759161124	BRCA	GDSC1
Gemcitabine	135	Pyrimidine antimetabolite	DNA replication	cnaBRCA20	3	44	.11647033163132005	.038045155705271817	-.28354075341466528			.77983759069451719	.32158590911993712	1.6596062519356771	2.801810122181942	.84612433364047057			55.182021759161124	BRCA	GDSC1
Gemcitabine	135	Pyrimidine antimetabolite	DNA replication	cnaBRCA22	17	30	.11640292505352681	-.46791515888264806	-.14690333273748127			.70725500933151841	-.32101182614516677	2.8326666735112362	2.7155545486201462	.70319743401310997			55.182021759161124	BRCA	GDSC1
Gemcitabine	135	Pyrimidine antimetabolite	DNA replication	cnaBRCA23	3	44	.17122582626075586	.1793630508731697	-.29317606444884015			.61560434347921578	.47253911532200987	1.2941190376734433	2.8093632636921058	.7754672273379204			55.182021759161124	BRCA	GDSC1
Gemcitabine	135	Pyrimidine antimetabolite	DNA replication	cnaBRCA24	3	44	.32765088448171448	-1.1074788013188863	-.20543684725392716			.60677472059665261	-.90204195406495913	2.5434778015331072	2.7624191730380088	.58565317612085899			55.182021759161124	BRCA	GDSC1
Gemcitabine	135	Pyrimidine antimetabolite	DNA replication	cnaBRCA25	6	41	.4677671434054414	-1.376087836161777	-.10012513819899502			.30327552111123962	-1.2759626979627821	2.6009052437621811	2.7432192248302294	.29025434674290707			48.375756456538227	BRCA	GDSC1
Gemcitabine	135	Pyrimidine antimetabolite	DNA replication	cnaBRCA26	15	32	.046473536156128696	-.35039496948592563	-.22205416065126787			.88483998269327002	-.12834080883465776	2.8411655558750595	2.7248896460404657	.88259798172435189			56.33604138666076	BRCA	GDSC1
Gemcitabine	135	Pyrimidine antimetabolite	DNA replication	cnaBRCA27	9	38	.21792521871470688	-.74785293073288228	-.14818371859298723			.65076037638893058	-.59966921213989499	3.6542686187732203	2.5143315339563812	.55956703825872744			55.182021759161124	BRCA	GDSC1
Gemcitabine	135	Pyrimidine antimetabolite	DNA replication	cnaBRCA28	4	43	.2312685946196181	-.84620425548366551	-.20876373630685563			.60129629256867601	-.63744051917680988	2.086046485559605	2.7980149725685179	.66030660614670711			55.182021759161124	BRCA	GDSC1
Gemcitabine	135	Pyrimidine antimetabolite	DNA replication	cnaBRCA29	7	40	.094355432921530369	-.48470022535260338	-.2242189026415308			.83219414003858372	-.2604813227110726	2.9321441828773303	2.7332990321183539	.81890116688521464			55.182021759161124	BRCA	GDSC1
Gemcitabine	135	Pyrimidine antimetabolite	DNA replication	cnaBRCA30	5	42	.90479500292102577	1.8848018561603168	-.51870635628407247			.008498452139075921	2.4035082124443892	1.3004968007154647	2.753172982777139	.062184336131782231			48.375756456538227	BRCA	GDSC1
Gemcitabine	135	Pyrimidine antimetabolite	DNA replication	cnaBRCA31	16	31	.54952648167177909	.70450596649623054	-.76237913377642419			.10201342730268281	1.4668851002726546	2.9555621504279905	2.5140736470881691	.080974303985169235			48.375756456538227	BRCA	GDSC1
Gemcitabine	135	Pyrimidine antimetabolite	DNA replication	cnaBRCA32	9	38	.57441618290389584	.98693025677413238	-.55905342089728038			.097365086452193023	1.5459836776714129	2.2401246241167811	2.7793555832266077	.12826727859404302			48.375756456538227	BRCA	GDSC1
Gemcitabine	135	Pyrimidine antimetabolite	DNA replication	cnaBRCA33	6	41	.63069021958217686	-1.7487669893929334	-.045586725531020882			.20135895437610266	-1.7031802638619125	2.7476279026790236	2.6945534265355024	.15597523925653506			48.375756456538227	BRCA	GDSC1
Gemcitabine	135	Pyrimidine antimetabolite	DNA replication	cnaBRCA34	5	42	.12334183709208432	-.56724225057733124	-.22679634357720949			.8110608072059351	-.34044590700012178	2.8651093185745768	2.7497307243840718	.79549935315029552			55.182021759161124	BRCA	GDSC1
Gemcitabine	135	Pyrimidine antimetabolite	DNA replication	cnaBRCA36	9	38	.14981580892422397	-.59699530532421452	-.18391315618977697			.720327710803224	-.41308214913443753	3.1120438852236223	2.674377223104984	.68803097786688794			55.182021759161124	BRCA	GDSC1
Gemcitabine	135	Pyrimidine antimetabolite	DNA replication	cnaBRCA38	4	43	.66733173290668257	-1.919747563392024	-.10889924254793855			.13169092675233296	-1.8108483208440855	1.777618906724769	2.7683366741004702	.20829006619675033			48.375756456538227	BRCA	GDSC1
Gemcitabine	135	Pyrimidine antimetabolite	DNA replication	cnaBRCA39	7	40	.93783081659835155	1.8235643347444135	-.62816520065850878			.00089244039061152293	2.4517295354029223	1.1930665918807355	2.7688955769087791	.026822345653764484			48.375756456538227	BRCA	GDSC1
Gemcitabine	135	Pyrimidine antimetabolite	DNA replication	cnaBRCA42	3	44	.78604914787300206	-2.2576043141422502	-.1270191986523341			.2216767714557806	-2.1305851154899162	2.1537707429062301	2.7336348708330824	.19440330112051191			48.375756456538227	BRCA	GDSC1
Gemcitabine	135	Pyrimidine antimetabolite	DNA replication	cnaBRCA47	6	41	.46776695487657316	-1.3760873986822528	-.10012520222038884			.26825593805841669	-1.2759621964618639	2.378476673792727	2.7683382168454576	.29025453873922935			48.375756456538227	BRCA	GDSC1
Gemcitabine	135	Pyrimidine antimetabolite	DNA replication	cnaBRCA48	4	43	.13006352547986882	-.59148198586515266	-.23245883115508939			.86278351802672981	-.3590231547100633	3.757178336509404	2.6749907683832648	.8046385336406402			55.182021759161124	BRCA	GDSC1
Gemcitabine	135	Pyrimidine antimetabolite	DNA replication	cnaBRCA57	5	42	.7309668741499884	1.4952724208417498	-.47233380446043344			.07417795818883692	1.9676062253021833	1.8317849967721338	2.761385441012115	.12932478269400818			48.375756456538227	BRCA	GDSC1
Gemcitabine	135	Pyrimidine antimetabolite	DNA replication	cnaBRCA58	9	38	.69950778301037653	1.2408492685401038	-.61919213421027353			.0057183838764070603	1.8600414027503773	1.250329187234251	2.8742718809373153	.065630473879785642			48.375756456538227	BRCA	GDSC1
Gemcitabine	135	Pyrimidine antimetabolite	DNA replication	cnaBRCA60	3	44	.48820640840280982	-1.5162053267116882	-.17756912961350887			.35935628860651098	-1.3386361970981793	1.9580542120158939	2.7730195062970759	.41757375286098342			55.182021759161124	BRCA	GDSC1
Gemcitabine	135	Pyrimidine antimetabolite	DNA replication	cnaBRCA62	8	39	.29878961322604802	.41737396347494937	-.40258075361356543			.48672981539190185	.81995471708851486	2.9626862747535303	2.7020917093650541	.44542426958848691			55.182021759161124	BRCA	GDSC1
Gemcitabine	135	Pyrimidine antimetabolite	DNA replication	cnaBRCA63	5	42	.31972250525761964	.52221662272152092	-.35649382849373951			.59664987159932314	.87871045121526037	3.3352882686759777	2.6842290540141711	.50261064459151794			55.182021759161124	BRCA	GDSC1
Gemcitabine	135	Pyrimidine antimetabolite	DNA replication	cnaBRCA64	7	40	.1622307054562411	.11770572196228311	-.32963994342163588			.7424031320965303	.44734566538391901	3.2849004124575898	2.6670805885025608	.693997851306142			55.182021759161124	BRCA	GDSC1
Mitomycin-C	136	DNA crosslinker	DNA replication	ARID1A_mut	5	43	.22560991212724951	-.42218483180949845	-.082322913685168142			.75050093158326681	-.33986191812433031	2.1916730135812874	1.4240560333788581	.63528013394441163			48.867702611108598	BRCA	GDSC1
Mitomycin-C	136	DNA crosslinker	DNA replication	ASH1L_mut	3	45	1.8739615392448246	-2.524931015663165	.042755191099550512			.0049080076106228585	-2.5676862067627155	.6176168177542557	1.3947844374936467	.0029274010731114492			8.7822032193343507	BRCA	GDSC1
Mitomycin-C	136	DNA crosslinker	DNA replication	BRCA1_mut	4	44	.18652381047862215	.14012191390786283	-.14116584325320855			.46751282188434484	.28128775716107135	.57079493827938133	1.5524687815868676	.72260102299974782			49.704065607293749	BRCA	GDSC1
Mitomycin-C	136	DNA crosslinker	DNA replication	BRCA2_mut	6	42	.62122986218497711	-.92110050452709569	-.002957295722551137			.24795681758437535	-.91814320880454459	1.6737707470876759	1.4522578226861331	.16136305882258967			39.384746809160291	BRCA	GDSC1
Mitomycin-C	136	DNA crosslinker	DNA replication	CDH1_mut	4	44	.33087322203664715	-.57376659707934574	-.07626688770891682			.4288056066736125	-.49749970937042892	1.0418587137984932	1.5306212266489543	.52949669779196296			48.867702611108598	BRCA	GDSC1
Mitomycin-C	136	DNA crosslinker	DNA replication	MLL3_mut	3	45	.30214438825616835	-.54429985124259972	-.089286886528487194			.6707244996085433	-.45501296471411251	1.5772122205283594	1.5026257353254251	.61477760441232365			48.867702611108598	BRCA	GDSC1
Mitomycin-C	136	DNA crosslinker	DNA replication	NF1_mut	5	43	.6508462199645465	.74514716798248271	-.21805919273074734			.026250561108160576	.96320636071323007	.64824576303473413	1.5358251788809225	.17503760552493292			39.384746809160291	BRCA	GDSC1
Mitomycin-C	136	DNA crosslinker	DNA replication	PIK3CA_mut	17	31	.30304269840280218	-.41009598083366461	.042607168602018589			.38591953400165213	-.45270314943568318	1.9114892999676543	1.2137223010155611	.32057055883895508			48.867702611108598	BRCA	GDSC1
Mitomycin-C	136	DNA crosslinker	DNA replication	POLR2B_mut	3	45	.95216570129513445	-1.4298846492524608	-.030247899994496421			.25159420265887639	-1.3996367492579644	1.5362231939503155	1.4668672944350831	.11715135759965115			39.384746809160291	BRCA	GDSC1
Mitomycin-C	136	DNA crosslinker	DNA replication	PTEN_mut	8	40	.74898086318989243	-1.0241550859479511	.0635607810018472			.058265913663089246	-1.0877158669497984	1.2968066835005301	1.4784341143633075	.059296728796860564			29.648364398430289	BRCA	GDSC1
Mitomycin-C	136	DNA crosslinker	DNA replication	TP53_mut	38	10	.47960873958436334	.030265094931823045	-.68008830549189991			.34034275183797214	.71035340042372297	1.2638210178822202	2.1553966073034565	.18379548510941465			39.384746809160291	BRCA	GDSC1
Mitomycin-C	136	DNA crosslinker	DNA replication	cnaBRCA5	6	42	.23364029981252232	.19004393634930894	-.16169221584775181			.53971392687944975	.35173615219706078	1.2088521567500332	1.5377228121212967	.59499553440917341			48.867702611108598	BRCA	GDSC1
Mitomycin-C	136	DNA crosslinker	DNA replication	cnaBRCA7	4	44	.28657086673256515	-.51313239307502712	-.081779088072945774			.18931280001637041	-.43135330500208136	.41428568899315582	1.5529959754663627	.5858366761787539			48.867702611108598	BRCA	GDSC1
Mitomycin-C	136	DNA crosslinker	DNA replication	cnaBRCA8	3	45	.30427327817025551	-.54728860982883387	-.089087635956071567			.68589331544514409	-.45820097387276232	1.6762826413394869	1.4976804951338756	.61229406091704053			48.867702611108598	BRCA	GDSC1
Mitomycin-C	136	DNA crosslinker	DNA replication	cnaBRCA9	4	44	.27960341571070002	-.50357905814921711	-.082647573066201241			.64456624527380391	-.42093148508301587	1.6091033890273654	1.4979604342185044	.59495260477329803			48.867702611108598	BRCA	GDSC1
Mitomycin-C	136	DNA crosslinker	DNA replication	cnaBRCA10	4	44	1.0306331609991295	1.2521624537572931	-.24226043778497489			.022783498630337042	1.4944228915422679	.81070652650295194	1.4843672766867186	.054461940975675582			29.648364398430289	BRCA	GDSC1
Mitomycin-C	136	DNA crosslinker	DNA replication	cnaBRCA12	9	39	.322240089725984	.27443695077550001	-.20822415396126212			.32276896862033178	.48266110473676216	1.2033019379417049	1.5527341845803628	.3880666209856688			48.867702611108598	BRCA	GDSC1
Mitomycin-C	136	DNA crosslinker	DNA replication	cnaBRCA13	10	38	.24440757357195811	.17298077091304304	-.19422676728000407			.46201404932560053	.36720753819304708	1.3222076172962673	1.5430996982680696	.49510791746059957			48.867702611108598	BRCA	GDSC1
Mitomycin-C	136	DNA crosslinker	DNA replication	cnaBRCA14	21	27	.23802736089499543	.083013348847333746	-.2738551767890271			.40513139908772833	.35686852563636084	1.3153828688414129	1.6266454830269188	.41752701558747773			48.867702611108598	BRCA	GDSC1
Mitomycin-C	136	DNA crosslinker	DNA replication	cnaBRCA15	22	26	.063824847568397292	-.065544391948500286	-.16187818556318143			.82719943595601042	.09633379361468114	1.5410945598499823	1.4821521899472927	.82659165101314858			52.761169213605243	BRCA	GDSC1
Mitomycin-C	136	DNA crosslinker	DNA replication	cnaBRCA16	16	32	.34269978465124201	.22268766621817221	-.28793162834376496			.25499247348396781	.51061929456193722	1.3884568727075584	1.5367126503880006	.26884280738209254			48.591261942987352	BRCA	GDSC1
Mitomycin-C	136	DNA crosslinker	DNA replication	cnaBRCA17	11	37	.49811317248085085	-.68474149722552324	.050847216810027913			.099937829372995765	-.73558871403555115	1.1396748310784508	1.5574890964693855	.15371641083123663			39.384746809160291	BRCA	GDSC1
Mitomycin-C	136	DNA crosslinker	DNA replication	cnaBRCA18	16	32	.25693568424609287	-.37444073973367448	.010632574632158415			.34477959993935403	-.38507331436583292	1.1087048037092924	1.6547519469716494	.40572593487303721			48.867702611108598	BRCA	GDSC1
Mitomycin-C	136	DNA crosslinker	DNA replication	cnaBRCA19	4	44	.22193034845378271	-.42434147060311445	-.089850990115846935			.65761350864579549	-.33449048048726748	1.315584238856389	1.5196531246223051	.67284406831437815			49.232492803491098	BRCA	GDSC1
Mitomycin-C	136	DNA crosslinker	DNA replication	cnaBRCA20	3	45	.20785463277894928	-.41160927249528628	-.0981329251116414			.53037741312485587	-.31347634738364488	.67561330973870848	1.5353050065915685	.72899296224030818			49.704065607293749	BRCA	GDSC1
Mitomycin-C	136	DNA crosslinker	DNA replication	cnaBRCA22	18	30	.077366388692375485	-.044757168061502747	-.16150601408008913			.79492238976942964	.11674884601858639	1.4758875202673316	1.5281372463084097	.79641139045424914			52.761169213605243	BRCA	GDSC1
Mitomycin-C	136	DNA crosslinker	DNA replication	cnaBRCA23	3	45	.032709709697474942	-.071417660787866544	-.12081236589213605			.93509693174594632	.049394705104269507	.87935230529220632	1.5326077390360529	.95649086884296586			57.389452130577965	BRCA	GDSC1
Mitomycin-C	136	DNA crosslinker	DNA replication	cnaBRCA24	3	45	.03537459988430134	-.067645220918008578	-.12106386188345995			.92963752724750881	.053418640965451375	.87661609514911043	1.5326703599714435	.95295022653651096			57.389452130577965	BRCA	GDSC1
Mitomycin-C	136	DNA crosslinker	DNA replication	cnaBRCA25	6	42	.48180924209980069	-.74610588498178387	-.027956527086167075			.26257423240032568	-.71814935789561685	1.3262701075674734	1.5093351716423302	.27535048434359494			48.591261942987352	BRCA	GDSC1
Mitomycin-C	136	DNA crosslinker	DNA replication	cnaBRCA26	15	33	.073516436128978319	-.041444945732960876	-.15239803822773665			.79989113649646892	.11095309249477578	1.2931273376128429	1.5945898658411108	.81441558645349554			52.761169213605243	BRCA	GDSC1
Mitomycin-C	136	DNA crosslinker	DNA replication	cnaBRCA27	9	39	.38730204217366182	-.58737467232195539	-.0093445486310800817			.4075855266375692	-.57803012369087536	1.8917787177203649	1.3938825986748296	.30042037556694035			48.867702611108598	BRCA	GDSC1
Mitomycin-C	136	DNA crosslinker	DNA replication	cnaBRCA28	4	44	.32572326669423168	-.5667284233467843	-.076906721684604176			.0456153141856038	-.48982170166218014	.084927427550275006	1.5552089823701369	.53589717138732595			48.867702611108598	BRCA	GDSC1
Mitomycin-C	136	DNA crosslinker	DNA replication	cnaBRCA29	7	41	.28154402639712395	-.4790360165951974	-.056037983691301009			.47032291136349025	-.42299803290389637	1.3436182010929447	1.5248171415614329	.49463270028264961			48.867702611108598	BRCA	GDSC1
Mitomycin-C	136	DNA crosslinker	DNA replication	cnaBRCA30	5	43	1.0502650674073457	1.2324502104171493	-.27472233719989464			.037447953417435127	1.5071725476170439	1.1410939922025152	1.4599516434798718	.031185398773849446			29.648364398430289	BRCA	GDSC1
Mitomycin-C	136	DNA crosslinker	DNA replication	cnaBRCA31	16	32	.49418679393802001	.36628681856237222	-.35973120451586493			.14159252530904357	.72601802307823715	1.6506890770026794	1.3726633942708468	.11336568752982741			39.384746809160291	BRCA	GDSC1
Mitomycin-C	136	DNA crosslinker	DNA replication	cnaBRCA32	9	39	.52342961866197668	.51097295401606035	-.26280938547831451			.083305113292567179	.7737823394943748	1.0203540931303359	1.5576393124750485	.16367474971051268			39.384746809160291	BRCA	GDSC1
Mitomycin-C	136	DNA crosslinker	DNA replication	cnaBRCA33	6	42	.87250290842770228	-1.2235884649605833	.040255270053661307			.078698972176032625	-1.2638437350142446	1.3875354788658421	1.4557898240757379	.051519404203287524			29.648364398430289	BRCA	GDSC1
Mitomycin-C	136	DNA crosslinker	DNA replication	cnaBRCA34	5	43	.0029870961161693349	-.1217662460276103	-.11725530738073654			.98765807977070152	-.004510938646873755	.35885541654743813	1.5765331782372471	.99498322291717123			58.528424877480681	BRCA	GDSC1
Mitomycin-C	136	DNA crosslinker	DNA replication	cnaBRCA36	9	39	.18259178100866047	-.34117227446747156	-.066160486597499429			.6724920708314579	-.27501178786997216	1.7663889307711962	1.4454128360472172	.62382652844974718			48.867702611108598	BRCA	GDSC1
Mitomycin-C	136	DNA crosslinker	DNA replication	cnaBRCA38	4	44	.31610502554185432	-.55357621246320554	-.078102377219475008			.10503080042554294	-.47547383524373055	.31372360357576201	1.5535419222322278	.54795777354533481			48.867702611108598	BRCA	GDSC1
Mitomycin-C	136	DNA crosslinker	DNA replication	cnaBRCA39	7	41	.83441071965855673	.91296422795217624	-.29369656202865752			.036656749143451801	1.2066607899808337	1.1661682440692274	1.4835670724854608	.047082150865823326			29.648364398430289	BRCA	GDSC1
Mitomycin-C	136	DNA crosslinker	DNA replication	cnaBRCA42	3	45	.82927514176441652	-1.267848075187006	-.041050338265526773			.24910452625100085	-1.2267977369214793	1.3402257051831019	1.4853762446331693	.17099691294711328			39.384746809160291	BRCA	GDSC1
Mitomycin-C	136	DNA crosslinker	DNA replication	cnaBRCA47	7	41	.32864127879420474	-.53869929666088401	-.045851570021549645			.34226740241484699	-.49284772663933435	1.1425775223209589	1.5461173542814741	.42575859799145632			48.867702611108598	BRCA	GDSC1
Mitomycin-C	136	DNA crosslinker	DNA replication	cnaBRCA48	5	43	.20775255997213493	-.39819157982521675	-.08511282670659627			.74244610801453614	-.31307875311862049	1.9412545455039119	1.4588928533951913	.66222168945731841			49.232492803491098	BRCA	GDSC1
Mitomycin-C	136	DNA crosslinker	DNA replication	cnaBRCA57	5	43	.061032107436794117	-.035173738487180327	-.12732420360636795			.83483867493037023	.092150465119187619	.79582078832367986	1.5609294354808512	.89778737447284196			56.111710904552638	BRCA	GDSC1
Mitomycin-C	136	DNA crosslinker	DNA replication	cnaBRCA58	9	39	.47049357672606423	.44966915874309671	-.24866235579993834			.049214909244119656	.6983315145430351	.67444886267935755	1.6034442682131964	.20966354622128902			41.932709244257815	BRCA	GDSC1
Mitomycin-C	136	DNA crosslinker	DNA replication	cnaBRCA60	3	45	.30447107836019383	-.54756628455747614	-.089069124307495445			.057863813016299115	-.45849716024998066	.092821746092048837	1.5395978938190908	.6120635418507776			48.867702611108598	BRCA	GDSC1
Mitomycin-C	136	DNA crosslinker	DNA replication	cnaBRCA61	3	45	.31919609039692287	.33277837557388451	-.14775876831625279			.6703568667859986	.4805371438901373	1.6660965239013523	1.4977496895961635	.59501546537710692			48.867702611108598	BRCA	GDSC1
Mitomycin-C	136	DNA crosslinker	DNA replication	cnaBRCA62	9	39	.23186270898896449	.16556027466327117	-.18309876716613241			.5788195510713241	.34865904182940355	1.6880400148160986	1.4619707777482167	.53376249323669944			48.867702611108598	BRCA	GDSC1
Mitomycin-C	136	DNA crosslinker	DNA replication	cnaBRCA63	6	42	.27377385188398462	.24249518693921393	-.16918525164630968			.64860140070190153	.41168043858552361	2.0277520524099741	1.4267113997764342	.53356757155793866			48.867702611108598	BRCA	GDSC1
Mitomycin-C	136	DNA crosslinker	DNA replication	cnaBRCA64	8	40	.14165737210994858	.060285150812457444	-.15332726635023458			.73402435885132378	.21361241716269203	1.5931077824652715	1.4921524599106506	.71622251865270525			49.704065607293749	BRCA	GDSC1
Vinorelbine	140	Microtubule destabiliser	Mitosis	ARID1A_mut	5	42	.04640063953144008	-3.6594212660775027	-3.5827664145638689			.9304214864809115	-.076654851513633826	1.7763734735760073	1.6393846065781446	.92230359465885448			97.803147623143744	BRCA	GDSC1
Vinorelbine	140	Microtubule destabiliser	Mitosis	ASH1L_mut	3	44	1.1733116118253937	-5.3324534491319957	-3.4721803498789554			.008099661591789693	-1.8602730992530403	.58410833662121553	1.6170428123365737	.055449786614471495			33.269871968682892	BRCA	GDSC1
Vinorelbine	140	Microtubule destabiliser	Mitosis	BRCA1_mut	4	43	.13687293666077896	-3.7976588947281611	-3.5716897712362177			.73733545466183015	-.22596912349194342	1.1539629104809288	1.6808258036701378	.79464108138882061			95.621483299577775	BRCA	GDSC1
Vinorelbine	140	Microtubule destabiliser	Mitosis	BRCA2_mut	6	41	.96964691120195101	-4.9177832690935519	-3.3967462470124072			.00047305149588155494	-1.5210370220811447	.61403449026724488	1.6495809522562972	.031619119866781342			25.295295893425074	BRCA	GDSC1
Vinorelbine	140	Microtubule destabiliser	Mitosis	CDH1_mut	4	43	.12391593701989155	-3.7781138683020199	-3.5735079132293475			.79707708176553271	-.20460595507267243	1.3953440246147684	1.6679397386644226	.81369281318104369			95.621483299577775	BRCA	GDSC1
Vinorelbine	140	Microtubule destabiliser	Mitosis	NF1_mut	4	43	.1613378538869889	-3.3473029543587955	-3.6135833470845311			.73669682724552166	.26628039272573556	1.382983978229346	1.6679164755968237	.7590200935184972			95.621483299577775	BRCA	GDSC1
Vinorelbine	140	Microtubule destabiliser	Mitosis	PIK3CA_mut	16	31	.085088105764361377	-3.6835671294699428	-3.5431039248564815			.80121202556011639	-.14046320461346129	1.9297913112500682	1.4918611585875412	.7834953629354009			95.621483299577775	BRCA	GDSC1
Vinorelbine	140	Microtubule destabiliser	Mitosis	POLR2B_mut	3	44	.19349182102552803	-3.8898534057096641	-3.5705394437486602			.57695475062192858	-.31931396196100392	.78496787115568101	1.6797038346071533	.74723958807457547			95.621483299577775	BRCA	GDSC1
Vinorelbine	140	Microtubule destabiliser	Mitosis	PTEN_mut	8	39	.58993967317194929	-4.3797173087797647	-3.4291168531238942			.034110222383218702	-.95060045565587048	.89010393728117387	1.7113743926072373	.13551344174110452			57.805660202540253	BRCA	GDSC1
Vinorelbine	140	Microtubule destabiliser	Mitosis	TP53_mut	37	10	.18099715379845091	-3.6543658428328518	-3.3561759557254485			.64205445521777771	-.29818988710740335	1.6078850484857794	1.7971749504027061	.61404848685834801			87.013857088351727	BRCA	GDSC1
Vinorelbine	140	Microtubule destabiliser	Mitosis	cnaBRCA5	6	41	.12100580906711672	-3.7651760093710447	-3.5654204801425302			.77324697071139759	-.19975552922851447	1.5032070429319124	1.668323375062188	.78317259912346515			95.621483299577775	BRCA	GDSC1
Vinorelbine	140	Microtubule destabiliser	Mitosis	cnaBRCA7	4	43	.60371066331123902	-4.4902507544239283	-3.5072626214970772			.042935931787863875	-.98298813292685105	.63588812167344755	1.6768020890421622	.25422765837204708			71.781927069754474	BRCA	GDSC1
Vinorelbine	140	Microtubule destabiliser	Mitosis	cnaBRCA8	3	44	.12467381247824477	-3.3981768593810706	-3.6040628446346998			.89026826359246913	.20588598525362922	2.2628391302487327	1.6173419960353159	.83544112906608203			95.621483299577775	BRCA	GDSC1
Vinorelbine	140	Microtubule destabiliser	Mitosis	cnaBRCA9	4	43	.26373930400516743	-3.1933795133338769	-3.6279018067147559			.56984664184755407	.434522293380879	1.3091175455487742	1.6690943758164907	.61634815437582469			87.013857088351727	BRCA	GDSC1
Vinorelbine	140	Microtubule destabiliser	Mitosis	cnaBRCA10	4	43	1.2826644446684334	-1.7700541770704554	-3.7603041635764698			.065944710743763776	1.9902499865060144	1.4593315745842845	1.5580379489386185	.018074181840803616			21.755086356581259	BRCA	GDSC1
Vinorelbine	140	Microtubule destabiliser	Mitosis	cnaBRCA12	9	38	.25125783508568511	-3.256986159891929	-3.6700110606063854			.51664549662523229	.41302490071445641	1.6738958615869226	1.6372553865984989	.50138635314399305			85.595962577870239	BRCA	GDSC1
Vinorelbine	140	Microtubule destabiliser	Mitosis	cnaBRCA13	10	37	.017723990554453534	-3.5678688182688676	-3.5971515556589551			.96599884438265737	.029282737390087465	1.9670753667772143	1.5635421214166991	.96055808353423289			97.803147623143744	BRCA	GDSC1
Vinorelbine	140	Microtubule destabiliser	Mitosis	cnaBRCA14	21	26	.21394313937487597	-3.3965261685725769	-3.7479325462325352			.46351102736195704	.3514063776599583	1.5227493748970631	1.7323886954772965	.46965877431657621			83.494893211835773	BRCA	GDSC1
Vinorelbine	140	Microtubule destabiliser	Mitosis	cnaBRCA15	22	25	.232673606184295	-3.3878652694121971	-3.7696103926000659			.43350397063425294	.3817451231878688	1.7279830185091176	1.5603064298470171	.4302466404915366			79.430149013822131	BRCA	GDSC1
Vinorelbine	140	Microtubule destabiliser	Mitosis	cnaBRCA16	16	31	.39399035269193067	-3.1691789504653638	-3.8085945978911031			.19888609381212319	.63941564742573931	1.5420841341547158	1.6618671537565166	.20713798327341082			66.284154647491462	BRCA	GDSC1
Vinorelbine	140	Microtubule destabiliser	Mitosis	cnaBRCA17	10	37	.8631449712742707	-4.6468782182499577	-3.3055273935019036			.00043383851957169473	-1.3413508247480541	.65669421542271911	1.7061474520535385	.019536786882535379			21.755086356581259	BRCA	GDSC1
Vinorelbine	140	Microtubule destabiliser	Mitosis	cnaBRCA18	15	32	.73853902893041989	-4.374613369474706	-3.2235654749984195			.0048430693014520267	-1.1510478944762865	.87860574740865038	1.7825393377612349	.022661548288105477			21.755086356581259	BRCA	GDSC1
Vinorelbine	140	Microtubule destabiliser	Mitosis	cnaBRCA19	4	43	.4330531402185232	-4.2405827252824224	-3.5304875544404726			.45595697124172901	-.71009517084194984	1.6269286584755427	1.6406527877742907	.41179871261007317			79.430149013822131	BRCA	GDSC1
Vinorelbine	140	Microtubule destabiliser	Mitosis	cnaBRCA20	3	44	.12371516330911937	-3.7821848715124582	-3.5778804801711961			.55388127089119887	-.2043043913412621	.37491494785216262	1.6874417966791171	.83668797887130564			95.621483299577775	BRCA	GDSC1
Vinorelbine	140	Microtubule destabiliser	Mitosis	cnaBRCA22	17	30	.27131926384453547	-3.8745467479049487	-3.4302000342561958			.36093434315340756	-.44434671364875289	1.5083207879598579	1.7049232923335991	.37621008024802949			79.430149013822131	BRCA	GDSC1
Vinorelbine	140	Microtubule destabiliser	Mitosis	cnaBRCA25	5	42	.98600601099881846	-4.9811381359126914	-3.4254191681549182			.027296806877846545	-1.5557189677577732	1.0843226073919856	1.6179041407021795	.042848527857368465			29.38184767362409	BRCA	GDSC1
Vinorelbine	140	Microtubule destabiliser	Mitosis	cnaBRCA26	14	33	.18098307960470028	-3.8001242315718669	-3.5021683787898139			.59605579653095586	-.29795585278205294	1.7989913288611794	1.5800875112685355	.57324417525188087			85.98662628778213	BRCA	GDSC1
Vinorelbine	140	Microtubule destabiliser	Mitosis	cnaBRCA27	9	38	.22748952726511368	-3.8935425924216318	-3.5192476950072451			.50410667727578029	-.37429489741438671	1.4157437682137404	1.6908741736810795	.54253191394862021			85.595962577870239	BRCA	GDSC1
Vinorelbine	140	Microtubule destabiliser	Mitosis	cnaBRCA28	4	43	.030845359243933713	-3.6375447775386149	-3.5865841077189664			.95989988038963692	-.05096066981964853	1.8200457715313723	1.6394824887482371	.95320762577072249			97.803147623143744	BRCA	GDSC1
Vinorelbine	140	Microtubule destabiliser	Mitosis	cnaBRCA29	7	40	.051260931533730146	-3.5188543928762135	-3.6035328747984123			.90214010139910683	.084678481922198845	1.6261064740945481	1.6558449037870779	.90098815015942169			97.803147623143744	BRCA	GDSC1
Vinorelbine	140	Microtubule destabiliser	Mitosis	cnaBRCA30	5	42	1.7423812333361179	-1.3359277341572331	-3.85937278741152			.0079765200013184653	2.5234450532542869	1.2736145195806114	1.4641986609988238	.00061567679041723059			2.9552485940027067	BRCA	GDSC1
Vinorelbine	140	Microtubule destabiliser	Mitosis	cnaBRCA31	16	31	.56539237507503548	-2.9966587541700758	-3.8976372798499614			.085101574623487067	.90097852567988568	1.6871960486112749	1.5445925242127316	.072862312592454848			38.859900049309253	BRCA	GDSC1
Vinorelbine	140	Microtubule destabiliser	Mitosis	cnaBRCA32	9	38	.47684846741024378	-2.9653347578294049	-3.7390863926738254			.26620180510156749	.77375163484442044	1.8273405466764221	1.57488136082982	.20491494398540677			66.284154647491462	BRCA	GDSC1
Vinorelbine	140	Microtubule destabiliser	Mitosis	cnaBRCA33	6	41	.28294056227458209	-3.9968320890647928	-3.5315195904312504			.29132823214997633	-.4653124986335424	.80136467893347041	1.7211547240527236	.52071856604346656			85.595962577870239	BRCA	GDSC1
Vinorelbine	140	Microtubule destabiliser	Mitosis	cnaBRCA34	5	42	.42134946141147472	-4.2076035485153742	-3.5175066190355513			.23003993453855992	-.69009692947982293	1.0187020275053804	1.686099947128548	.37785852111141327			79.430149013822131	BRCA	GDSC1
Vinorelbine	140	Microtubule destabiliser	Mitosis	cnaBRCA36	9	38	.010265165781824978	-3.5772088924407046	-3.5941688344764127			.9808786707176953	.016959942035708053	1.9248184429579125	1.5870899876000315	.97803147623143738			97.803147623143744	BRCA	GDSC1
Vinorelbine	140	Microtubule destabiliser	Mitosis	cnaBRCA38	4	43	.74012874160515896	-4.6855721615038144	-3.4890931882803442			.017325915255211641	-1.1964789732234702	.62130794031378267	1.6650621641234777	.16369892245692941			60.442679061020087	BRCA	GDSC1
Vinorelbine	140	Microtubule destabiliser	Mitosis	cnaBRCA39	7	40	1.1057935670988521	-2.1484157095849579	-3.8433596443743823			.056093967597664086	1.6949439347894244	1.8807224478082336	1.4719745999787825	.0097601971025445024			21.755086356581259	BRCA	GDSC1
Vinorelbine	140	Microtubule destabiliser	Mitosis	cnaBRCA42	3	44	.58480489542492642	-4.4859598392440923	-3.5298958232804027			.12482469056190036	-.95606401596368951	.71691422668966143	1.6652679639310475	.33230037846555027			79.430149013822131	BRCA	GDSC1
Vinorelbine	140	Microtubule destabiliser	Mitosis	cnaBRCA47	7	40	.48912032007809109	-4.2680465126624565	-3.4724242538358197			.24235714628840158	-.79562225882663684	1.5298393872200593	1.6410246910597872	.23879654611510565			71.638963834531694	BRCA	GDSC1
Vinorelbine	140	Microtubule destabiliser	Mitosis	cnaBRCA48	5	42	.28292677620559514	-4.0069932134078643	-3.5413888017864448			.43558496194949847	-.46560441162141952	1.1090911642365457	1.6889177145519265	.552807258315412			85.595962577870239	BRCA	GDSC1
Vinorelbine	140	Microtubule destabiliser	Mitosis	cnaBRCA57	5	42	.013652478559050133	-3.5707644126291589	-3.5933208018791483			.96969783266276754	.022556389249989373	1.135006611755869	1.6942074141779986	.97710513336490279			97.803147623143744	BRCA	GDSC1
Vinorelbine	140	Microtubule destabiliser	Mitosis	cnaBRCA58	9	38	.55050878085893462	-2.8729232159627802	-3.7609733368001312			.13597641537225097	.88805012083735102	1.4748660599871004	1.6415114968753262	.14451415050635064			57.805660202540253	BRCA	GDSC1
Vinorelbine	140	Microtubule destabiliser	Mitosis	cnaBRCA60	3	44	.5938912979543044	-4.4995692072427795	-3.5289679118259474			.11980700273602583	-.97060129541683215	.71437609930840962	1.6647693558074055	.32492234811009502			79.430149013822131	BRCA	GDSC1
Vinorelbine	140	Microtubule destabiliser	Mitosis	cnaBRCA61	3	44	.48381041390709079	-2.8479998716215271	-3.6415749119819414			.64926715699669546	.79357504036041426	2.5816653271456924	1.5829060664121555	.42174863791062289			79.430149013822131	BRCA	GDSC1
Vinorelbine	140	Microtubule destabiliser	Mitosis	cnaBRCA62	9	38	.3316759984558198	-3.1517507761153976	-3.6949352304481948			.46080863257958204	.54318445433279727	1.9896242517568044	1.551140212239918	.37570737932723186			79.430149013822131	BRCA	GDSC1
Vinorelbine	140	Microtubule destabiliser	Mitosis	cnaBRCA63	6	41	.71571352844573111	-2.5887997099531312	-3.7375731093256399			.2504296913655315	1.1487733993725087	2.124290395646709	1.5278155256329464	.10851962957463113			52.089422195822941	BRCA	GDSC1
Vinorelbine	140	Microtubule destabiliser	Mitosis	cnaBRCA64	8	39	.34333469468085187	-3.1242586084249373	-3.6866468429402697			.4153661341910827	.56238823451533237	1.7193250165056864	1.6225954572188535	.38107560627629555			79.430149013822131	BRCA	GDSC1
NSC-87877	147	SHP-1 (PTPN6)	SHP-2 (PTPN11)	Other	ARID1A_mut	5	42	1.1238895155330051	4.0474179526383463	5.0772100594768999			.20705253394661327	-1.0297921068385536	1.5238367937494131	.83362121874404915	.02183673351453129			52.408160434875093	BRCA	GDSC1
NSC-87877	147	SHP-1 (PTPN6)	SHP-2 (PTPN11)	Other	ASH1L_mut	3	44	2.4310613674860853	3.0768179974516965	5.0965785970196924			.1437827659711361	-2.0197605995679959	1.5083511384284964	.78519903139031089	.00018507578531020999			.88836376948900797	BRCA	GDSC1
NSC-87877	147	SHP-1 (PTPN6)	SHP-2 (PTPN11)	Other	BRCA1_mut	4	43	.71319055145218879	5.5891810244797453	4.9098415851930817			.1800055507438994	.67933943928666363	.77972069749683859	.96369447789139329	.17924695987134331			78.196768029243472	BRCA	GDSC1
NSC-87877	147	SHP-1 (PTPN6)	SHP-2 (PTPN11)	Other	BRCA2_mut	6	41	.7186266549614011	4.37581615531069	5.0542686665696923			.38736725767059471	-.6784525112590023	1.7392770615102617	.79031399548357595	.10712987269545961			73.460484134029443	BRCA	GDSC1
NSC-87877	147	SHP-1 (PTPN6)	SHP-2 (PTPN11)	Other	CDH1_mut	4	43	.043926275160143219	5.0067187263497246	4.9640241245540144			.86969709885322866	.042694601795710163	.39947421474717287	1.0003937384770298	.9334044829223993			96.156291630780757	BRCA	GDSC1
NSC-87877	147	SHP-1 (PTPN6)	SHP-2 (PTPN11)	Other	NF1_mut	4	43	.0061982790630894114	4.9621455236948497	4.9681704689870259			.99040903165245542	-.0060249452921761204	.88911687674483597	.97768885598175803	.99059186522859044			99.059186522859051	BRCA	GDSC1
NSC-87877	147	SHP-1 (PTPN6)	SHP-2 (PTPN11)	Other	PIK3CA_mut	16	31	.0900331332097839	4.9099894989789172	4.9974219444373826			.78680220270976509	-.087432445458465402	1.1056437701901656	.8963090037857161	.77126497826435836			93.589563109563528	BRCA	GDSC1
NSC-87877	147	SHP-1 (PTPN6)	SHP-2 (PTPN11)	Other	POLR2B_mut	3	44	.59100406434681874	4.4356166775157062	5.0039332324698735			.70792300319134527	-.56831655495416733	2.2742899956056997	.8527192771570915	.32725470721913752			78.196768029243472	BRCA	GDSC1
NSC-87877	147	SHP-1 (PTPN6)	SHP-2 (PTPN11)	Other	PTEN_mut	8	39	.32238557750171459	4.7095975234320377	5.0205931300965432			.52582512719021723	-.31099560666450543	1.2660549496184492	.89818793675740227	.41057202449879826			78.829828703769266	BRCA	GDSC1
NSC-87877	147	SHP-1 (PTPN6)	SHP-2 (PTPN11)	Other	TP53_mut	37	10	.48138180710391709	5.0652567014125136	4.6065414308958532			.27901172674728913	.45871527051666039	.88270895430837626	1.193114096811176	.18356202620222989			78.196768029243472	BRCA	GDSC1
NSC-87877	147	SHP-1 (PTPN6)	SHP-2 (PTPN11)	Other	cnaBRCA5	6	41	.61544737211107314	5.4783950972987974	4.8929156506689937			.023578447492910385	.58547944662980367	.42327642427471263	.99785417452184177	.165995712693702			78.196768029243472	BRCA	GDSC1
NSC-87877	147	SHP-1 (PTPN6)	SHP-2 (PTPN11)	Other	cnaBRCA7	4	43	.44697912270754014	5.3619703523381776	4.9309774616713682			.46924202568499002	.43099289066680946	1.0230700916946758	.95989445405511764	.39704120873624005			78.829828703769266	BRCA	GDSC1
NSC-87877	147	SHP-1 (PTPN6)	SHP-2 (PTPN11)	Other	cnaBRCA8	3	44	.28033916413758286	5.2221407037709691	4.9503065943161051			.36726723735030398	.27183410945486397	.38734650502705836	.98843174072205731	.6407598975831299			85.434653011083981	BRCA	GDSC1
NSC-87877	147	SHP-1 (PTPN6)	SHP-2 (PTPN11)	Other	cnaBRCA9	4	43	.68332354920437577	5.5641250802623716	4.9121723707016756			.0050508620742249219	.65195270956069606	.25809631233509578	.98516586793481098	.19778539962571928			78.196768029243472	BRCA	GDSC1
NSC-87877	147	SHP-1 (PTPN6)	SHP-2 (PTPN11)	Other	cnaBRCA10	4	43	.26729779558308653	4.7306346662958099	4.9897063626985654			.63130610587780667	-.25907169640275551	.94521712112709211	.97091709472381205	.61161225321435686			85.434653011083981	BRCA	GDSC1
NSC-87877	147	SHP-1 (PTPN6)	SHP-2 (PTPN11)	Other	cnaBRCA12	9	38	.2584679257251658	4.7656156058720578	5.0155097844308685			.53840879490856475	-.24989417855881069	1.0886446956981219	.93841311961244667	.48925078228953378			85.434653011083981	BRCA	GDSC1
NSC-87877	147	SHP-1 (PTPN6)	SHP-2 (PTPN11)	Other	cnaBRCA13	10	37	.1566049868138685	5.0872387813471969	4.9353384985878259			.63810544284110982	.15190028275937095	.85799615605982826	.9959840143084111	.66247648157534123			85.942894907071292	BRCA	GDSC1
NSC-87877	147	SHP-1 (PTPN6)	SHP-2 (PTPN11)	Other	cnaBRCA14	21	26	.15238371299035894	5.0493533477967629	4.9016727675957501			.60246943622367333	.14768058020101282	.91871018428407747	1.0076618512639408	.60604052619131421			85.434653011083981	BRCA	GDSC1
NSC-87877	147	SHP-1 (PTPN6)	SHP-2 (PTPN11)	Other	cnaBRCA15	22	25	.14422609413100004	5.042027609414375	4.9022121941642123			.61879790976086957	.13981541525016272	.84012595953234248	1.0698070073209072	.62414767921749403			85.434653011083981	BRCA	GDSC1
NSC-87877	147	SHP-1 (PTPN6)	SHP-2 (PTPN11)	Other	cnaBRCA16	16	31	.36960889367192168	5.2009182113922332	4.8472651896434131			.21717633126430341	.35365302174882007	.86690425093736978	.99876178425048812	.2361501661038875			78.196768029243472	BRCA	GDSC1
NSC-87877	147	SHP-1 (PTPN6)	SHP-2 (PTPN11)	Other	cnaBRCA17	10	37	.24392509334092333	4.7819651799980516	5.0178448773308375			.52916775464935628	-.23587969733278591	1.0441453960692022	.94675355852913656	.49723401153729374			85.434653011083981	BRCA	GDSC1
NSC-87877	147	SHP-1 (PTPN6)	SHP-2 (PTPN11)	Other	cnaBRCA18	15	32	.35583451083696177	4.7354744668879141	5.076493601809462			.26106786693456674	-.3410191349215479	.94299333437280664	.9652259696388249	.26149245195258469			78.196768029243472	BRCA	GDSC1
NSC-87877	147	SHP-1 (PTPN6)	SHP-2 (PTPN11)	Other	cnaBRCA19	4	43	.46869867251595076	5.3808021066823866	4.9292256705695809			.16164301942072384	.45157643611280562	.47606278865704904	.98913523834851957	.3746928468067916			78.196768029243472	BRCA	GDSC1
NSC-87877	147	SHP-1 (PTPN6)	SHP-2 (PTPN11)	Other	cnaBRCA20	3	44	.6528415395028867	5.5539911456232964	4.9276804278261741			.0081467343584141604	.62631071779712233	.21533902616253026	.98031873939867265	.27974541524858071			78.196768029243472	BRCA	GDSC1
NSC-87877	147	SHP-1 (PTPN6)	SHP-2 (PTPN11)	Other	cnaBRCA22	17	30	.50939798207369691	5.2742662599653247	4.793912861393701			.085343787523738154	.48035339857162374	.83230185555500125	.99881136917219249	.10027903717160898			73.460484134029443	BRCA	GDSC1
NSC-87877	147	SHP-1 (PTPN6)	SHP-2 (PTPN11)	Other	cnaBRCA25	5	42	.6231518725468248	4.4365128884744696	5.0308892337821236			.3221008054633544	-.59437634530765404	1.1560232666810379	.93174935800476011	.19443668367816863			78.196768029243472	BRCA	GDSC1
NSC-87877	147	SHP-1 (PTPN6)	SHP-2 (PTPN11)	Other	cnaBRCA26	14	33	.08689945888312943	5.0269171983657968	4.9425173177000108			.75350418321842916	.084399880665785965	.723271776380912	1.055460245266558	.78652122265908164			93.589563109563528	BRCA	GDSC1
NSC-87877	147	SHP-1 (PTPN6)	SHP-2 (PTPN11)	Other	cnaBRCA27	9	38	.34721447926579008	5.2379127403938623	4.9036499367809681			.22030355914901734	.33426280361289429	.61688177993366089	1.0222011144345953	.35395534625050207			78.196768029243472	BRCA	GDSC1
NSC-87877	147	SHP-1 (PTPN6)	SHP-2 (PTPN11)	Other	cnaBRCA28	4	43	.1203825016450942	4.860663354857051	4.9776106707393799			.8129568686888663	-.11694731588232887	.87179095462202127	.97819538718512156	.81890867720868099			93.589563109563528	BRCA	GDSC1
NSC-87877	147	SHP-1 (PTPN6)	SHP-2 (PTPN11)	Other	cnaBRCA29	7	40	.035327245046403409	4.9968802967198584	4.962543754604563			.92606757885607838	.034336542115295465	.85765664731366764	.98836846783127474	.93166903478995011			96.156291630780757	BRCA	GDSC1
NSC-87877	147	SHP-1 (PTPN6)	SHP-2 (PTPN11)	Other	cnaBRCA30	5	42	.17587687700740856	5.12019531505657	4.9494984687128252			.78168322653175704	.17069684634374482	1.2571618273717704	.93790735388307467	.71181209679938295			89.913106964132581	BRCA	GDSC1
NSC-87877	147	SHP-1 (PTPN6)	SHP-2 (PTPN11)	Other	cnaBRCA31	16	31	.54454845402989949	5.3052435273501111	4.7934198652780555			.075192148239659556	.51182366207205554	.86834775381083285	.97371320855870747	.083670747136405793			73.460484134029443	BRCA	GDSC1
NSC-87877	147	SHP-1 (PTPN6)	SHP-2 (PTPN11)	Other	cnaBRCA32	9	38	.3918339465684561	5.2718479170018151	4.8956126581106636			.079360340462621692	.3762352588911515	.36513798372724604	1.045218980676434	.29616279124530609			78.196768029243472	BRCA	GDSC1
NSC-87877	147	SHP-1 (PTPN6)	SHP-2 (PTPN11)	Other	cnaBRCA33	6	41	.26135304912764418	4.746919318678672	4.9999608865646215			.49283772709411489	-.25304156788594945	.77278659977949049	.98991614157903651	.55288792187454172			85.434653011083981	BRCA	GDSC1
NSC-87877	147	SHP-1 (PTPN6)	SHP-2 (PTPN11)	Other	cnaBRCA34	5	42	.11946018935280774	5.0713507991317002	4.9553132920372152			.75858541223832876	.11603750709448502	.72981664866993179	.9917685541465221	.80179436612566024			93.589563109563528	BRCA	GDSC1
NSC-87877	147	SHP-1 (PTPN6)	SHP-2 (PTPN11)	Other	cnaBRCA36	9	38	.027342685908170135	4.9461703346622894	4.9727468223489719			.94173053131964979	-.026576487686682526	.95749847709100755	.97508037184232721	.94153035555139486			96.156291630780757	BRCA	GDSC1
NSC-87877	147	SHP-1 (PTPN6)	SHP-2 (PTPN11)	Other	cnaBRCA38	4	43	.29467946929975813	4.7065167047660763	4.9919498940036569			.57003570045036045	-.28543318923758054	.86878301610903297	.97536300009607679	.57574187308258185			85.434653011083981	BRCA	GDSC1
NSC-87877	147	SHP-1 (PTPN6)	SHP-2 (PTPN11)	Other	cnaBRCA39	7	40	.2631060896994567	5.1843256749375337	4.92974081341647			.49844830649979077	.25458486152106374	.86176816850022431	.98288561713039979	.52401055508002692			85.434653011083981	BRCA	GDSC1
NSC-87877	147	SHP-1 (PTPN6)	SHP-2 (PTPN11)	Other	cnaBRCA42	3	44	.31520571016548976	4.6817082914161867	4.987154258794841			.65094094261832269	-.30544596737865426	.99069398544559906	.9680178120695262	.5999276186441691			85.434653011083981	BRCA	GDSC1
NSC-87877	147	SHP-1 (PTPN6)	SHP-2 (PTPN11)	Other	cnaBRCA47	7	40	.47793691958674756	4.5781230828172017	5.0358262670375273			.35548894289675415	-.45770318422032563	1.1663773072109422	.92136792760575281	.2495401710949125			78.196768029243472	BRCA	GDSC1
NSC-87877	147	SHP-1 (PTPN6)	SHP-2 (PTPN11)	Other	cnaBRCA48	5	42	.87665430831517022	5.7016547953231109	4.8802771020144275			.030297969680446818	.82137769330868338	.58831901319588709	.96423315983799807	.070438106415295201			73.460484134029443	BRCA	GDSC1
NSC-87877	147	SHP-1 (PTPN6)	SHP-2 (PTPN11)	Other	cnaBRCA57	5	42	.83654029607722857	5.6702993473391903	4.8840098934410845			.0044549613939301423	.78628945389810578	.37668508930595596	.97765928881125164	.083795323284905215			73.460484134029443	BRCA	GDSC1
NSC-87877	147	SHP-1 (PTPN6)	SHP-2 (PTPN11)	Other	cnaBRCA58	9	38	.17576816594488179	4.8298649096043205	5.0002928440732264			.58433132295678081	-.17042793446890592	.77229585604166262	1.007211959695653	.63769445892268162			85.434653011083981	BRCA	GDSC1
NSC-87877	147	SHP-1 (PTPN6)	SHP-2 (PTPN11)	Other	cnaBRCA60	3	44	.069027900071216522	5.0304631929087158	4.9633755155112587			.91822234101905775	.067087677397457135	.98338054324199953	.97135454761697693	.90841991431561642			96.156291630780757	BRCA	GDSC1
NSC-87877	147	SHP-1 (PTPN6)	SHP-2 (PTPN11)	Other	cnaBRCA61	3	44	.55300066888708388	5.4661491632922372	4.9336696538942002			.00098263536045000658	.53247950939803701	.047217616156333825	.98497694227423394	.35899912130005829			78.196768029243472	BRCA	GDSC1
NSC-87877	147	SHP-1 (PTPN6)	SHP-2 (PTPN11)	Other	cnaBRCA62	9	38	.37914218256932736	5.2622224742002466	4.8978923682478772			.25971600028906455	.36433010595236937	.79686650659954128	.99284808884770004	.31189658252240632			78.196768029243472	BRCA	GDSC1
NSC-87877	147	SHP-1 (PTPN6)	SHP-2 (PTPN11)	Other	cnaBRCA63	6	41	.47790652024537161	5.3676193822751843	4.909126730916352			.31912787932251496	.45849265135883233	.97455628229067115	.95746297053875173	.28005606327310711			78.196768029243472	BRCA	GDSC1
NSC-87877	147	SHP-1 (PTPN6)	SHP-2 (PTPN11)	Other	cnaBRCA64	8	39	.061461293546903814	5.0172175750441088	4.9574915810479148			.87978489271277305	.059725993996194049	.99646324004021214	.96714769522824318	.87488607467195623			96.156291630780757	BRCA	GDSC1
Bicalutamide	150	AR	Hormone-related	ARID1A_mut	5	43	.06228297777118149	2.672280321954152	2.7073240269510701			.89921220306226046	-.035043704996918112	.55596862173370498	.56328548287960045	.89570473828884611			17.91409476577693	BRCA	GDSC1
Bicalutamide	150	AR	Hormone-related	ASH1L_mut	3	45	.36941114031488181	2.5095852136396517	2.7166128695055067			.55182717914147073	-.20702765586585503	.49872612174058933	.56307005656427844	.53862961005915766			17.898048787715453	BRCA	GDSC1
Bicalutamide	150	AR	Hormone-related	BRCA1_mut	4	44	.34670459029428941	2.8816748683293851	2.6874917112579366			.44477700274101628	.19418315707144851	.42594350034186501	.56826059871536239	.51007551382588145			17.898048787715453	BRCA	GDSC1
Bicalutamide	150	AR	Hormone-related	BRCA2_mut	6	42	.21762179318094796	2.8105452980939289	2.6884062614310285			.58512551939972346	.12213903666290049	.47716959264097392	.57065076876706733	.6204132162939191			17.898048787715453	BRCA	GDSC1
Bicalutamide	150	AR	Hormone-related	CDH1_mut	4	44	1.8935981042606918	1.8422194408273445	2.7819876592126676			.026865140650514558	-.9397682183853231	.49543454950546639	.49634647289273465	.00071810605681035225			.71810605681035244	BRCA	GDSC1
Bicalutamide	150	AR	Hormone-related	MLL3_mut	3	45	.25211982323049109	2.5709162719455123	2.7125241322851159			.70800532068305955	-.1416078603396036	.55932066946686654	.56177539025664014	.67439829913804128			17.898048787715453	BRCA	GDSC1
Bicalutamide	150	AR	Hormone-related	NF1_mut	5	43	.20863127739049533	2.8086305146163761	2.6914693533856946			.30811403640048657	.11716116123068154	.1525679209012146	.58581476383075481	.66088495856637652			17.898048787715453	BRCA	GDSC1
Bicalutamide	150	AR	Hormone-related	PIK3CA_mut	17	31	.12504778471053704	2.7490375204444248	2.6787966748745653			.69650472853474366	.070240845569859545	.62343655625975669	.52583801738094205	.68054829925128224			17.898048787715453	BRCA	GDSC1
Bicalutamide	150	AR	Hormone-related	POLR2B_mut	3	45	.27038898424903923	2.8460095333749211	2.6941845815231553			.65854060982334395	.15182495185176581	.50266383650707447	.56403447909507787	.65235233770569467			17.898048787715453	BRCA	GDSC1
Bicalutamide	150	AR	Hormone-related	PTEN_mut	8	40	.72416681532736504	2.3762776340987677	2.7691528423969158			.13796510620689267	-.39287520829814815	.64093454925625992	.52289925816810501	.0678852306994399			11.794997749202514	BRCA	GDSC1
Bicalutamide	150	AR	Hormone-related	TP53_mut	38	10	.84791357305161741	2.7974517169906843	2.3473169523020774			.029602245838178023	.45013476468860691	.53298368487963166	.52210820002239888	.021218353438207101			10.105411989665248	BRCA	GDSC1
Bicalutamide	150	AR	Hormone-related	cnaBRCA5	6	42	.22629214900927239	2.8147789449132241	2.6878014547425573			.53964889705010366	.12697749017066684	.43344152397178415	.5747555704122066	.60659449288068323			17.898048787715453	BRCA	GDSC1
Bicalutamide	150	AR	Hormone-related	cnaBRCA7	4	44	.12068688748597764	2.7658953904948995	2.6980171183337993			.740013603534732	.067878272161100206	.3444224561834221	.57456420491472004	.81826367062463712			17.898048787715453	BRCA	GDSC1
Bicalutamide	150	AR	Hormone-related	cnaBRCA8	3	45	.22775354263079178	2.5837039670069113	2.7116716192810228			.73126353830562163	-.12796765227411155	.55258118748554075	.56228751448730652	.70425414843280287			17.898048787715453	BRCA	GDSC1
Bicalutamide	150	AR	Hormone-related	cnaBRCA9	4	44	.081275941387619982	2.7455898303857627	2.699863078343721			.89474534130257488	.045726752042041685	.62026263767597556	.55836687988899592	.87700439059805679			17.898048787715453	BRCA	GDSC1
Bicalutamide	150	AR	Hormone-related	cnaBRCA10	4	44	.61137919447789735	3.0144653912530202	2.6754198455376059			.032408969903535916	.33904554571541423	.20275987869073001	.57107167033523298	.24774775765906482			16.516517177270991	BRCA	GDSC1
Bicalutamide	150	AR	Hormone-related	cnaBRCA12	9	39	.28425140871297022	2.8328185490897928	2.6738709699194518			.33977393726798744	.15894757917034097	.39519097224597766	.58790338744797532	.44602244517768674			17.898048787715453	BRCA	GDSC1
Bicalutamide	150	AR	Hormone-related	cnaBRCA13	10	38	.12659644912591514	2.647350297924226	2.718495573405908			.78490621270987848	-.071145275481681924	.76243585897640942	.50124871785917802	.72332009610834258			17.898048787715453	BRCA	GDSC1
Bicalutamide	150	AR	Hormone-related	cnaBRCA14	21	27	.092661019529286126	2.7329733972061696	2.6808849417532294			.75164400452629088	.052088455452940163	.56192108253698236	.56230814792835249	.75157024088546154			17.898048787715453	BRCA	GDSC1
Bicalutamide	150	AR	Hormone-related	cnaBRCA15	22	26	.048746164456781996	2.6888190196592925	2.716242936006243			.86715029718514258	-.027423916346950516	.56321655125204484	.56205604227650119	.86710517750010196			17.898048787715453	BRCA	GDSC1
Bicalutamide	150	AR	Hormone-related	cnaBRCA16	16	32	.28867208028225311	2.8109441174491026	2.6500384027962856			.35472324655160736	.160905714652817	.56060366295437314	.55584268130913039	.35070916095916682			17.898048787715453	BRCA	GDSC1
Bicalutamide	150	AR	Hormone-related	cnaBRCA17	11	37	.34987239156142791	2.5535850845021089	2.7482945632200959			.34598942281215617	-.19470947871798705	.5938745108574629	.5456845330706388	.31362947598527635			17.898048787715453	BRCA	GDSC1
Bicalutamide	150	AR	Hormone-related	cnaBRCA18	16	32	.25816857807613397	2.6075557194339956	2.7517326018038388			.3912503405096186	-.14417688236984327	.52524259117714167	.573843386346511	.40349374190116427			17.898048787715453	BRCA	GDSC1
Bicalutamide	150	AR	Hormone-related	cnaBRCA19	4	44	.11663016827255519	2.7638061989264755	2.6982070448400193			.8402008679082551	.065599154086456224	.58059436180394808	.56116696485730588	.82426768624346169			17.898048787715453	BRCA	GDSC1
Bicalutamide	150	AR	Hormone-related	cnaBRCA20	3	45	.39673484617744365	2.9119857623934098	2.689786166255256			.068172061830587882	.22219959613815377	.1208663438358646	.57207814250812139	.50915261942452106			17.898048787715453	BRCA	GDSC1
Bicalutamide	150	AR	Hormone-related	cnaBRCA22	18	30	.16483373434997856	2.7614580433806797	2.6690029995938174			.61792894028892953	.092455043786862312	.68562533811012893	.47272312962958457	.58302995481423825			17.898048787715453	BRCA	GDSC1
Bicalutamide	150	AR	Hormone-related	cnaBRCA23	3	45	.81717058289157241	2.2810856691703392	2.731846172470128			.51392911524269014	-.45076050329978878	.99032637182363381	.52299741564073976	.17720166021945807			16.516517177270991	BRCA	GDSC1
Bicalutamide	150	AR	Hormone-related	cnaBRCA24	3	45	1.3326847851501387	2.035889802013068	2.7481925636139457			.26014496842892448	-.71230276160087769	.79765201183286183	.51936625108815082	.030316235968995731			10.105411989665248	BRCA	GDSC1
Bicalutamide	150	AR	Hormone-related	cnaBRCA25	6	42	.80732664345775196	2.320143485408408	2.7584636632432455			.19024621291463406	-.43832017783483757	.69708172328276574	.52101774051293703	.070769986495215056			11.794997749202514	BRCA	GDSC1
Bicalutamide	150	AR	Hormone-related	cnaBRCA26	15	33	.048646128572424001	2.7224896914982741	2.6951208907937168			.86870625463189199	.027368800704557383	.49689142505361683	.58906089924743277	.8765450010713276			17.898048787715453	BRCA	GDSC1
Bicalutamide	150	AR	Hormone-related	cnaBRCA27	9	39	.15748864325645046	2.6318047774577225	2.720258763373006			.69592937109095365	-.088453985915283528	.60636096823940422	.55177953326142826	.6721850254131585			17.898048787715453	BRCA	GDSC1
Bicalutamide	150	AR	Hormone-related	cnaBRCA28	4	44	.634901974764432	2.3812897608338481	2.7329812664848037			.49630515355576021	-.35169150565095553	.90432863542343866	.52075879504276956	.23028470618762045			16.516517177270991	BRCA	GDSC1
Bicalutamide	150	AR	Hormone-related	cnaBRCA29	7	41	.54178226941452712	2.4480745458875397	2.7473125109135119			.3902689652488342	-.29923796502597222	.83768802466873582	.49553974543357471	.19178656812222716			16.516517177270991	BRCA	GDSC1
Bicalutamide	150	AR	Hormone-related	cnaBRCA30	5	43	.57968626868895956	2.991248820737761	2.6702346666273944			.4305082114170411	.3210141541103666	.80811612363735474	.52313893291203362	.2261212974969907			16.516517177270991	BRCA	GDSC1
Bicalutamide	150	AR	Hormone-related	cnaBRCA31	16	32	.380377356909475	2.8440455420263935	2.6334876905076401			.24392440627834561	.21055785151875339	.59959817404617666	.52983367916144941	.22041944265162966			16.516517177270991	BRCA	GDSC1
Bicalutamide	150	AR	Hormone-related	cnaBRCA32	9	39	.49494580000050625	2.9257017297812187	2.6524363897598917			.028222400843939517	.27326534002132696	.21453598714612956	.5994262356410911	.18733952016768177			16.516517177270991	BRCA	GDSC1
Bicalutamide	150	AR	Hormone-related	cnaBRCA33	6	42	.60558946321928775	2.4115241314039801	2.7454092852438783			.19565358623664467	-.33388515383989814	.52880523362290399	.55402444307560961	.17195064929274934			16.516517177270991	BRCA	GDSC1
Bicalutamide	150	AR	Hormone-related	cnaBRCA34	5	43	.087039966934555749	2.7475376640209634	2.6985731732223708			.77039555757461664	.048964490798592664	.30364519924346606	.58122545166764628	.85465703782917457			17.898048787715453	BRCA	GDSC1
Bicalutamide	150	AR	Hormone-related	cnaBRCA36	9	39	.0065408535124680074	2.7066643831547825	2.7029834697506079			.98245911902218586	.0036809134041746461	.40550062433992734	.59055198254073027	.98596461994504514			19.332639606765596	BRCA	GDSC1
Bicalutamide	150	AR	Hormone-related	cnaBRCA38	4	44	.41817884775482134	2.4894387518099941	2.723149540032427			.30247129812928641	-.23371078822243296	.36277232320258007	.57004733196186574	.42739210068657052			17.898048787715453	BRCA	GDSC1
Bicalutamide	150	AR	Hormone-related	cnaBRCA39	7	41	.29648148784115502	2.8453821374625679	2.6794795074738733			.60060715153565303	.16590262998869454	.77109816381296969	.52048017850465256	.47214447097936874			17.898048787715453	BRCA	GDSC1
Bicalutamide	150	AR	Hormone-related	cnaBRCA42	3	45	.36905166118952742	2.5097725232312276	2.716600382199402			.4896493939260701	-.20682785896817446	.41996533338322439	.56598774043534994	.53902323352466708			17.898048787715453	BRCA	GDSC1
Bicalutamide	150	AR	Hormone-related	cnaBRCA47	7	41	.072119616089855121	2.738329121419977	2.6977568516762664			.85015799900635347	.040572269743710532	.49889644434645469	.57150851415899206	.8607936468205738			17.898048787715453	BRCA	GDSC1
Bicalutamide	150	AR	Hormone-related	cnaBRCA48	5	43	.085173153288482836	2.7465975496806752	2.6986824888433345			.86526620665270682	.047915060837340651	.56818811762601629	.5620217151225575	.85773961292084488			17.898048787715453	BRCA	GDSC1
Bicalutamide	150	AR	Hormone-related	cnaBRCA57	5	43	.55407320973550078	2.9789195739701069	2.6716682999724704			.027182596315804768	.30725127399763652	.19846247951605164	.57709679519272461	.24697607195139915			16.516517177270991	BRCA	GDSC1
Bicalutamide	150	AR	Hormone-related	cnaBRCA58	9	39	.17270406185911261	2.7824546269757691	2.6854934134842265			.61166894462367161	.096961213491542519	.48674623469779316	.57591995350006875	.64269018337403883			17.898048787715453	BRCA	GDSC1
Bicalutamide	150	AR	Hormone-related	cnaBRCA60	3	45	1.1189872467906183	2.1346889902752899	2.7416059510631308			.37488186273290114	-.60691696078784085	.92835541740746175	.51804792549638656	.066925031900168186			11.794997749202514	BRCA	GDSC1
Bicalutamide	150	AR	Hormone-related	cnaBRCA61	3	45	.17746271667571692	2.7972106193766559	2.697437842456373			.61932818721651661	.099772776920282968	.2790511421539123	.57176702168344284	.76733777124487612			17.898048787715453	BRCA	GDSC1
Bicalutamide	150	AR	Hormone-related	cnaBRCA62	9	39	.38011032194713235	2.5318335018009046	2.7433290577553495			.45527689153199169	-.21149555595444491	.77957982146201443	.49680715276820586	.30938085101800683			17.898048787715453	BRCA	GDSC1
Bicalutamide	150	AR	Hormone-related	cnaBRCA63	6	42	.12208671670912673	2.7637398246264886	2.6950927576406625			.85742508849735122	.068647066985826122	.8720024684939226	.51184567687961247	.78093425017989659			17.898048787715453	BRCA	GDSC1
Bicalutamide	150	AR	Hormone-related	cnaBRCA64	8	40	.2302746062583291	2.5960952453783817	2.7251893201409927			.66493027655194459	-.12909407476261103	.78021001626690123	.51130582072184394	.55504664387076752			17.898048787715453	BRCA	GDSC1
QS11	151	ARFGAP1	Other	ARID1A_mut	5	43	.14508399877057007	3.9178973307722798	3.7063392851471626			.81447651863153747	.21155804562511715	1.8408017427742602	1.416355036102104	.76018624243190835			74.72243435550071	BRCA	GDSC1
QS11	151	ARFGAP1	Other	ASH1L_mut	3	45	1.3313881660275013	1.9978171268599778	3.8437472118802103			.11601548034312993	-1.8459300850202325	1.256747694460792	1.3920795375530621	.030469625068976398			74.27925622325489	BRCA	GDSC1
QS11	151	ARFGAP1	Other	BRCA1_mut	4	44	.36683650943117563	4.2166036005427108	3.6839923071140586			.51088019263496398	.53261129342865221	1.3958009256704511	1.4557371868690157	.48594534768835473			74.72243435550071	BRCA	GDSC1
QS11	151	ARFGAP1	Other	BRCA2_mut	6	42	.67891840882244714	2.8832002402998245	3.8491160588902495			.17613010655379449	-.96591581859042508	1.4614719954576159	1.417930018026913	.12665784291113971			74.27925622325489	BRCA	GDSC1
QS11	151	ARFGAP1	Other	CDH1_mut	4	44	.70920957665124862	2.7979015936466434	3.8129652168318824			.05756207579229345	-1.015063623185239	.72727644615746001	1.4678294827785883	.18107731320324008			74.27925622325489	BRCA	GDSC1
QS11	151	ARFGAP1	Other	MLL3_mut	3	45	.48540211222406909	3.0688660725796968	3.7723439488322295			.54508957035434158	-.70347787625253266	1.6740575870603118	1.4382160142731919	.41981384708380143			74.72243435550071	BRCA	GDSC1
QS11	151	ARFGAP1	Other	NF1_mut	5	43	.26508634650466895	4.0738291761580836	3.6882076752185804			.45390881500456515	.3856215009395032	.95598802348215461	1.4935380013760291	.57750007409039172			74.72243435550071	BRCA	GDSC1
QS11	151	ARFGAP1	Other	PIK3CA_mut	17	31	.13412782763312764	3.6022044068442005	3.7975677741560645			.67792299435699788	-.19536336731186399	1.6387457507779366	1.3493507303262522	.65881556225198423			74.72243435550071	BRCA	GDSC1
QS11	151	ARFGAP1	Other	POLR2B_mut	3	45	.7410960573655474	2.730841150563021	3.7948789436333414			.37700059519627355	-1.0640377930703204	1.6357036314027318	1.4260081377627354	.22021903505732429			74.27925622325489	BRCA	GDSC1
QS11	151	ARFGAP1	Other	PTEN_mut	8	40	.35345485600387544	3.3022772141197851	3.8135964550557779			.40141761623317063	-.51131924093599279	1.5180047218071582	1.4334458513431654	.36620267228747883			74.27925622325489	BRCA	GDSC1
QS11	151	ARFGAP1	Other	TP53_mut	38	10	.46841242268789368	3.8682042711719049	3.1970313610657008			.28694978411995942	.67117291010620406	1.3362905302305903	1.77554814217544	.19404561637895681			74.27925622325489	BRCA	GDSC1
QS11	151	ARFGAP1	Other	cnaBRCA5	6	42	.56011974727274383	4.4312939038245913	3.627959821243854			.20975834723495179	.80333408258073735	1.3124923280579974	1.4483634071018716	.20578150984460791			74.27925622325489	BRCA	GDSC1
QS11	151	ARFGAP1	Other	cnaBRCA7	4	44	.58108857182757945	4.4956340457984325	3.6586259029999018			.11403119780637834	.83700814279853075	.76645840178907787	1.4759946248707465	.27161851465991643			74.27925622325489	BRCA	GDSC1
QS11	151	ARFGAP1	Other	cnaBRCA8	3	45	.13011329985001704	3.9063368144537489	3.7165125660406262			.89238284430989401	.18982424841312273	2.1307637766184917	1.4208481148734116	.82823327093674437			74.72243435550071	BRCA	GDSC1
QS11	151	ARFGAP1	Other	cnaBRCA9	4	44	.011048484520430996	3.7431597214432006	3.7270326597594678			.98802867918178805	.016127061683732791	1.9482531630917528	1.4193123075423357	.98321252892482036			77.114708150966337	BRCA	GDSC1
QS11	151	ARFGAP1	Other	cnaBRCA10	4	44	.95299136327631884	4.9597172892453942	3.6164365172319961			.0041683296317544978	1.3432807720133981	.52817000655965551	1.4511921985477971	.074523152700411682			74.27925622325489	BRCA	GDSC1
QS11	151	ARFGAP1	Other	cnaBRCA12	9	39	.53004919181767751	4.3434206695648925	3.5864433304898817			.18471245394830269	.75697733907501075	1.4599441465270038	1.4213373882539517	.15852306743835265			74.27925622325489	BRCA	GDSC1
QS11	151	ARFGAP1	Other	cnaBRCA13	10	38	.21645725812355993	3.4792470596907998	3.7939369820600373			.49642162848739169	-.31468992236923743	1.2052630378766149	1.5080983883987329	.54549651599193005			74.72243435550071	BRCA	GDSC1
QS11	151	ARFGAP1	Other	cnaBRCA14	21	27	.04166023135141881	3.7625746907855735	3.7017780521737915			.88487693561139003	.060796638611781972	1.3484864963584435	1.5391966658535041	.88677074471085049			74.72243435550071	BRCA	GDSC1
QS11	151	ARFGAP1	Other	cnaBRCA15	22	26	.071689657478708743	3.6717325252502748	3.7763061676801284			.80392594733334177	-.10457364242985356	1.3731841776061693	1.526834859112238	.8056408037479269			74.72243435550071	BRCA	GDSC1
QS11	151	ARFGAP1	Other	cnaBRCA16	16	32	.19945432096160476	3.9215791420610189	3.6317753013191592			.50432264346519728	.28980384074185972	1.3504185904371679	1.5000962881295408	.51801992107874462			74.72243435550071	BRCA	GDSC1
QS11	151	ARFGAP1	Other	cnaBRCA17	11	37	.036704171950652849	3.7696696017786135	3.7161002782601251			.91677733644771064	.053569323518488421	1.4740210494379731	1.4554261609289179	.91534982085488337			74.72243435550071	BRCA	GDSC1
QS11	151	ARFGAP1	Other	cnaBRCA18	16	32	.052586835563921047	3.7795331290741179	3.7027983078126097			.85936684629962123	.076734821261508213	1.3469286043951152	1.5105351148928914	.8643890858758696			74.72243435550071	BRCA	GDSC1
QS11	151	ARFGAP1	Other	cnaBRCA19	4	44	.03328360147813398	3.7729090969886991	3.7243281710735134			.96491426173463246	.048580925915185702	2.0036313226896367	1.4138599234462188	.94945878626399627			75.956702901119726	BRCA	GDSC1
QS11	151	ARFGAP1	Other	cnaBRCA20	3	45	.23634233345019942	4.0512461426963275	3.7068519441577874			.68744809784902894	.34439419853854014	1.2557787509071328	1.4656810422580318	.69367355592505997			74.72243435550071	BRCA	GDSC1
QS11	151	ARFGAP1	Other	cnaBRCA22	18	30	.16648223650326743	3.879745117873127	3.6375554597824373			.5715372051136598	.24218965809068971	1.3761558283734301	1.4989042359647839	.57928042183027917			74.72243435550071	BRCA	GDSC1
QS11	151	ARFGAP1	Other	cnaBRCA23	3	45	.1139907363983729	3.5724489662482912	3.7387717559209892			.87505031183130355	-.16632278967269798	1.5937197928192552	1.4526744585078502	.8492350484513681			74.72243435550071	BRCA	GDSC1
QS11	151	ARFGAP1	Other	cnaBRCA24	3	45	.090534537714355878	3.8522366792449976	3.7201192417212092			.91174661230121123	.13211743752378835	1.8054158409162775	1.4415988533583606	.87998416423477976			74.72243435550071	BRCA	GDSC1
QS11	151	ARFGAP1	Other	cnaBRCA25	6	42	.66135923688379039	2.904006960548712	3.8461436702832645			.22001804222568841	-.94213670973455255	1.6049684104706301	1.4009546644224491	.13652221380696461			74.27925622325489	BRCA	GDSC1
QS11	151	ARFGAP1	Other	cnaBRCA26	15	33	.36319753242822772	3.3691721238648329	3.8916513350671793			.23349515840525237	-.52247921120234642	1.3302934234919346	1.4834354437797854	.24948880540154922			74.27925622325489	BRCA	GDSC1
QS11	151	ARFGAP1	Other	cnaBRCA27	9	39	.40790580002854226	3.2508814239702768	3.8385677717809461			.33225816907651751	-.58768634781066931	1.6021710627568591	1.4043924585266387	.27574545851140175			74.27925622325489	BRCA	GDSC1
QS11	151	ARFGAP1	Other	cnaBRCA28	4	44	.11863692678376898	3.8870274650933156	3.7139537739730937			.83202082214201256	.17307369112022197	1.4524025922495873	1.459300653495951	.82129629675023719			74.72243435550071	BRCA	GDSC1
QS11	151	ARFGAP1	Other	cnaBRCA29	7	41	.056477741862144895	3.7987785139115613	3.7163567394587433			.91550024371310545	.082421774452817953	1.8998749525886096	1.3812267785507946	.8907631605531432			74.72243435550071	BRCA	GDSC1
QS11	151	ARFGAP1	Other	cnaBRCA30	5	43	.45287519955804001	4.3147395378082383	3.6601948424685631			.23020532959105883	.65454469533967519	.98057691604636654	1.4819881752283901	.34283812417061765			74.27925622325489	BRCA	GDSC1
QS11	151	ARFGAP1	Other	cnaBRCA31	16	32	.056959329644265304	3.7837836224811476	3.7006730611090952			.85439528418109167	.083110561372052416	1.4733111193031618	1.4522052280013713	.85324043316355158			74.72243435550071	BRCA	GDSC1
QS11	151	ARFGAP1	Other	cnaBRCA32	9	39	.33604880614940102	4.1233944358432391	3.637218615194878			.31080857187803501	.48617582064836107	1.1885768579916327	1.4954238211563025	.36822884995422633			74.27925622325489	BRCA	GDSC1
QS11	151	ARFGAP1	Other	cnaBRCA33	6	42	.77764675979964737	2.7677547875173061	3.8656082664306086			.1061762531788487	-1.0978534789133025	1.3380667115657969	1.420489606726103	.081381875913254645			74.27925622325489	BRCA	GDSC1
QS11	151	ARFGAP1	Other	cnaBRCA34	5	43	.23919024584855939	3.416473991869124	3.7646443245545065			.55053760427990572	-.34817033268538244	1.1195959664785933	1.483659467690752	.61511763608898118			74.72243435550071	BRCA	GDSC1
QS11	151	ARFGAP1	Other	cnaBRCA36	9	39	.069665082786230278	3.6457869155016178	3.7474357352737138			.857480939764657	-.10164881977209594	1.5081138346569614	1.4485786967394316	.85140289394776836			74.72243435550071	BRCA	GDSC1
QS11	151	ARFGAP1	Other	cnaBRCA38	4	44	.36680690716421144	4.2165646206062437	3.6839958507446458			.31843290106880778	.53256876986159796	.84809084659580203	1.4848969509598688	.48598035496908376			74.72243435550071	BRCA	GDSC1
QS11	151	ARFGAP1	Other	cnaBRCA39	7	41	.18828721890880337	3.9625943100511654	3.6883881888983234			.57998017295503179	.27420612115284193	1.1072773792900168	1.5016933559954895	.64739381927623174			74.72243435550071	BRCA	GDSC1
QS11	151	ARFGAP1	Other	cnaBRCA42	3	45	.25256297039286968	4.0733219801046827	3.7053802216638965			.58453128867141235	.36794175844078625	.95662276007791147	1.4755449722813083	.67386000805845758			74.72243435550071	BRCA	GDSC1
QS11	151	ARFGAP1	Other	cnaBRCA47	7	41	.17310554897519378	3.9437857166231054	3.691599412166529			.69181075621899391	.25218630445657642	1.508751430898005	1.448887644127052	.67406098146734494			74.72243435550071	BRCA	GDSC1
QS11	151	ARFGAP1	Other	cnaBRCA48	5	43	.31020253453814295	4.1321168396868453	3.681430039924539			.60968322730529001	.4506867997623063	1.7771921522920331	1.4181293372456427	.51476451783383537			74.72243435550071	BRCA	GDSC1
QS11	151	ARFGAP1	Other	cnaBRCA57	5	43	.44842618415207064	4.3090903104277185	3.6608517293732743			.36031347321326296	.64823858105444421	1.3558530674533513	1.4538430906158866	.34755428438826597			74.27925622325489	BRCA	GDSC1
QS11	151	ARFGAP1	Other	cnaBRCA58	9	39	.38717268942681615	4.1821811715085833	3.623652445425952			.27620850699124411	.55852872608263127	1.2948463650349511	1.4717969786485678	.3005799481483194			74.27925622325489	BRCA	GDSC1
QS11	151	ARFGAP1	Other	cnaBRCA60	3	45	.067084554510006875	3.6365879862667483	3.7344958212530925			.9293371444533447	-.097907834986344255	1.6696976791115352	1.4491888246878575	.91091315770941594			74.72243435550071	BRCA	GDSC1
QS11	151	ARFGAP1	Other	cnaBRCA61	3	45	1.0900393548094611	5.1686324223686002	3.6323595255129693			.00000010309122035329579	1.536272896855631	.15492435775132712	1.4406704797834629	.074031296471084002			74.27925622325489	BRCA	GDSC1
QS11	151	ARFGAP1	Other	cnaBRCA62	9	39	.33381271146163677	3.3359413058633738	3.8189385682671548			.37840930105813608	-.48299726240378105	1.4233669801739979	1.4518189061083693	.37139628111627432			74.27925622325489	BRCA	GDSC1
QS11	151	ARFGAP1	Other	cnaBRCA63	6	42	.2350716110581211	3.4290827927600431	3.7711328371102177			.66710613639340965	-.34205004435017461	1.7739751077760104	1.4112793451518451	.59274845247347974			74.72243435550071	BRCA	GDSC1
QS11	151	ARFGAP1	Other	cnaBRCA64	8	40	.149583373702007	3.5467189260672276	3.7647081126662898			.73593643639342698	-.21798918659906219	1.6560596028109793	1.4186914794135508	.70111250473140729			74.72243435550071	BRCA	GDSC1
CP466722	152	ATM	Genome integrity	ARID1A_mut	5	44	.25148491009250845	2.4970298809158442	2.2941746446005875			.67111731737740299	.2028552363152567	.96569968856181099	.79020643978298655	.59663092024420283			71.307635518556808	BRCA	GDSC1
CP466722	152	ATM	Genome integrity	ASH1L_mut	3	46	.14567283131028497	2.2043017849644748	2.3220854002632967			.8996734141343995	-.11778361529882186	1.4232946962480959	.76991746584321707	.80793336720020492			71.307635518556808	BRCA	GDSC1
CP466722	152	ATM	Genome integrity	BRCA1_mut	4	45	.39134487246251087	2.6039251768879046	2.2891807346545212			.40283603171009036	.31474444223338338	.62726775747199248	.81493284429139734	.45695509879249796			71.307635518556808	BRCA	GDSC1
CP466722	152	ATM	Genome integrity	BRCA2_mut	6	43	.57511808903879835	1.9139050672277886	2.3708233340381013			.22275609846870464	-.45691826681031267	.77603093780966714	.79664484559190518	.19333397323474516			71.307635518556808	BRCA	GDSC1
CP466722	152	ATM	Genome integrity	CDH1_mut	4	45	.75026230503065283	2.8604593611860851	2.2663776960502386			.20587791851921217	.59408166513584648	.7361088165752353	.79548912745691347	.15706660543923109			71.307635518556808	BRCA	GDSC1
CP466722	152	ATM	Genome integrity	MLL3_mut	3	46	1.2468532670943764	1.4091038559579065	2.3739461347637247			.00010296069391192329	-.96484227880581819	.17666766091857569	.7899534127294997	.041823797178786135			71.307635518556808	BRCA	GDSC1
CP466722	152	ATM	Genome integrity	NF1_mut	5	44	.31635215403057532	2.086133414669276	2.3408674248558796			.54338281650960396	-.25473401018660358	.82967395833741331	.80291056834232799	.50593245277870347			71.307635518556808	BRCA	GDSC1
CP466722	152	ATM	Genome integrity	PIK3CA_mut	17	32	.098976205105313797	2.2626387425119261	2.3426242232594472			.72595693048799159	-.079985480747521098	.69117759699029679	.86230629080464172	.74302703945276116			71.307635518556808	BRCA	GDSC1
CP466722	152	ATM	Genome integrity	POLR2B_mut	3	46	.61674763670578536	1.8516857842746155	2.3450820959604615			.49294660901296145	-.49339631168584597	1.0227121872825591	.78864018515004675	.30595555658093326			71.307635518556808	BRCA	GDSC1
CP466722	152	ATM	Genome integrity	PTEN_mut	9	40	.22004712901332441	2.4596594607250513	2.2822974655119901			.58835163688144854	.17736199521306117	.87798541661801377	.79044624350336656	.55374144641455136			71.307635518556808	BRCA	GDSC1
CP466722	152	ATM	Genome integrity	TP53_mut	38	11	.094710919821132722	2.3320621714361085	2.2554973865848131			.80369906872902175	.076564784851295364	.77820238279077747	.91149427595464672	.78328158569816675			71.307635518556808	BRCA	GDSC1
CP466722	152	ATM	Genome integrity	cnaBRCA5	6	43	.16509368399178964	2.1978371896041007	2.3312048983576852			.71636550264737675	-.1333677087535845	.80593444053046581	.8080558943047943	.70652144910034631			71.307635518556808	BRCA	GDSC1
CP466722	152	ATM	Genome integrity	cnaBRCA7	4	45	.35503062446375244	2.0523702842507539	2.3382078362222676			.60926445800703422	-.28583755197151373	.9886387436297851	.79104409658299923	.49955035400014003			71.307635518556808	BRCA	GDSC1
CP466722	152	ATM	Genome integrity	cnaBRCA8	4	45	.011519280205153559	2.3234331340915912	2.3141133606808597			.98447041218963294	.0093197734107315355	.85917647792583129	.80552799432782785	.98247904872754155			77.057180292356236	BRCA	GDSC1
CP466722	152	ATM	Genome integrity	cnaBRCA9	4	45	.041679004049744159	2.2839080558856515	2.3176267009658327			.84559968021219722	-.033718645080181187	.2309579981206156	.83395533160774971	.9366693122421853			74.933544979374844	BRCA	GDSC1
CP466722	152	ATM	Genome integrity	cnaBRCA10	5	44	.054994877022404284	2.2749258526552731	2.3194137387211069			.88360008565900383	-.044487886065833759	.5884559513197295	.8264716178663335	.90772949278757076			74.933544979374844	BRCA	GDSC1
CP466722	152	ATM	Genome integrity	cnaBRCA12	9	40	.12077688481832891	2.2351967098971439	2.3328015844482692			.71568123034150621	-.09760487455112532	.68178227516043766	.83169241084083689	.74484280865891472			71.307635518556808	BRCA	GDSC1
CP466722	152	ATM	Genome integrity	cnaBRCA13	11	38	.11842027553388809	2.2406673335742009	2.3363550815181275			.73214485349834557	-.095687747943926649	.80059884932152325	.81003327287382676	.7309819162564376			71.307635518556808	BRCA	GDSC1
CP466722	152	ATM	Genome integrity	cnaBRCA14	21	28	.1054825976584291	2.3635719232501446	2.2783508349554293			.71572389252394886	.085221088294715308	.79792545008017868	.81523763932697357	.71645038147564244			71.307635518556808	BRCA	GDSC1
CP466722	152	ATM	Genome integrity	cnaBRCA15	22	27	.077493560467037106	2.2803534673075019	2.3430021291200012			.78441548872191946	-.062648661812499284	.72146403712028206	.87237718486557858	.78848625469350953			71.307635518556808	BRCA	GDSC1
CP466722	152	ATM	Genome integrity	cnaBRCA16	16	33	.40393134236157036	2.0987849648889423	2.4196446766297575			.12883449818462053	-.32085971174081518	.5550211729635256	.88450746388444446	.19126523794872746			71.307635518556808	BRCA	GDSC1
CP466722	152	ATM	Genome integrity	cnaBRCA17	11	38	.3748127981301056	2.0826450154205944	2.38209838414154			.39313992627161065	-.29945336872094552	1.0560747626037585	.7137167331670482	.2792162451654131			71.307635518556808	BRCA	GDSC1
CP466722	152	ATM	Genome integrity	cnaBRCA18	16	33	.10939610914279756	2.2553481149239558	2.343735270552175			.75312418184284169	-.088387155628219194	.9970166054110251	.70201883079036598	.72112524847732518			71.307635518556808	BRCA	GDSC1
CP466722	152	ATM	Genome integrity	cnaBRCA19	4	45	.2185765744070777	2.1527704415857882	2.3292833777924873			.71706789288301775	-.17651293620669906	.86526727883232535	.80347075401178636	.67717545278316371			71.307635518556808	BRCA	GDSC1
CP466722	152	ATM	Genome integrity	cnaBRCA20	3	46	.41396844335999378	2.002055405149894	2.3352753815555518			.66829067150276789	-.33321997640565781	1.1532582302565084	.7858847194479498	.49065210694891193			71.307635518556808	BRCA	GDSC1
CP466722	152	ATM	Genome integrity	cnaBRCA22	19	30	.27732807567909862	2.1787903112287581	2.401060595121955			.34170182286141626	-.22227028389319692	.76456436026455421	.82354638305334515	.34905060948781319			71.307635518556808	BRCA	GDSC1
CP466722	152	ATM	Genome integrity	cnaBRCA23	3	46	1.0218286417056284	1.5619624629466029	2.3639770951775056			.19072929535266742	-.80201463223090275	.73052872243058264	.78721032199476115	.09296495439153106			71.307635518556808	BRCA	GDSC1
CP466722	152	ATM	Genome integrity	cnaBRCA24	3	46	.43677133181639582	1.9850139283366399	2.3363867822172861			.2203418840437649	-.35137285388064621	.35422456598955082	.81876228049492716	.46720722483718424			71.307635518556808	BRCA	GDSC1
CP466722	152	ATM	Genome integrity	cnaBRCA25	6	43	.62365388053078852	1.8814262186596507	2.3753552663964457			.19416614617209441	-.49392904773679502	.78182471304189427	.79319400343037894	.15903118405518279			71.307635518556808	BRCA	GDSC1
CP466722	152	ATM	Genome integrity	cnaBRCA26	15	34	.57702081391601812	2.0022600877776937	2.4527921308923433			.035883930177803933	-.45053204311464956	.56762814015869834	.85532066287104347	.068924246753063689			71.307635518556808	BRCA	GDSC1
CP466722	152	ATM	Genome integrity	cnaBRCA27	9	40	.034789911471891005	2.337849311828005	2.3097047490138261			.92578185071247443	.028144562814178986	.79989185521693307	.81083925569998916	.92527261436323738			74.933544979374844	BRCA	GDSC1
CP466722	152	ATM	Genome integrity	cnaBRCA28	4	45	.55732763579381506	1.9057072438543023	2.3512445509241746			.32130299660672623	-.44553730706987227	.73999263328925757	.80330882947814553	.29089040108838937			71.307635518556808	BRCA	GDSC1
CP466722	152	ATM	Genome integrity	cnaBRCA29	7	42	.61797323242187663	1.8963999180075208	2.3846198652607726			.067933446621218779	-.4882199472532518	.54449231368226714	.81982156798398731	.13679335582331079			71.307635518556808	BRCA	GDSC1
CP466722	152	ATM	Genome integrity	cnaBRCA30	5	44	.44071715857568067	1.9976204639141908	2.3509257147144118			.040022947791609004	-.35330525080022102	.22617998200408304	.83527353266878479	.35515859127710558			71.307635518556808	BRCA	GDSC1
CP466722	152	ATM	Genome integrity	cnaBRCA31	16	33	.069692499665059832	2.2769212998138464	2.3332755445449553			.80256896006233269	-.056354244731108949	.65941423777178476	.86978372287118755	.82003780846340302			71.307635518556808	BRCA	GDSC1
CP466722	152	ATM	Genome integrity	cnaBRCA32	9	40	.13290122206014901	2.2272192115540363	2.3345965215754685			.72219043808522287	-.10737731002143214	.79722269450417793	.81013081481093385	.72028756370851688			71.307635518556808	BRCA	GDSC1
CP466722	152	ATM	Genome integrity	cnaBRCA33	6	43	.33991375641986871	2.5546639527526058	2.2814151174532431			.64857774219896536	.27324883529936272	1.3623320991027152	.70866255121451827	.43931608971945424			71.307635518556808	BRCA	GDSC1
CP466722	152	ATM	Genome integrity	cnaBRCA34	5	44	.47584664138035432	1.9728482673832866	2.3537407370474686			.37383519166254675	-.380892469664182	.82794423463672506	.7978465939488113	.31848389994709203			71.307635518556808	BRCA	GDSC1
CP466722	152	ATM	Genome integrity	cnaBRCA36	9	40	.16585404314382624	2.2055690341319076	2.3394678114954472			.70483121010037864	-.13389877736353961	.96460175360511446	.7711132872446036	.655100424735923			71.307635518556808	BRCA	GDSC1
CP466722	152	ATM	Genome integrity	cnaBRCA38	4	45	.42584612711197195	2.0006820870466027	2.342802342640415			.55924390069656982	-.34212025559381232	1.0301653957564723	.78554698662937783	.418509417142368			71.307635518556808	BRCA	GDSC1
CP466722	152	ATM	Genome integrity	cnaBRCA39	7	42	.082797406380649835	2.2574807191554753	2.324439731736113			.76671527538238504	-.066959012580637634	.4722742277204553	.84680501949505183	.8401578917620075			71.502799298894288	BRCA	GDSC1
CP466722	152	ATM	Genome integrity	cnaBRCA42	3	46	.1836681569901383	2.1755137586297328	2.3239628802416492			.87231151414006636	-.14844912161191637	1.4048904109714075	.77108709978406298	.75926905439284409			71.307635518556808	BRCA	GDSC1
CP466722	152	ATM	Genome integrity	cnaBRCA47	7	42	.81773127666357948	1.7705490322759516	2.4055950128827006			.0066089153652608952	-.63504598060674899	.41774389267379636	.81597804507505256	.050960678324308839			71.307635518556808	BRCA	GDSC1
CP466722	152	ATM	Genome integrity	cnaBRCA48	5	44	.54895054221818562	2.7080704030936706	2.2701927670803799			.28392323154340593	.43787763601329077	.77079632690400757	.80011656120782915	.25062857103718389			71.307635518556808	BRCA	GDSC1
CP466722	152	ATM	Genome integrity	cnaBRCA57	5	44	.25290392604318546	2.4980514790875463	2.2940585538992577			.5779398842187129	.2039929251882886	.71877931065611367	.81429064491395187	.59456746855599407			71.307635518556808	BRCA	GDSC1
CP466722	152	ATM	Genome integrity	cnaBRCA58	10	39	.18092569223138849	2.4310593122703401	2.2850830934436321			.56730157394524738	.14597621882670797	.66847610272565594	.83625168904552305	.61214069257040782			71.307635518556808	BRCA	GDSC1
CP466722	152	ATM	Genome integrity	cnaBRCA60	3	46	.78819213409551081	1.7270609230759433	2.3532098042995058			.3031015181293209	-.62614888122356249	.79366025377215876	.79444485326951053	.192322907922575			71.307635518556808	BRCA	GDSC1
CP466722	152	ATM	Genome integrity	cnaBRCA61	3	46	.62990051502705513	1.8420348006683727	2.3457115079347814			.016571516002487921	-.50367670726640879	.20179112846675568	.81608105921469243	.29587209507213758			71.307635518556808	BRCA	GDSC1
CP466722	152	ATM	Genome integrity	cnaBRCA62	10	39	.31833926762288228	2.1116168918142071	2.3669914063811022			.26326174862131907	-.25537451456689508	.55542013412863422	.8502305589665955	.37371038211964092			71.307635518556808	BRCA	GDSC1
CP466722	152	ATM	Genome integrity	cnaBRCA63	7	42	.16045957318678694	2.2037806869372965	2.3333897371058092			.64272857729859934	-.12960905016851276	.6313330494985312	.83041434800510927	.69606408554434662			71.307635518556808	BRCA	GDSC1
CP466722	152	ATM	Genome integrity	cnaBRCA64	8	41	.42617535926243205	2.0300264609996468	2.3704541970489732			.06152540475947009	-.34042773604932641	.32071145155492659	.85541854982754406	.27580485089609164			71.307635518556808	BRCA	GDSC1
Midostaurin	153	PKC	PPK	FLT1	c-FGR	others	Other	ARID1A_mut	5	42	.26747365595417383	.2383255469418292	.62651797904852646			.64653885677446876	-.38819243210669729	1.7039652666039258	1.4242850226611958	.57462246088541868			78.893168852700029	BRCA	GDSC1
Midostaurin	153	PKC	PPK	FLT1	c-FGR	others	Other	ASH1L_mut	3	44	1.283871355420187	-1.0817055177469286	.69887498654518265			.087148617386557228	-1.7805805042921112	1.0632818823857797	1.4001160692951018	.036833339637734303			35.360006052224932	BRCA	GDSC1
Midostaurin	153	PKC	PPK	FLT1	c-FGR	others	Other	BRCA1_mut	4	43	.36705576460352191	1.0716723082161874	.53996961911354657			.63899220184908345	.53170268910264085	2.0180977760927434	1.3990358600948323	.48618435875579025			78.893168852700029	BRCA	GDSC1
Midostaurin	153	PKC	PPK	FLT1	c-FGR	others	Other	BRCA2_mut	6	41	.74145217715758627	-.32807837925057792	.71887446659148091			.21421456310221257	-1.0469528458420587	1.7676133585669782	1.3610660295768191	.096738130933549132			77.390504746839312	BRCA	GDSC1
Midostaurin	153	PKC	PPK	FLT1	c-FGR	others	Other	CDH1_mut	4	43	.28559912087938744	.96453144981406491	.54993621059281383			.53734201736187048	.41459523922125108	1.1453565855825056	1.4711093615711284	.58752314967409769			78.893168852700029	BRCA	GDSC1
Midostaurin	153	PKC	PPK	FLT1	c-FGR	others	Other	NF1_mut	4	43	.76572566029415623	-.41163394174544904	.67795159585416387			.15335364854046399	-1.0895855375996129	1.1527241965507431	1.4403079069528435	.14991824109434884			78.46741059026219	BRCA	GDSC1
Midostaurin	153	PKC	PPK	FLT1	c-FGR	others	Other	PIK3CA_mut	16	31	.091009083619138217	.67256435245710333	.54014042630430958			.78134502431860198	.13242392615279375	1.6124956041836005	1.3695766896971575	.76885800846292296			90.012644893220241	BRCA	GDSC1
Midostaurin	153	PKC	PPK	FLT1	c-FGR	others	Other	POLR2B_mut	3	44	.01339861388187911	.56695188741031377	.58646652710264346			.99064144231156526	-.019514639692329694	2.5396004551043281	1.3856338627558067	.98218490604340725			98.21849060434073	BRCA	GDSC1
Midostaurin	153	PKC	PPK	FLT1	c-FGR	others	Other	PTEN_mut	8	39	.26459597475271723	.26707824726189733	.65048094555518132			.53344543863089533	-.38340269829328399	1.5489199500990025	1.4298464862572731	.49890434562777031			78.893168852700029	BRCA	GDSC1
Midostaurin	153	PKC	PPK	FLT1	c-FGR	others	Other	TP53_mut	37	10	.3308288431060003	.6867733175502243	.20947701053889531			.36684693990437245	.47729630701132897	1.4446286174341392	1.4351044896214595	.35824095572498338			78.893168852700029	BRCA	GDSC1
Midostaurin	153	PKC	PPK	FLT1	c-FGR	others	Other	cnaBRCA5	6	41	.32754215159493744	.17163721609025342	.64574535507818853			.4343402913367338	-.47410813898793513	1.2839782044824142	1.4666279489633456	.45754470946340609			78.893168852700029	BRCA	GDSC1
Midostaurin	153	PKC	PPK	FLT1	c-FGR	others	Other	cnaBRCA7	4	43	.560665768186007	-.15250728986793127	.65384679102834831			.36298212705463673	-.80635408089627958	1.4836089800499519	1.4349102738813806	.28918944650791595			78.46741059026219	BRCA	GDSC1
Midostaurin	153	PKC	PPK	FLT1	c-FGR	others	Other	cnaBRCA8	3	44	.090188177389074087	.70816207580106172	.57683855971236508			.84432451526811625	.13132351608869663	.97919036939135784	1.4745384725010424	.88053854916931562			97.293624329209877	BRCA	GDSC1
Midostaurin	153	PKC	PPK	FLT1	c-FGR	others	Other	cnaBRCA9	4	43	.19689548165935139	.84717544101412268	.56085304862071539			.72205919788263795	.28632239239340729	1.4209576241152511	1.4565290333879544	.70819558822381279			86.086062352874819	BRCA	GDSC1
Midostaurin	153	PKC	PPK	FLT1	c-FGR	others	Other	cnaBRCA10	4	43	.26554090118804269	.93804927364537971	.55239966884106362			.69966625854764497	.38564960480431609	1.7828056273810398	1.4257825083306621	.61394837671792835			79.64735697962314	BRCA	GDSC1
Midostaurin	153	PKC	PPK	FLT1	c-FGR	others	Other	cnaBRCA12	9	38	.41906836233602324	1.0718444716358699	.46996796342169528			.23941450592283897	.6018765082141746	1.2812392778582642	1.4675851083089	.2642785277605979			78.46741059026219	BRCA	GDSC1
Midostaurin	153	PKC	PPK	FLT1	c-FGR	others	Other	cnaBRCA13	10	37	.23015100912909298	.84789480578186338	.51422796748455712			.49219846245052268	.33366683829730626	1.2868434682769292	1.4877205855976219	.52172031649672956			78.893168852700029	BRCA	GDSC1
Midostaurin	153	PKC	PPK	FLT1	c-FGR	others	Other	cnaBRCA14	21	26	.30088176711951331	.82486015745726404	.39166613646710408			.30469618935064591	.43319402099015997	1.3461101683132044	1.5104851457927346	.31060016691978781			78.46741059026219	BRCA	GDSC1
Midostaurin	153	PKC	PPK	FLT1	c-FGR	others	Other	cnaBRCA15	22	25	.21395209817159688	.7499962404624525	.44021862258293182			.46412434538600023	.30977761787952068	1.3406115673728001	1.5356108135051678	.468027183307828			78.893168852700029	BRCA	GDSC1
Midostaurin	153	PKC	PPK	FLT1	c-FGR	others	Other	cnaBRCA16	16	31	.28129920031618977	.85297909826917728	.44702313814323907			.3611819510144183	.40595596012593821	1.402325248603782	1.463130116145045	.36568217442798523			78.893168852700029	BRCA	GDSC1
Midostaurin	153	PKC	PPK	FLT1	c-FGR	others	Other	cnaBRCA17	10	37	.50143027738989576	.022529582178082718	.73729964953963323			.087925427239308782	-.71477006736155047	.99019303021443694	1.5148625975766647	.1663270502519362			78.46741059026219	BRCA	GDSC1
Midostaurin	153	PKC	PPK	FLT1	c-FGR	others	Other	cnaBRCA18	15	32	.40992767600324742	.18625559239397013	.77223590527617803			.14212165836946311	-.58598031288220787	1.0703657016394033	1.5648668552967404	.19683623329292069			78.46741059026219	BRCA	GDSC1
Midostaurin	153	PKC	PPK	FLT1	c-FGR	others	Other	cnaBRCA19	4	43	.37359202179910034	.090203526465416503	.63126904067175771			.54322317020355171	-.54106551420634119	1.5488567511452185	1.4408263427765204	.47849686008884862			78.893168852700029	BRCA	GDSC1
Midostaurin	153	PKC	PPK	FLT1	c-FGR	others	Other	cnaBRCA20	3	44	.24611029401360485	.9201619544181191	.56238402253392938			.30140992320084081	.35777793188418971	.39977985720977377	1.4846521066443958	.68197046536070205			86.086062352874819	BRCA	GDSC1
Midostaurin	153	PKC	PPK	FLT1	c-FGR	others	Other	cnaBRCA22	17	30	.11057398996673962	.4825753416540845	.6433867348875939			.71922780720559065	-.1608113932335094	1.4693652424762997	1.445972323966856	.71738385294062357			86.086062352874819	BRCA	GDSC1
Midostaurin	153	PKC	PPK	FLT1	c-FGR	others	Other	cnaBRCA25	5	42	.33285009860969078	.15436945204561464	.63651275225045667			.30247649526559944	-.48214330020484203	.82703897533541793	1.4953975534910235	.48532317271086844			78.893168852700029	BRCA	GDSC1
Midostaurin	153	PKC	PPK	FLT1	c-FGR	others	Other	cnaBRCA26	14	33	.85319156699406784	1.3956632557272488	.24139688710805343			.0084933838044313377	1.1542663686191954	1.2219142222496373	1.4025969954178894	.010382736261057282			16.61237801769165	BRCA	GDSC1
Midostaurin	153	PKC	PPK	FLT1	c-FGR	others	Other	cnaBRCA27	9	38	.43295491394300839	1.0875025820265758	.46625946359231751			.29483555787161797	.62124311843425828	1.5522505251695022	1.4082306065903349	.24899663389623408			78.46741059026219	BRCA	GDSC1
Midostaurin	153	PKC	PPK	FLT1	c-FGR	others	Other	cnaBRCA28	4	43	.36465030991558439	1.0685186242081826	.5402629850677797			.49547115377986967	.52825563914040286	1.3273029550358302	1.4569454657057321	.48903077730708222			78.893168852700029	BRCA	GDSC1
Midostaurin	153	PKC	PPK	FLT1	c-FGR	others	Other	cnaBRCA29	7	40	.23726084940268877	.29221321344408147	.63649725901596699			.59299843511400463	-.34428404557188552	1.5214868261467707	1.4399405618932755	.5654071141730781			78.893168852700029	BRCA	GDSC1
Midostaurin	153	PKC	PPK	FLT1	c-FGR	others	Other	cnaBRCA30	5	42	1.0661993642853602	1.9006588568272247	.4286211564431221			.00078593982107325348	1.4720377003841025	.55349412129298459	1.43605241382798	.029132227500553928			34.958673000664717	BRCA	GDSC1
Midostaurin	153	PKC	PPK	FLT1	c-FGR	others	Other	cnaBRCA31	16	31	.36677231564960538	.93213255358050728	.40616974185352051			.25640497983531041	.52596281172698678	1.516463382379295	1.3909838525416476	.23970972431555376			78.46741059026219	BRCA	GDSC1
Midostaurin	153	PKC	PPK	FLT1	c-FGR	others	Other	cnaBRCA32	9	38	.51897113117689198	1.1834604520411749	.4435325996414915			.14496372339977165	.73992785239968339	1.2478575645508232	1.4613796448633447	.16839012469027842			78.46741059026219	BRCA	GDSC1
Midostaurin	153	PKC	PPK	FLT1	c-FGR	others	Other	cnaBRCA33	6	41	.53160586286002531	-.079372382129278371	.68247846701275416			.13308834294849442	-.76185084914203249	.97531163066428728	1.4804164319241693	.2302463893758922			78.46741059026219	BRCA	GDSC1
Midostaurin	153	PKC	PPK	FLT1	c-FGR	others	Other	cnaBRCA34	5	42	.055161982000983933	.65700510058293438	.57667517504363286			.87519137096996014	.080329925539301517	.97115195734252036	1.4951794538122074	.90769543951331999			97.293624329209877	BRCA	GDSC1
Midostaurin	153	PKC	PPK	FLT1	c-FGR	others	Other	cnaBRCA36	9	38	.24735067272560796	.29537699921504701	.65386815425820588			.43883464094813562	-.35849115504315887	1.1370248510174135	1.5083697996932388	.50803087727384488			78.893168852700029	BRCA	GDSC1
Midostaurin	153	PKC	PPK	FLT1	c-FGR	others	Other	cnaBRCA38	4	43	.043732766120032546	.5269506630990799	.59064140005467292			.92914184182344872	-.063690736955593019	1.2643010857034005	1.4691201233474438	.93369715661412456			97.293624329209877	BRCA	GDSC1
Midostaurin	153	PKC	PPK	FLT1	c-FGR	others	Other	cnaBRCA39	7	40	1.3366825199423784	2.0752318387354225	.32446899958998227			.00000021982956970959534	1.7507628391454402	.4117257041868112	1.3976326458254333	.0021108250410552319			7.1230119956624618	BRCA	GDSC1
Midostaurin	153	PKC	PPK	FLT1	c-FGR	others	Other	cnaBRCA42	3	44	.32236267362838017	.14709506610602505	.61509312855520859			.54970810239171342	-.46799806244918352	1.1139327737675844	1.4655944389941529	.59169876639525021			78.893168852700029	BRCA	GDSC1
Midostaurin	153	PKC	PPK	FLT1	c-FGR	others	Other	cnaBRCA47	7	40	.044055710196223265	.53061852226432904	.59477632997242369			.89763607528614919	-.06415780770809465	1.1233899765415647	1.5009642176952955	.91484601030339996			97.293624329209877	BRCA	GDSC1
Midostaurin	153	PKC	PPK	FLT1	c-FGR	others	Other	cnaBRCA48	5	42	.27792908079270506	.22486684523549832	.62812020544213709			.6356509824515274	-.40325336020663877	1.7123913207259502	1.422842363709808	.55981640614570183			78.893168852700029	BRCA	GDSC1
Midostaurin	153	PKC	PPK	FLT1	c-FGR	others	Other	cnaBRCA57	5	42	.10002169390715882	.71533764234308084	.56973082483409154			.86051778411526525	.14560681750898929	1.6838082171877435	1.4315592069967087	.83351080167242364			95.258377333991277	BRCA	GDSC1
Midostaurin	153	PKC	PPK	FLT1	c-FGR	others	Other	cnaBRCA58	9	38	1.1646728877163421	1.8272445689513102	.29105741405751201			.000011611144879679101	1.5361871548937982	.56599356236335985	1.4305998114392098	.0029679216648593591			7.1230119956624618	BRCA	GDSC1
Midostaurin	153	PKC	PPK	FLT1	c-FGR	others	Other	cnaBRCA60	3	44	.035617582294117871	.63378387304447281	.58190980080940535			.94970586575278915	.051874072235067459	1.2282645799883805	1.4661655171664427	.95266673822351333			97.293624329209877	BRCA	GDSC1
Midostaurin	153	PKC	PPK	FLT1	c-FGR	others	Other	cnaBRCA61	3	44	.41406145986087428	1.1468007961836453	.54693137423173444			.39866709027493613	.59986942195191084	.96502290734795071	1.467367837459113	.49130571533908507			78.893168852700029	BRCA	GDSC1
Midostaurin	153	PKC	PPK	FLT1	c-FGR	others	Other	cnaBRCA62	9	38	.43706388270589253	1.0921273156325308	.46516413194880191			.22481572988616119	.62696318368372894	1.2946992361114515	1.4629582061793374	.24459961854458939			78.46741059026219	BRCA	GDSC1
Midostaurin	153	PKC	PPK	FLT1	c-FGR	others	Other	cnaBRCA63	6	41	.66063571289900402	1.4040602919837044	.46539075860597612			.15304637431648863	.93866953337772829	1.3215212671772105	1.4327909161968384	.13767669511144734			78.46741059026219	BRCA	GDSC1
Midostaurin	153	PKC	PPK	FLT1	c-FGR	others	Other	cnaBRCA64	8	39	.40029575083443536	1.0633857971866747	.48713580710907312			.20600785246325198	.57624999007760158	1.0233718105940226	1.5037149876065412	.30788455535035436			78.46741059026219	BRCA	GDSC1
CHIR-99021	154	GSK3A	GSK3B	WNT signaling	ARID1A_mut	5	42	.45218016434140706	3.5835605186124995	3.1927339026937989			.16724556593395132	.3908266159187006	.48393262869103015	.89279152072044921	.34427432786682177			91.386732864424943	BRCA	GDSC1
CHIR-99021	154	GSK3A	GSK3B	WNT signaling	ASH1L_mut	3	44	.66065557477511871	2.7015521981107824	3.270635679815221			.48493537546134563	-.56908348170443857	1.1554281822121055	.84523019929443255	.27410504492589244			91.386732864424943	BRCA	GDSC1
CHIR-99021	154	GSK3A	GSK3B	WNT signaling	BRCA1_mut	4	43	.1026374625303325	3.1523652552223025	3.2419340810537864			.90530534658667783	-.089568825831483956	1.3697690530183295	.82579293051890656	.84522370090284804			98.607541333779636	BRCA	GDSC1
CHIR-99021	154	GSK3A	GSK3B	WNT signaling	BRCA2_mut	6	41	1.262018131977833	2.3514677184399413	3.3635078096478632			.13488017151868645	-1.0120400912079219	1.3843324336774896	.69564121576537474	.0059526396072198378			28.572670114655217	BRCA	GDSC1
CHIR-99021	154	GSK3A	GSK3B	WNT signaling	CDH1_mut	4	43	.38784814241308374	3.5422248518576107	3.2056680720644555			.15574574630701735	.33655677979315524	.33278588648887197	.89379642979833918	.4619703206381518			96.490988033468881	BRCA	GDSC1
CHIR-99021	154	GSK3A	GSK3B	WNT signaling	NF1_mut	4	43	.72107767096106989	2.6701588400776965	3.2867904917649127			.37846967593223818	-.61663165168721612	1.1867455156854434	.82639198453364471	.17458143017228012			91.386732864424943	BRCA	GDSC1
CHIR-99021	154	GSK3A	GSK3B	WNT signaling	PIK3CA_mut	16	31	.26037296878813865	3.3830661577416761	3.1575344510430714			.41888983113994216	.22553170669860467	.92014891960431877	.83790400443151025	.40211784693514441			91.912650728033015	BRCA	GDSC1
CHIR-99021	154	GSK3A	GSK3B	WNT signaling	POLR2B_mut	3	44	.43816232646341213	3.5903033004997496	3.2100390137432453			.16699856290215936	.38026428675650426	.3257719388877508	.88503080383289723	.46657554668069245			96.490988033468881	BRCA	GDSC1
CHIR-99021	154	GSK3A	GSK3B	WNT signaling	PTEN_mut	8	39	.045642039754711199	3.201251267026072	3.2410927274357295			.91728892048689026	-.039841460409657525	.98313865012862212	.85105072813116711	.90691091260521184			98.607541333779636	BRCA	GDSC1
CHIR-99021	154	GSK3A	GSK3B	WNT signaling	TP53_mut	37	10	.0062549761120710831	3.2354730875046758	3.230012226852903			.98146429505569333	.0054608606517727587	.93628876474989686	.55178833299827534	.98607541333779636			98.607541333779636	BRCA	GDSC1
CHIR-99021	154	GSK3A	GSK3B	WNT signaling	cnaBRCA5	6	41	.25461550216517881	3.0411248103883985	3.262582381557845			.49195940661992577	-.22145757116944642	.67092314414591536	.89151560019059095	.56313069002464267			96.490988033468881	BRCA	GDSC1
CHIR-99021	154	GSK3A	GSK3B	WNT signaling	cnaBRCA7	4	43	.17424151632058438	3.0953083573983835	3.2472416994560125			.83640828583113302	-.15193334205762898	1.3343076442947268	.82913868305308491	.74043767597519428			98.607541333779636	BRCA	GDSC1
CHIR-99021	154	GSK3A	GSK3B	WNT signaling	cnaBRCA8	3	44	.17754983823009521	3.3792835652503501	3.2244267229647958			.63693690296746519	.1548568422855543	.45978039674770926	.88671383867915265	.76741686110724094			98.607541333779636	BRCA	GDSC1
CHIR-99021	154	GSK3A	GSK3B	WNT signaling	cnaBRCA9	4	43	.25306773144212941	3.0326992507887636	3.2530658023964407			.69635140025276832	-.22036655160767715	1.0039743684739113	.86047854566583137	.63064931766131216			97.648926605622535	BRCA	GDSC1
CHIR-99021	154	GSK3A	GSK3B	WNT signaling	cnaBRCA10	4	43	.0098368023670308349	3.226454147857472	3.2350420910412128			.98382046054492001	-.0085879431837407871	.74697483343590643	.88135722404404859	.98506963059690422			98.607541333779636	BRCA	GDSC1
CHIR-99021	154	GSK3A	GSK3B	WNT signaling	cnaBRCA12	9	38	.14797861869263168	3.3385799348166323	3.2096159761276932			.6713525306081477	.12896395868893906	.77969653152479479	.89011010327154538	.691652571326274			98.607541333779636	BRCA	GDSC1
CHIR-99021	154	GSK3A	GSK3B	WNT signaling	cnaBRCA13	10	37	.55092447732068262	3.6032875546269212	3.134587863781968			.077714374585097598	.46869969084495322	.64573384016817248	.89469496234067392	.12916527641504619			91.386732864424943	BRCA	GDSC1
CHIR-99021	154	GSK3A	GSK3B	WNT signaling	cnaBRCA14	21	26	.32178286962370528	3.3876835588546585	3.1104335296251624			.26237551097721484	.27725002922949615	.69994304654851369	.97176148948763696	.27858235456361874			91.386732864424943	BRCA	GDSC1
CHIR-99021	154	GSK3A	GSK3B	WNT signaling	cnaBRCA15	22	25	.070070292158377123	3.2017922960593181	3.2629278397158816			.81156157646345484	-.061135543656563485	.86836525382203389	.87608094278999016	.81165205541972041			98.607541333779636	BRCA	GDSC1
CHIR-99021	154	GSK3A	GSK3B	WNT signaling	cnaBRCA16	16	31	.1851660710539311	3.3405108651361632	3.1794984730330129			.53321950800703899	.16101239210315033	.7887688094235662	.90725690165253692	.55050924253972511			96.490988033468881	BRCA	GDSC1
CHIR-99021	154	GSK3A	GSK3B	WNT signaling	cnaBRCA17	10	37	.034011959041275686	3.2109374466763279	3.2406284334983448			.92609471887919836	-.029690986822016985	.88544691093959826	.86980683502652767	.92439722620635467			98.607541333779636	BRCA	GDSC1
CHIR-99021	154	GSK3A	GSK3B	WNT signaling	cnaBRCA18	15	32	.30819603055444023	3.0530583622502667	3.3192734710140011			.35416936764227325	-.26621510876373433	.93199606478995456	.83114709893507055	.32993203025817119			91.386732864424943	BRCA	GDSC1
CHIR-99021	154	GSK3A	GSK3B	WNT signaling	cnaBRCA19	4	43	.54990283327962775	2.8003828309392125	3.2746766321498879			.33250741778875387	-.47429380121067544	.80877638051782386	.86621496876935877	.29843197147070882			91.386732864424943	BRCA	GDSC1
CHIR-99021	154	GSK3A	GSK3B	WNT signaling	cnaBRCA20	3	44	.22876053576513736	3.42097701518985	3.2215839877416474			.68744272247024241	.19939302744820253	.72548412241410254	.87782863015309598	.70325001565910927			98.607541333779636	BRCA	GDSC1
CHIR-99021	154	GSK3A	GSK3B	WNT signaling	cnaBRCA22	17	30	.020580687641172137	3.2457794753456852	3.2278125141775131			.95289324989090107	.017966961168172091	1.1241720639062507	.6966837544636435	.94624936510502966			98.607541333779636	BRCA	GDSC1
CHIR-99021	154	GSK3A	GSK3B	WNT signaling	cnaBRCA25	5	42	.44515090168788435	2.8903854898858148	3.2752547394469751			.45263741952593745	-.38486924956116031	1.0099652961108965	.84906599653452186	.3517528897450366			91.386732864424943	BRCA	GDSC1
CHIR-99021	154	GSK3A	GSK3B	WNT signaling	cnaBRCA26	14	33	.016200910870435639	3.2442419051902505	3.230098176773895			.96226786662100539	.014143728416355472	.96334988498709884	.83353280650733352	.95971455704694919			98.607541333779636	BRCA	GDSC1
CHIR-99021	154	GSK3A	GSK3B	WNT signaling	cnaBRCA27	9	38	.027100248208646951	3.2534392279392583	3.2297808803881236			.94358830305064911	.023658347551134717	.88618297011473512	.87011575165598987	.94204783722514007			98.607541333779636	BRCA	GDSC1
CHIR-99021	154	GSK3A	GSK3B	WNT signaling	cnaBRCA28	4	43	.8134292670026918	3.8672275239815956	3.1754352653552478			.00043971774667055666	.69179225862634786	.19306478785046582	.87880030497502248	.12669213201564905			91.386732864424943	BRCA	GDSC1
CHIR-99021	154	GSK3A	GSK3B	WNT signaling	cnaBRCA29	7	40	.214554914389744	3.3932457017741342	3.2064976648445773			.57255855269786049	.18674803692955688	.75845169345058583	.88636579686973305	.6030686752091805			96.490988033468881	BRCA	GDSC1
CHIR-99021	154	GSK3A	GSK3B	WNT signaling	cnaBRCA30	5	42	.43591538699946963	3.5712350190071289	3.1942012240753903			.47057313040712173	.37703379493173861	1.0338255320161021	.84664399504379073	.36173915092168207			91.386732864424943	BRCA	GDSC1
CHIR-99021	154	GSK3A	GSK3B	WNT signaling	cnaBRCA31	16	31	.042977926912901851	3.2590541924000078	3.2215406267032871			.89174256563081267	.037513565696720708	.90273666513521411	.85752617090425132	.88958585984811889			98.607541333779636	BRCA	GDSC1
CHIR-99021	154	GSK3A	GSK3B	WNT signaling	cnaBRCA32	9	38	.22797437868891121	3.3945587593295965	3.1963578334798854			.45981962114170216	.19820092584971105	.64878865307811284	.91009537394997675	.54167550334759307			96.490988033468881	BRCA	GDSC1
CHIR-99021	154	GSK3A	GSK3B	WNT signaling	cnaBRCA33	6	41	.013435421304574254	3.2445434172011205	3.232813804951105			.96088332520254027	.011729612250015453	.45557175403982503	.91187909343789364	.97561473243401298			98.607541333779636	BRCA	GDSC1
CHIR-99021	154	GSK3A	GSK3B	WNT signaling	cnaBRCA34	5	42	.11115125247267475	3.1476476457436142	3.244628292321047			.74905573126982028	-.096980646577432772	.57195131762871598	.8964544089337122	.81531355870100164			98.607541333779636	BRCA	GDSC1
CHIR-99021	154	GSK3A	GSK3B	WNT signaling	cnaBRCA36	9	38	.39217155520712005	2.9608696822079343	3.2990736675350161			.26685485072520143	-.33820398532708174	.76377085424861313	.88226227987174344	.29575189114279693			91.386732864424943	BRCA	GDSC1
CHIR-99021	154	GSK3A	GSK3B	WNT signaling	cnaBRCA38	4	43	.33807909066304337	3.5031034563080086	3.2093072716504651			.1945179103882293	.29379618465754342	.31681803529094615	.89552307034126666	.52108182444659601			96.490988033468881	BRCA	GDSC1
CHIR-99021	154	GSK3A	GSK3B	WNT signaling	cnaBRCA39	7	40	1.035068989502149	3.9540360625946787	3.1083593517009822			.0081987440299670696	.84567671089369645	.59525053096501468	.84599912773035912	.015111079217873791			36.266590122897099	BRCA	GDSC1
CHIR-99021	154	GSK3A	GSK3B	WNT signaling	cnaBRCA42	3	44	.39514461676322848	3.555708327287876	3.2123977619167827			.20052349391814278	.34331056537109328	.32279547811649889	.88606756723503799	.51121554913072687			96.490988033468881	BRCA	GDSC1
CHIR-99021	154	GSK3A	GSK3B	WNT signaling	cnaBRCA47	7	40	.35684446014315013	2.9713765252046662	3.280324770744234			.41678208498991431	-.30894824553956779	.88467884408080544	.86283395740035684	.38838710360476825			91.912650728033015	BRCA	GDSC1
CHIR-99021	154	GSK3A	GSK3B	WNT signaling	cnaBRCA48	5	42	.53302591575106706	2.8242055670039981	3.2831333016948103			.43280486725454975	-.45892773469081227	1.1574949283839959	.82638155111634837	.26584105363906135			91.386732864424943	BRCA	GDSC1
CHIR-99021	154	GSK3A	GSK3B	WNT signaling	cnaBRCA57	5	42	.25617194756583073	3.0351018994672474	3.2580265954491856			.71243583878622641	-.2229246959819382	1.2357127843604307	.82594217846407925	.59083932950537932			96.490988033468881	BRCA	GDSC1
CHIR-99021	154	GSK3A	GSK3B	WNT signaling	cnaBRCA58	9	38	.12423972887718313	3.3218986445882712	3.2135668080238835			.67534355080928887	.10833183656438772	.61866702509399762	.91757612243234921	.73907777019966336			98.607541333779636	BRCA	GDSC1
CHIR-99021	154	GSK3A	GSK3B	WNT signaling	cnaBRCA60	3	44	.71800135296563428	3.8119287895973351	3.1949281849411375			.0047689413758307386	.61700060465619755	.19381258554236819	.8780937286183268	.23516391241966739			91.386732864424943	BRCA	GDSC1
CHIR-99021	154	GSK3A	GSK3B	WNT signaling	cnaBRCA61	3	44	.67512552904203504	3.778419526191565	3.1972129074460764			.0008000932921053025	.58120661874548851	.12754596108879529	.88025014223508402	.26387338797868154			91.386732864424943	BRCA	GDSC1
CHIR-99021	154	GSK3A	GSK3B	WNT signaling	cnaBRCA62	9	38	.45655976103903223	3.5512837977513692	3.1592387454326243			.18329723932322284	.39204505231874487	.72232465989033512	.88542181614200122	.22450435078222764			91.386732864424943	BRCA	GDSC1
CHIR-99021	154	GSK3A	GSK3B	WNT signaling	cnaBRCA63	6	41	.80776303635573665	3.8274040373316018	3.1475171288344495			.054120137827455089	.67988690849715239	.6567280095830762	.86202541667072219	.071180614563956607			91.386732864424943	BRCA	GDSC1
CHIR-99021	154	GSK3A	GSK3B	WNT signaling	cnaBRCA64	8	39	.57434384997549393	3.6406215897134766	3.1509654817562622			.086139833678761615	.48965610795721437	.63067128095405467	.88739038939071391	.1458964124778333			91.386732864424943	BRCA	GDSC1
Ponatinib	155	ABL	PDGFRA	VEGFR2	FGFR1	SRC	TIE2	FLT3	Other	kinases	ARID1A_mut	5	42	.27461914268397852	1.6600588784816708	1.3690578340995305			.5880198634680498	.29100104438214025	1.0637121972074093	1.0592563317689918	.56448291368118675			73.184273426449977	BRCA	GDSC1
Ponatinib	155	ABL	PDGFRA	VEGFR2	FGFR1	SRC	TIE2	FLT3	Other	kinases	ASH1L_mut	3	44	1.5093962072673657	-.0062669777868981395	1.4958982808624848			.20882212977025075	-1.502165258649383	1.4362380337064611	.96982757132709363	.014993045980097739			19.744307859139319	BRCA	GDSC1
Ponatinib	155	ABL	PDGFRA	VEGFR2	FGFR1	SRC	TIE2	FLT3	Other	kinases	BRCA1_mut	4	43	.16671090078670067	1.56205756312192	1.3849417016767662			.82286946524177984	.17711586144515379	1.4279054931727548	1.0313622402940559	.75126421929452314			77.052740440463936	BRCA	GDSC1
Ponatinib	155	ABL	PDGFRA	VEGFR2	FGFR1	SRC	TIE2	FLT3	Other	kinases	BRCA2_mut	6	41	.71474620320484483	.75571619668021572	1.4943030791343255			.33230117263240921	-.73858688245410975	1.6639321620099563	.92477977667177202	.10898435659424291			54.492178297121463	BRCA	GDSC1
Ponatinib	155	ABL	PDGFRA	VEGFR2	FGFR1	SRC	TIE2	FLT3	Other	kinases	CDH1_mut	4	43	.3633801364903812	1.7517346052416771	1.367297325665626			.11537335621061388	.38443727957605112	.3099417948120895	1.0919427265444601	.4905375324608986			73.184273426449977	BRCA	GDSC1
Ponatinib	155	ABL	PDGFRA	VEGFR2	FGFR1	SRC	TIE2	FLT3	Other	kinases	NF1_mut	4	43	.021380475687562042	1.4208201940574732	1.3980800615897382			.96941280708527366	.022740132467734986	1.058430005067873	1.0639612369201847	.96755584943384088			80.629654119486744	BRCA	GDSC1
Ponatinib	155	ABL	PDGFRA	VEGFR2	FGFR1	SRC	TIE2	FLT3	Other	kinases	PIK3CA_mut	16	31	.24505651285802202	1.5707324717694331	1.3119033508476678			.43211601265648802	.25882912092176524	1.0560396651756809	1.0562828026235205	.43016374392416368			73.184273426449977	BRCA	GDSC1
Ponatinib	155	ABL	PDGFRA	VEGFR2	FGFR1	SRC	TIE2	FLT3	Other	kinases	POLR2B_mut	3	44	.067349416639993387	1.33296352244144	1.4045871103923706			.93325230779436374	-.071623587950930601	1.2953153573490348	1.0514352425667197	.91063700882325838			80.496352681652724	BRCA	GDSC1
Ponatinib	155	ABL	PDGFRA	VEGFR2	FGFR1	SRC	TIE2	FLT3	Other	kinases	PTEN_mut	8	39	.071345953835932424	1.4629597490546842	1.387103729029517			.81600359703798642	.075856020025167226	.75224029175198204	1.1110453393772979	.85497884986273776			79.982027971909915	BRCA	GDSC1
Ponatinib	155	ABL	PDGFRA	VEGFR2	FGFR1	SRC	TIE2	FLT3	Other	kinases	TP53_mut	37	10	.3649694278434793	1.4816624028941354	1.0979214517505627			.31754053693159456	.38374095114357276	1.0552903358152819	1.0358607324847915	.31129937957226633			73.184273426449977	BRCA	GDSC1
Ponatinib	155	ABL	PDGFRA	VEGFR2	FGFR1	SRC	TIE2	FLT3	Other	kinases	cnaBRCA5	6	41	.029863504298901791	1.4277222923447643	1.3959607236712204			.87941673818844157	.031761568673543961	.27244526987627427	1.1239536245291983	.94583214400941917			80.496352681652724	BRCA	GDSC1
Ponatinib	155	ABL	PDGFRA	VEGFR2	FGFR1	SRC	TIE2	FLT3	Other	kinases	cnaBRCA7	4	43	.63398169394544845	.79293428703988922	1.4564880529402111			.33634590728937497	-.66355376590032189	1.1482757811516007	1.0390053232642911	.23153181140703405			73.184273426449977	BRCA	GDSC1
Ponatinib	155	ABL	PDGFRA	VEGFR2	FGFR1	SRC	TIE2	FLT3	Other	kinases	cnaBRCA8	3	44	.10249676330120723	1.5020403299092109	1.3930591462468409			.82182976713390654	.10898118366236997	.70694474999867962	1.0769723287045925	.86438822286733541			79.982027971909915	BRCA	GDSC1
Ponatinib	155	ABL	PDGFRA	VEGFR2	FGFR1	SRC	TIE2	FLT3	Other	kinases	cnaBRCA9	4	43	.58780674157877588	1.9641353191872541	1.3475391197172004			.056313048977164784	.61659619947005373	.43322802314065145	1.0796040482744047	.2667740241301706			73.184273426449977	BRCA	GDSC1
Ponatinib	155	ABL	PDGFRA	VEGFR2	FGFR1	SRC	TIE2	FLT3	Other	kinases	cnaBRCA10	4	43	.32646658654400851	1.0837009551497889	1.4294399907904529			.63691150760025739	-.34573903564066399	1.2980449836746462	1.039861150122356	.53543271044612872			73.184273426449977	BRCA	GDSC1
Ponatinib	155	ABL	PDGFRA	VEGFR2	FGFR1	SRC	TIE2	FLT3	Other	kinases	cnaBRCA12	9	38	.4395042015502581	1.0278348685389025	1.4881634107299608			.37078316346316731	-.46032854219105834	1.3972899130510614	.95501523332483129	.2420150370571082			73.184273426449977	BRCA	GDSC1
Ponatinib	155	ABL	PDGFRA	VEGFR2	FGFR1	SRC	TIE2	FLT3	Other	kinases	cnaBRCA13	10	37	.18924004198129496	1.2420563727230061	1.4427070188475291			.61832178928731918	-.20065064612452299	1.1195286040589367	1.0449646161768231	.59805483600182807			73.184273426449977	BRCA	GDSC1
Ponatinib	155	ABL	PDGFRA	VEGFR2	FGFR1	SRC	TIE2	FLT3	Other	kinases	cnaBRCA14	21	26	.55893560949690346	1.716373074225982	1.1444957256093464			.055957533543228757	.57187734861663553	.86003604153163427	1.1369216106526765	.063174509387383324			42.11633959158889	BRCA	GDSC1
Ponatinib	155	ABL	PDGFRA	VEGFR2	FGFR1	SRC	TIE2	FLT3	Other	kinases	cnaBRCA15	22	25	.23098773715009449	1.5297998196988543	1.2858050956485536			.42911423406642613	.24399472405030065	.9693866176891458	1.1268816812985853	.43357203718648718			73.184273426449977	BRCA	GDSC1
Ponatinib	155	ABL	PDGFRA	VEGFR2	FGFR1	SRC	TIE2	FLT3	Other	kinases	cnaBRCA16	16	31	.37543013129397573	1.6591438197709152	1.266271687363032			.21202027884648425	.39287213240788321	.95654943355539013	1.0886323304429018	.228966566356611			73.184273426449977	BRCA	GDSC1
Ponatinib	155	ABL	PDGFRA	VEGFR2	FGFR1	SRC	TIE2	FLT3	Other	kinases	cnaBRCA17	10	37	.1676439569964697	1.2599888213825321	1.4378604111017113			.65212998760076957	-.17787158971917916	1.0911579850212896	1.0533357462406185	.64036239248143723			73.184273426449977	BRCA	GDSC1
Ponatinib	155	ABL	PDGFRA	VEGFR2	FGFR1	SRC	TIE2	FLT3	Other	kinases	cnaBRCA18	15	32	.13417618472818321	1.3030479730075011	1.4454688696711289			.67595909584891367	-.14242089666362778	1.0900199974891924	1.0482876834643071	.67012003388479457			73.390232394749191	BRCA	GDSC1
Ponatinib	155	ABL	PDGFRA	VEGFR2	FGFR1	SRC	TIE2	FLT3	Other	kinases	cnaBRCA19	4	43	.37126264785290902	1.7592804792904773	1.3665953838936447			.22097351799470571	.39268509539683261	.47606400081553063	1.0874069115921188	.48122861205445733			73.184273426449977	BRCA	GDSC1
Ponatinib	155	ABL	PDGFRA	VEGFR2	FGFR1	SRC	TIE2	FLT3	Other	kinases	cnaBRCA20	3	44	.3400183565467953	1.7373645843064898	1.3770143107197537			.086486547758337487	.3603502735867361	.19261871439971026	1.0833667018304269	.57163133197097205			73.184273426449977	BRCA	GDSC1
Ponatinib	155	ABL	PDGFRA	VEGFR2	FGFR1	SRC	TIE2	FLT3	Other	kinases	cnaBRCA22	17	30	.021046822265360161	1.4143033589341638	1.3919188774235949			.94654080482568803	.022384481510568932	1.1247093632916134	1.0282611150055581	.94503393051038587			80.496352681652724	BRCA	GDSC1
Ponatinib	155	ABL	PDGFRA	VEGFR2	FGFR1	SRC	TIE2	FLT3	Other	kinases	cnaBRCA25	5	42	.67930404465800687	.76866384403073429	1.4751762905817849			.33561899005608203	-.70651244655105061	1.4245895328027964	.99460952302424566	.15794557773192752			70.198034547523363	BRCA	GDSC1
Ponatinib	155	ABL	PDGFRA	VEGFR2	FGFR1	SRC	TIE2	FLT3	Other	kinases	cnaBRCA26	14	33	.7717582915701926	1.9421681532594579	1.1700111902714003			.0059073791273688827	.77215696298805758	.68261027128822016	1.1038153382459097	.019638029485402622			19.744307859139319	BRCA	GDSC1
Ponatinib	155	ABL	PDGFRA	VEGFR2	FGFR1	SRC	TIE2	FLT3	Other	kinases	cnaBRCA27	9	38	.44116067633995448	1.7735559293508674	1.31154526474818			.21532036182265329	.46201066460268736	.93011209713584164	1.0709076310090369	.24027198923564783			73.184273426449977	BRCA	GDSC1
Ponatinib	155	ABL	PDGFRA	VEGFR2	FGFR1	SRC	TIE2	FLT3	Other	kinases	cnaBRCA28	4	43	.19438909373476146	1.5888840622442342	1.3824462133863187			.7142258027258277	.2064378488579155	.99150446440609097	1.0668386804008914	.71173757164584539			74.919744383773207	BRCA	GDSC1
Ponatinib	155	ABL	PDGFRA	VEGFR2	FGFR1	SRC	TIE2	FLT3	Other	kinases	cnaBRCA29	7	40	.20179868473085746	1.2178370996156644	1.4318965931819747			.65217954432887559	-.21405949356631027	1.1268054176259081	1.0502278210791425	.62472683443668964			73.184273426449977	BRCA	GDSC1
Ponatinib	155	ABL	PDGFRA	VEGFR2	FGFR1	SRC	TIE2	FLT3	Other	kinases	cnaBRCA30	5	42	.90335394586486761	2.2258156081897265	1.3017058424676191			.014224889614847195	.92410976572210735	.55443128577398193	1.057632604759726	.062585981871780189			42.11633959158889	BRCA	GDSC1
Ponatinib	155	ABL	PDGFRA	VEGFR2	FGFR1	SRC	TIE2	FLT3	Other	kinases	cnaBRCA31	16	31	.55909437667783268	1.7786068503089649	1.2046133490208124			.060431867730769154	.57399350128815252	.88988032234666958	1.088608175730299	.075996246991185706			43.426426852106125	BRCA	GDSC1
Ponatinib	155	ABL	PDGFRA	VEGFR2	FGFR1	SRC	TIE2	FLT3	Other	kinases	cnaBRCA32	9	38	.10463494556213769	1.3101148945637049	1.4213076150925077			.76801220708074291	-.1111927205288028	.97475631142228136	1.0807419467916326	.77904251847448247			77.904251847448265	BRCA	GDSC1
Ponatinib	155	ABL	PDGFRA	VEGFR2	FGFR1	SRC	TIE2	FLT3	Other	kinases	cnaBRCA33	6	41	.26861869519083864	1.1518214909407873	1.4363364507059491			.53061162290958197	-.28451495976516172	.97329001435821783	1.0694288860167027	.54194914232878044			73.184273426449977	BRCA	GDSC1
Ponatinib	155	ABL	PDGFRA	VEGFR2	FGFR1	SRC	TIE2	FLT3	Other	kinases	cnaBRCA34	5	42	.43103529458278578	.99405966932041634	1.4483434542377751			.25726914984812532	-.45428378491735877	.7260122911617084	1.0806142259466545	.36708940453779271			73.184273426449977	BRCA	GDSC1
Ponatinib	155	ABL	PDGFRA	VEGFR2	FGFR1	SRC	TIE2	FLT3	Other	kinases	cnaBRCA36	9	38	1.1778405668807939	.48462453034722269	1.6168184908279903			.0088765000703761622	-1.1321939604807676	.98210495249367846	.95667556518163022	.0026867952661821562			10.747181064728627	BRCA	GDSC1
Ponatinib	155	ABL	PDGFRA	VEGFR2	FGFR1	SRC	TIE2	FLT3	Other	kinases	cnaBRCA38	4	43	.099143078941366813	1.3035785036150889	1.4089862653518206			.81143710881919873	-.10540776173673172	.76182180672441913	1.0815058289142014	.85042782294066122			79.982027971909915	BRCA	GDSC1
Ponatinib	155	ABL	PDGFRA	VEGFR2	FGFR1	SRC	TIE2	FLT3	Other	kinases	cnaBRCA39	7	40	.99042933406061329	2.2434587138347095	1.2524128106936416			.0019790815048358829	.99104590314106789	.54884719616521105	1.0530620237412296	.019744307859139314			19.744307859139319	BRCA	GDSC1
Ponatinib	155	ABL	PDGFRA	VEGFR2	FGFR1	SRC	TIE2	FLT3	Other	kinases	cnaBRCA42	3	44	.40429185388200684	.99949045858612851	1.4273239102006874			.40751014005204417	-.42783345161455888	.70334771371818827	1.0718795956964522	.50153408600927474			73.184273426449977	BRCA	GDSC1
Ponatinib	155	ABL	PDGFRA	VEGFR2	FGFR1	SRC	TIE2	FLT3	Other	kinases	cnaBRCA47	7	40	.26856512379685354	1.158061954273697	1.4423572436168191			.56414864122469033	-.28429528934312209	1.170469278769021	1.0402882818325832	.51547651695887708			73.184273426449977	BRCA	GDSC1
Ponatinib	155	ABL	PDGFRA	VEGFR2	FGFR1	SRC	TIE2	FLT3	Other	kinases	cnaBRCA48	5	42	.43108896240164052	.99401003984125325	1.448349362509104			.48570508564087861	-.45433932266785071	1.2939488097902132	1.0275206619942991	.36703029031272016			73.184273426449977	BRCA	GDSC1
Ponatinib	155	ABL	PDGFRA	VEGFR2	FGFR1	SRC	TIE2	FLT3	Other	kinases	cnaBRCA57	5	42	.32189639251135915	1.0956266456245356	1.4362521475349037			.49722950223229423	-.34062550191036811	.97725986479247273	1.0657497303327816	.49972482612961788			73.184273426449977	BRCA	GDSC1
Ponatinib	155	ABL	PDGFRA	VEGFR2	FGFR1	SRC	TIE2	FLT3	Other	kinases	cnaBRCA58	9	38	.18659912175206722	1.5600300798112614	1.3621171764812441			.48855199480275846	.19791290333001732	.63791094709789697	1.1314522892143495	.61717037702587296			73.184273426449977	BRCA	GDSC1
Ponatinib	155	ABL	PDGFRA	VEGFR2	FGFR1	SRC	TIE2	FLT3	Other	kinases	cnaBRCA60	3	44	.090748393731057544	1.3096783460641586	1.4061747360544581			.88540177979978818	-.096496389990299525	1.0034374234201355	1.0660441687138564	.87980230769100876			79.982027971909915	BRCA	GDSC1
Ponatinib	155	ABL	PDGFRA	VEGFR2	FGFR1	SRC	TIE2	FLT3	Other	kinases	cnaBRCA61	3	44	.51984037732616684	1.9133218571887776	1.3650172239323251			.087019090031852153	.54830463325645251	.35357311072246517	1.0763083913136826	.38827984963804163			73.184273426449977	BRCA	GDSC1
Ponatinib	155	ABL	PDGFRA	VEGFR2	FGFR1	SRC	TIE2	FLT3	Other	kinases	cnaBRCA62	9	38	.36662790176360976	1.7119228362718135	1.3261425762669028			.34269363783853679	.38578026000491072	1.0540600881577575	1.0518451130290818	.32795869641673803			73.184273426449977	BRCA	GDSC1
Ponatinib	155	ABL	PDGFRA	VEGFR2	FGFR1	SRC	TIE2	FLT3	Other	kinases	cnaBRCA63	6	41	.3920644933276014	1.7605767360902185	1.347250317269447			.49198611635554557	.41332641882077148	1.3265251263010427	1.0150709394984594	.37451065856346399			73.184273426449977	BRCA	GDSC1
Ponatinib	155	ABL	PDGFRA	VEGFR2	FGFR1	SRC	TIE2	FLT3	Other	kinases	cnaBRCA64	8	39	.16174198720518715	1.5424897916375129	1.3707898741407316			.71887027383210034	.17169991749678126	1.2220731118417876	1.0292733850007412	.67885964965142986			73.390232394749191	BRCA	GDSC1
AZD6482	156	PI3Kbeta	PI3K/MTOR signaling	ARID1A_mut	5	42	.26299851224033222	1.7215672771116792	2.1092234097024125			.65907767397154382	-.38765613259073328	1.7730302555169188	1.4414933095275577	.58101780410987036			58.101780410987061	BRCA	GDSC1
AZD6482	156	PI3Kbeta	PI3K/MTOR signaling	ASH1L_mut	3	44	.2001537449627325	2.3447768849141837	2.0491111122344807			.76841566115361259	.29566577267970295	1.4962830036991404	1.4762994078740412	.73885963057499315			58.503184981990344	BRCA	GDSC1
AZD6482	156	PI3Kbeta	PI3K/MTOR signaling	BRCA1_mut	4	43	.21040836090277787	1.7837777008557587	2.0944211346427135			.44987751771489282	-.3106434337869548	.62356727887712882	1.5190877842600987	.68921338682855815			58.503184981990344	BRCA	GDSC1
AZD6482	156	PI3Kbeta	PI3K/MTOR signaling	BRCA2_mut	6	41	.04254213946466729	2.1228665678571912	2.0599517118516237			.88920864416239864	.062914856005567454	.90404952895423074	1.5356820363794326	.92289810294737884			58.503184981990344	BRCA	GDSC1
AZD6482	156	PI3Kbeta	PI3K/MTOR signaling	CDH1_mut	4	43	.42895095749466527	1.4918373153216267	2.1215783798086791			.5044698503726065	-.62974106448705247	1.6346681997088799	1.4554683952061069	.41620919483686791			50.236824264343596	BRCA	GDSC1
AZD6482	156	PI3Kbeta	PI3K/MTOR signaling	NF1_mut	4	43	.096436516471976957	2.1984284230900948	2.055848974434868			.73336623467985163	.14257944865522676	.65502708237353213	1.5203261059430548	.85446330350300204			58.503184981990344	BRCA	GDSC1
AZD6482	156	PI3Kbeta	PI3K/MTOR signaling	PIK3CA_mut	16	31	.1950458916945447	1.8785521961094218	2.1657543372680301			.55779411470818674	-.28720214115860832	1.6676028795237985	1.3645029257959131	.52953653057309258			56.736056847117077	BRCA	GDSC1
AZD6482	156	PI3Kbeta	PI3K/MTOR signaling	POLR2B_mut	3	44	1.0372739871465733	3.4583041782982278	1.9731887967764778			.051602624577728101	1.4851153815217499	.74989120810940935	1.4557103615786016	.088992112805412957			22.248028201353243	BRCA	GDSC1
AZD6482	156	PI3Kbeta	PI3K/MTOR signaling	PTEN_mut	8	39	1.3471686335332551	.59954459166234764	2.3692016117887418			.0044955668055360175	-1.7696570201263941	1.2537338270191349	1.3243470522495042	.0011559510038154865			3.4678530114464605	BRCA	GDSC1
AZD6482	156	PI3Kbeta	PI3K/MTOR signaling	TP53_mut	37	10	.95045126429294724	1.7900435003240127	3.0963610081071238			.00077764716395959635	-1.3063175077831111	1.486293901701105	.78028749622378757	.010603881849622448			15.129859396503416	BRCA	GDSC1
AZD6482	156	PI3Kbeta	PI3K/MTOR signaling	cnaBRCA5	6	41	.035267066317958437	2.1134825691064845	2.061324979961483			.93093795408213675	.052157589145001459	1.3021481229949043	1.4995651936090049	.93605095971184538			58.503184981990344	BRCA	GDSC1
AZD6482	156	PI3Kbeta	PI3K/MTOR signaling	cnaBRCA7	4	43	.26202264219483451	1.7144096853682558	2.100873973292714			.69919608181622483	-.38646428792445819	1.7823927678542895	1.4504734189741459	.61863874590697854			58.503184981990344	BRCA	GDSC1
AZD6482	156	PI3Kbeta	PI3K/MTOR signaling	cnaBRCA8	3	44	.23351711732018543	1.7451968966352867	2.0899915659807693			.73241996466288373	-.34479466934548264	1.4967828309279527	1.4755796287306728	.69739121138696636			58.503184981990344	BRCA	GDSC1
AZD6482	156	PI3Kbeta	PI3K/MTOR signaling	cnaBRCA9	4	43	.099919376172592056	1.9328310270736986	2.0805557089480216			.65211817564303565	-.14772468187432297	.43876799971200886	1.5258300223183587	.84927110687304097			58.503184981990344	BRCA	GDSC1
AZD6482	156	PI3Kbeta	PI3K/MTOR signaling	cnaBRCA10	4	43	.96924389176187853	3.3321279435494837	1.9503885539270178			.00021437148538506611	1.3817393896224659	.36856031573064096	1.4723291787594039	.070276458656836779			21.082937597051039	BRCA	GDSC1
AZD6482	156	PI3Kbeta	PI3K/MTOR signaling	cnaBRCA12	9	38	.1607782468848919	1.8761223344745315	2.1134241732312877			.66164510991139458	-.23730183875675626	1.4134548909274995	1.4891265311786304	.66657702867206026			58.503184981990344	BRCA	GDSC1
AZD6482	156	PI3Kbeta	PI3K/MTOR signaling	cnaBRCA13	10	37	.74015269882434487	2.8912334427332667	1.8454833828574875			.073222165256934729	1.0457500598757792	1.540017573744189	1.3792710758243847	.043569069809993345			18.731814625234332	BRCA	GDSC1
AZD6482	156	PI3Kbeta	PI3K/MTOR signaling	cnaBRCA14	21	26	.27143465280060775	2.2879865923219502	1.8902885059345671			.34361954236285819	.39769808638738313	1.1932878916839373	1.6507441536927714	.35982221797124458			50.236824264343596	BRCA	GDSC1
AZD6482	156	PI3Kbeta	PI3K/MTOR signaling	cnaBRCA15	22	25	.59800430588773967	2.5179879435801853	1.6719793933718248			.044403194946604753	.84600855020836052	1.2831781958933539	1.5205122081597875	.046660088020457818			18.731814625234332	BRCA	GDSC1
AZD6482	156	PI3Kbeta	PI3K/MTOR signaling	cnaBRCA16	16	31	.35593530021831399	2.4101651611301622	1.8913734520960357			.21943579711101782	.51879170903412652	1.2264454862337548	1.5603114353874254	.25366858984600804			40.442931898064586	BRCA	GDSC1
AZD6482	156	PI3Kbeta	PI3K/MTOR signaling	cnaBRCA17	10	37	.83822189514387468	1.1469640199469167	2.3169075511781227			.024940934424335585	-1.1699435312312061	1.2936637851079331	1.4201185173812467	.023116482548517087			17.33736191138782	BRCA	GDSC1
AZD6482	156	PI3Kbeta	PI3K/MTOR signaling	cnaBRCA18	15	32	.68769304804747633	1.4098895104095841	2.3764649042786234			.026485220376736732	-.96657539386903935	1.2558773455121179	1.4681276993314807	.033158815321683709			18.731814625234332	BRCA	GDSC1
AZD6482	156	PI3Kbeta	PI3K/MTOR signaling	cnaBRCA19	4	43	.38573391631717857	1.5491520006801631	2.1162467811706756			.36989953653957686	-.56709478049051243	1.0362695658087697	1.4963570691016335	.46440027216185786			52.775662613169615	BRCA	GDSC1
AZD6482	156	PI3Kbeta	PI3K/MTOR signaling	cnaBRCA20	3	44	.090296079659132916	1.9429883413538567	2.0765057856590485			.92511188289406221	-.13351744430519186	2.1596429294020862	1.4391683322202182	.88039673469165447			58.503184981990344	BRCA	GDSC1
AZD6482	156	PI3Kbeta	PI3K/MTOR signaling	cnaBRCA22	17	30	.2638458626675666	1.8209598314968949	2.2079634152537495			.46525572891796718	-.38700358375685462	1.9871778239757434	1.076918078499451	.38938633911178555			50.236824264343596	BRCA	GDSC1
AZD6482	156	PI3Kbeta	PI3K/MTOR signaling	cnaBRCA25	5	42	.88538198882144692	.94082298195174796	2.2021691591262136			.071868185218880873	-1.2613461771744656	1.1698776481156361	1.4470901499832376	.067784099851957935			21.082937597051039	BRCA	GDSC1
AZD6482	156	PI3Kbeta	PI3K/MTOR signaling	cnaBRCA26	14	33	.054536591036291195	2.1245998440219553	2.0439642962652225			.84997487500183944	.080635547756732873	1.2036714623782483	1.5766001711706477	.86500145886913016			58.503184981990344	BRCA	GDSC1
AZD6482	156	PI3Kbeta	PI3K/MTOR signaling	cnaBRCA27	9	38	.33122703348869642	2.4606035219612994	1.9749944183002106			.35587724189605352	.48560910366108878	1.3380918675967197	1.4923241468388311	.37634831598625973			50.236824264343596	BRCA	GDSC1
AZD6482	156	PI3Kbeta	PI3K/MTOR signaling	cnaBRCA28	4	43	.54280635916219788	1.3421225546637725	2.1355053342884793			.39779949540658471	-.79338277962470682	1.5881845128599499	1.4521698552967162	.30463637922890585			45.69545688433589	BRCA	GDSC1
AZD6482	156	PI3Kbeta	PI3K/MTOR signaling	cnaBRCA29	7	40	.18873293524921123	1.830972764627306	2.1094602560167144			.64088976916724483	-.27848749138940843	1.3912801530248278	1.4881069024535494	.64726317840425107			58.503184981990344	BRCA	GDSC1
AZD6482	156	PI3Kbeta	PI3K/MTOR signaling	cnaBRCA30	5	42	.67685404431435958	2.9428996274711721	1.963826701326282			.12863259550230477	.97907292614489005	1.1257118754991875	1.4740691593358355	.15941734835002389			29.890752815629483	BRCA	GDSC1
AZD6482	156	PI3Kbeta	PI3K/MTOR signaling	cnaBRCA31	16	31	.62013440347991644	2.647383792760627	1.768938029319022			.028076387477308059	.87844576344160497	1.0578354645461023	1.565367166633888	.049951505667291535			18.731814625234332	BRCA	GDSC1
AZD6482	156	PI3Kbeta	PI3K/MTOR signaling	cnaBRCA32	9	38	.56161874736031447	2.7230792715691359	1.9128291091825651			.16974710662777989	.81025016238657077	1.5082808177188127	1.4281305694894111	.136771736101029			27.354347220205806	BRCA	GDSC1
AZD6482	156	PI3Kbeta	PI3K/MTOR signaling	cnaBRCA33	6	41	.094790803448407318	1.9457457525721964	2.0858718311616227			.81094351326786784	-.14012607858942627	1.2584182788995972	1.5034889700031788	.82929556370732327			58.503184981990344	BRCA	GDSC1
AZD6482	156	PI3Kbeta	PI3K/MTOR signaling	cnaBRCA34	5	42	.38616993565017305	2.5746447269211319	2.0076665704393823			.35717982876807824	.56697815648174954	1.1565855279607151	1.4951378789319634	.41864020220286313			50.236824264343596	BRCA	GDSC1
AZD6482	156	PI3Kbeta	PI3K/MTOR signaling	cnaBRCA36	9	38	.93637396711528831	3.1158921669762631	1.8197944760598246			.010086574053673008	1.2960976909164386	1.120836271724351	1.4347624098976384	.015129859396503414			15.129859396503416	BRCA	GDSC1
AZD6482	156	PI3Kbeta	PI3K/MTOR signaling	cnaBRCA38	4	43	.1036799849295158	2.2082180546477916	2.0549383110341521			.82724822443243162	.1532797436136395	1.2316797622123767	1.4944574791172589	.84367243114831425			58.503184981990344	BRCA	GDSC1
AZD6482	156	PI3Kbeta	PI3K/MTOR signaling	cnaBRCA39	7	40	.089875522703093333	2.1810543506380635	2.0481959784648316			.82171770308201553	.13285837217323193	1.3784177099018577	1.4930149240208987	.82735610214236255			58.503184981990344	BRCA	GDSC1
AZD6482	156	PI3Kbeta	PI3K/MTOR signaling	cnaBRCA42	3	44	.072228084763266975	1.9679903461225994	2.0748011035157252			.90604039174158879	-.10681075739312584	1.3556010136386956	1.4842793961680654	.90419487480474681			58.503184981990344	BRCA	GDSC1
AZD6482	156	PI3Kbeta	PI3K/MTOR signaling	cnaBRCA47	7	40	.71590665518803687	1.1959308464009422	2.2205925917063274			.10112786145293472	-1.0246617453053852	1.3476396525633823	1.4437159162034072	.087393744280130387			22.248028201353243	BRCA	GDSC1
AZD6482	156	PI3Kbeta	PI3K/MTOR signaling	cnaBRCA48	5	42	.094152008284724267	2.1923688403187995	2.0531756045587075			.84719664811105755	.13919323576009202	1.4470326309696862	1.4814119535965178	.84314590170446024			58.503184981990344	BRCA	GDSC1
AZD6482	156	PI3Kbeta	PI3K/MTOR signaling	cnaBRCA57	5	42	.75472310878212279	1.0975354215737323	2.183512916314073			.3113302827814336	-1.0859774947403407	2.0728956488498818	1.3613390954741285	.11764031400072815			27.147764769398808	BRCA	GDSC1
AZD6482	156	PI3Kbeta	PI3K/MTOR signaling	cnaBRCA58	9	38	.22113603432343368	1.8045841537922687	2.1303674265507708			.59572317956081389	-.32578327275850216	1.6475714274013571	1.4327424634121555	.55381839782955367			57.291558396160738	BRCA	GDSC1
AZD6482	156	PI3Kbeta	PI3K/MTOR signaling	cnaBRCA60	3	44	.42989151028678974	1.4761451552413722	2.1083360028939908			.62796487039465809	-.63219084765261857	1.917217443468215	1.4464560429660707	.47498096351852648			52.775662613169615	BRCA	GDSC1
AZD6482	156	PI3Kbeta	PI3K/MTOR signaling	cnaBRCA61	3	44	.68633198065170342	1.131334604651631	2.131845813161473			.53026199001285723	-1.000511208509842	2.2949080579854222	1.4067563663965725	.25613856868774232			40.442931898064586	BRCA	GDSC1
AZD6482	156	PI3Kbeta	PI3K/MTOR signaling	cnaBRCA62	9	38	.56873676560706121	2.730971799345804	1.9109598262880911			.14958524040318466	.8200119730577129	1.4364885619266197	1.442961456094118	.13198759708249608			27.354347220205806	BRCA	GDSC1
AZD6482	156	PI3Kbeta	PI3K/MTOR signaling	cnaBRCA63	6	41	.52852340096890404	2.7390827546039938	1.9697737333033105			.33226980791587812	.76930902130068324	1.7040212544724711	1.4214770425926841	.23291712836674858			40.442931898064586	BRCA	GDSC1
AZD6482	156	PI3Kbeta	PI3K/MTOR signaling	cnaBRCA64	8	39	.11794975517635085	2.2125933491743921	2.0383198153760143			.75273418096499745	.17427353379837784	1.3660451434237195	1.497153873463974	.76260768814139401			58.503184981990344	BRCA	GDSC1
JNK-9L	157	JNK2	JNK3	JNK and p38 signaling	ARID1A_mut	5	42	.073098339598939938	-.000015310068953588994	.077951665648636453			.91020792424155739	-.077966975717590037	1.4185728569289282	1.0258200871616854	.87789529737647243			98.560561827656173	BRCA	GDSC1
JNK-9L	157	JNK2	JNK3	JNK and p38 signaling	ASH1L_mut	3	44	1.218106007147217	-1.0942722435114109	.14901613948709533			.014505911079156148	-1.2432883829985062	.43210681868235667	1.0399732179893155	.047103132480664014			54.428681492842834	BRCA	GDSC1
JNK-9L	157	JNK2	JNK3	JNK and p38 signaling	BRCA1_mut	4	43	.34681600316944017	-.26722199011521153	.10099491551997229			.21420848689060459	-.36821690563518383	.42851835326087268	1.0929871145922656	.51042107650269808			98.560561827656173	BRCA	GDSC1
JNK-9L	157	JNK2	JNK3	JNK and p38 signaling	BRCA2_mut	6	41	.9907468032730149	-.80389999595604777	.19749496055205487			.0033973837034681226	-1.0013949565081026	.53646693904433207	1.0551480745951825	.028267909872579246			45.228655796126802	BRCA	GDSC1
JNK-9L	157	JNK2	JNK3	JNK and p38 signaling	CDH1_mut	4	43	.77894718282043807	.81188648860775192	.00061273145271986814			.35139294956317974	.81127375715503203	1.4636980956959302	1.004576396665892	.14316722777278162			85.90033666366898	BRCA	GDSC1
JNK-9L	157	JNK2	JNK3	JNK and p38 signaling	NF1_mut	4	43	.24339262612995682	-.16734509406717335	.091704041468992026			.4664843556547083	-.25904913553616538	.57112000363537407	1.0910569610447809	.64374007093760754			98.560561827656173	BRCA	GDSC1
JNK-9L	157	JNK2	JNK3	JNK and p38 signaling	PIK3CA_mut	16	31	.011362518058288551	.077652890716599102	.065530553401044425			.97484541737845309	.012122337315554677	1.3875089136319949	.86297686207056978	.97071850765129297			98.560561827656173	BRCA	GDSC1
JNK-9L	157	JNK2	JNK3	JNK and p38 signaling	POLR2B_mut	3	44	.11952538519219387	-.049669988182492165	.077793258441941834			.88725721843612315	-.12746324662443401	1.3609170400051134	1.050706491058522	.8421422754834661			98.560561827656173	BRCA	GDSC1
JNK-9L	157	JNK2	JNK3	JNK and p38 signaling	PTEN_mut	8	39	.18005848853762138	-.089366678209449824	.10227761109162975			.7059552626948955	-.19164428930107957	1.312842359306122	1.0119346217034344	.64494234699064834			98.560561827656173	BRCA	GDSC1
JNK-9L	157	JNK2	JNK3	JNK and p38 signaling	TP53_mut	37	10	.24380833098642413	.12471558125767501	-.1340583099636013			.45508813431301143	.25877389122127631	1.096842133036195	.90576663398398338	.49743889028727839			98.560561827656173	BRCA	GDSC1
JNK-9L	157	JNK2	JNK3	JNK and p38 signaling	cnaBRCA5	6	41	.32201490985992032	-.22824716833234771	.11325308333883045			.34002232621338452	-.34150025167117815	.71597497092840101	1.0959884808254088	.46512436648645061			98.560561827656173	BRCA	GDSC1
JNK-9L	157	JNK2	JNK3	JNK and p38 signaling	cnaBRCA7	4	43	.042986227581561551	.11161249296716297	.06575449848905375			.91876108765246034	.045857994478109218	.77948159616124912	1.0844207024819552	.93482634891673799			98.560561827656173	BRCA	GDSC1
JNK-9L	157	JNK2	JNK3	JNK and p38 signaling	cnaBRCA8	3	44	.12231885281320296	.19177086713995373	.061331381942684143			.44238168481506501	.13043948519726958	.062048072964297332	1.0908248671195384	.83850482307315255			98.560561827656173	BRCA	GDSC1
JNK-9L	157	JNK2	JNK3	JNK and p38 signaling	cnaBRCA9	4	43	.21439593280582675	-.13922193768487237	.089087933898545413			.80909123910747982	-.22830987158341778	1.7136047530794269	1.0026281772335697	.68364960995576496			98.560561827656173	BRCA	GDSC1
JNK-9L	157	JNK2	JNK3	JNK and p38 signaling	cnaBRCA10	4	43	.21699034194858388	.28105461799963738	.049992440346497996			.29037914478668869	.23106217765313938	.25945259687313055	1.1000411991772738	.68003917143924419			98.560561827656173	BRCA	GDSC1
JNK-9L	157	JNK2	JNK3	JNK and p38 signaling	cnaBRCA12	9	38	.097043306323151335	.15330216539850786	.049846682060826118			.78484931665500368	.10345548333768173	.98089720257676194	1.0836123430201163	.79468873313866917			98.560561827656173	BRCA	GDSC1
JNK-9L	157	JNK2	JNK3	JNK and p38 signaling	cnaBRCA13	10	37	.49652119535124578	.47796828014795401	-.040697010664366963			.27042203736336601	.51866529081232093	1.3266933652994517	.9612250957530073	.1704264334181736			90.89409782302593	BRCA	GDSC1
JNK-9L	157	JNK2	JNK3	JNK and p38 signaling	cnaBRCA14	21	26	.25752710521814659	-.081048673792179518	.19138136755898968			.37315317949621629	-.27243004135116922	.9194722322506661	1.1567257278166601	.38474238372839886			98.560561827656173	BRCA	GDSC1
JNK-9L	157	JNK2	JNK3	JNK and p38 signaling	cnaBRCA15	22	25	.21858676883900316	-.053625615923749211	.17814627828881779			.45796351308072536	-.231771894212567	1.0489224164031383	1.0701930746259847	.45850106835216164			98.560561827656173	BRCA	GDSC1
JNK-9L	157	JNK2	JNK3	JNK and p38 signaling	cnaBRCA16	16	31	.10069789946497616	-.0011188274568167955	.10618692407119459			.73978676675485766	-.10730575152801139	1.0138291810966062	1.090594309100736	.74509102564892038			98.560561827656173	BRCA	GDSC1
JNK-9L	157	JNK2	JNK3	JNK and p38 signaling	cnaBRCA17	10	37	.13032235041673731	-.039636838116915832	.09919626454235464			.73572417675588198	-.13883310265927046	1.1526130235470202	1.0423364516983211	.71633623969446447			98.560561827656173	BRCA	GDSC1
JNK-9L	157	JNK2	JNK3	JNK and p38 signaling	cnaBRCA18	15	32	.19183206042042322	-.069109519160175326	.13470425607189354			.52655301397673071	-.20381377523206887	.97568428726570888	1.0994054267111859	.54293225604341999			98.560561827656173	BRCA	GDSC1
JNK-9L	157	JNK2	JNK3	JNK and p38 signaling	cnaBRCA19	4	43	.17897661281962868	-.10481250748716575	.085887056670851752			.46008044910826607	-.1906995641580175	.36541370753480984	1.0985647640592284	.73365711957823887			98.560561827656173	BRCA	GDSC1
JNK-9L	157	JNK2	JNK3	JNK and p38 signaling	cnaBRCA20	3	44	.061005682532101882	.0087326584347436533	.073811259808948454			.90826121907980029	-.065078601374204806	.83901691278120827	1.0761834382125441	.91902274317351873			98.560561827656173	BRCA	GDSC1
JNK-9L	157	JNK2	JNK3	JNK and p38 signaling	cnaBRCA22	17	30	.35221313073752286	.30600254845063002	-.064271663892091588			.2630992324566172	.37027421234272162	1.0945692113266383	1.0266133822656962	.25207637878242845			98.560561827656173	BRCA	GDSC1
JNK-9L	157	JNK2	JNK3	JNK and p38 signaling	cnaBRCA25	5	42	.38095432201908047	.43026583609415353	.026727719676837975			.55370773134273987	.40353811641731557	1.3676333619215559	1.0242410281480141	.42490685895599423			98.560561827656173	BRCA	GDSC1
JNK-9L	157	JNK2	JNK3	JNK and p38 signaling	cnaBRCA26	14	33	.24223815646035937	-.1106491606690768	.14615095928075877			.45232579804925666	-.25680011994983559	1.0503911520214841	1.0640388703697674	.45152767214931344			98.560561827656173	BRCA	GDSC1
JNK-9L	157	JNK2	JNK3	JNK and p38 signaling	cnaBRCA27	9	38	.32994450558658356	-.21247687708307469	.13647856054330618			.39992268381644336	-.34895543762638087	1.0841210431361847	1.0518005117470748	.37818307528127737			98.560561827656173	BRCA	GDSC1
JNK-9L	157	JNK2	JNK3	JNK and p38 signaling	cnaBRCA28	4	43	1.6516235502874475	1.5281115745333107	-.066012857935704175			.037238827864754583	1.5941244324690149	.94405871967013022	.96667774940634088	.0028234761850825913			13.552685688396437	BRCA	GDSC1
JNK-9L	157	JNK2	JNK3	JNK and p38 signaling	cnaBRCA29	7	40	.80135821667520579	.7681937909726041	-.052586578247756657			.1227056803872825	.82078036922036079	1.178550907743112	.99838111049246281	.05669654322171129			54.428681492842834	BRCA	GDSC1
JNK-9L	157	JNK2	JNK3	JNK and p38 signaling	cnaBRCA30	5	42	.72130869316183266	.74024155936077429	-.010174152140616888			.068188708431182368	.75041571150139119	.67801371425078449	1.0691487648318199	.13433405149439442			85.90033666366898	BRCA	GDSC1
JNK-9L	157	JNK2	JNK3	JNK and p38 signaling	cnaBRCA31	16	31	.064989175788807946	.023947620276173365	.093249402660619027			.82831830696131259	-.069301782384445662	.99075321283625861	1.1022185866551326	.83374547519000186			98.560561827656173	BRCA	GDSC1
JNK-9L	157	JNK2	JNK3	JNK and p38 signaling	cnaBRCA32	9	38	.11844473141079762	.17171077946520935	.045486747150291544			.71927707759642745	.1262240323149178	.88341798831297524	1.1011269948300133	.75082098404618658			98.560561827656173	BRCA	GDSC1
JNK-9L	157	JNK2	JNK3	JNK and p38 signaling	cnaBRCA33	6	41	.28009854864533607	-.18984586249286947	.10763338004524828			.33397142082011655	-.29747924253811775	.5844524477236952	1.1073621061186552	.52489606214468976			98.560561827656173	BRCA	GDSC1
JNK-9L	157	JNK2	JNK3	JNK and p38 signaling	cnaBRCA34	5	42	.0085828028553227558	.061474593250334178	.070631439063006965			.98019022347294105	-.009156845812672787	.69835700764471831	1.0962235934263782	.98560561827656168			98.560561827656173	BRCA	GDSC1
JNK-9L	157	JNK2	JNK3	JNK and p38 signaling	cnaBRCA36	9	38	.066884484047835771	.011984318946965611	.083316698325665059			.86247081160102113	-.071332379378699448	1.0929979902906355	1.0606850807670791	.85763136695026965			98.560561827656173	BRCA	GDSC1
JNK-9L	157	JNK2	JNK3	JNK and p38 signaling	cnaBRCA38	4	43	.035329175075566106	.10413993849310105	.066449619835478133			.93799777316134647	.037690318657622915	.84828707472640164	1.0807533306173889	.94641559022164812			98.560561827656173	BRCA	GDSC1
JNK-9L	157	JNK2	JNK3	JNK and p38 signaling	cnaBRCA39	7	40	.72404581334901386	.70539181286060626	-.041596232078157054			.085181197111786053	.74698804493876336	.92253309953551521	1.0474698584192186	.083968698961960936			67.174959169568766	BRCA	GDSC1
JNK-9L	157	JNK2	JNK3	JNK and p38 signaling	cnaBRCA42	3	44	.34193164699555983	.40993517761931048	.046456542591818924			.44628356843227673	.36347863502749156	.65485041848012393	1.0782460797828768	.569476925743583			98.560561827656173	BRCA	GDSC1
JNK-9L	157	JNK2	JNK3	JNK and p38 signaling	cnaBRCA47	7	40	.49343628506973464	-.37132641356615409	.14682945754652604			.11083630379929263	-.51815587111268013	.65569762397749931	1.0982738571647193	.23474179087884381			98.560561827656173	BRCA	GDSC1
JNK-9L	157	JNK2	JNK3	JNK and p38 signaling	cnaBRCA48	5	42	.49725812413035275	-.39870813122546317	.12541509673869711			.25898250748604534	-.52412322796416033	.85695234588811431	1.0713140119462512	.2988262100936091			98.560561827656173	BRCA	GDSC1
JNK-9L	157	JNK2	JNK3	JNK and p38 signaling	cnaBRCA57	5	42	.18990276725645014	-.11107047669871288	.091172518818845902			.45139666323130989	-.20224299551755878	.43715139404063524	1.1073367028362862	.69001564369319179			98.560561827656173	BRCA	GDSC1
JNK-9L	157	JNK2	JNK3	JNK and p38 signaling	cnaBRCA58	9	38	.44083621758093278	.44408038381572756	-.019021843353778579			.17286985839840713	.46310222716950616	.81397013426583142	1.0949539424242896	.24061268332356089			98.560561827656173	BRCA	GDSC1
JNK-9L	157	JNK2	JNK3	JNK and p38 signaling	cnaBRCA60	3	44	1.4108141671744512	1.3986319219133836	-.020954599064595177			.15111771655463893	1.4195865209779788	1.1118814759776992	1.001031948151845	.022437802128571029			45.228655796126802	BRCA	GDSC1
JNK-9L	157	JNK2	JNK3	JNK and p38 signaling	cnaBRCA61	3	44	.45630906489984108	-.38316580193316135	.10053160937948745			.40709260696527527	-.48369741131264882	.79781605537420008	1.0706554013773093	.44843567343581481			98.560561827656173	BRCA	GDSC1
JNK-9L	157	JNK2	JNK3	JNK and p38 signaling	cnaBRCA62	9	38	.068480536433186454	.01060910953135388	.083642405818836252			.8464876003220535	-.073033296287482369	.97583760007775033	1.0850862835774326	.85427289245364391			98.560561827656173	BRCA	GDSC1
JNK-9L	157	JNK2	JNK3	JNK and p38 signaling	cnaBRCA63	6	41	.018469994886647162	.052467835568232424	.072172838865574837			.96683485549979153	-.019705003297342413	1.0404703345951705	1.0701192996640676	.96648179011096091			98.560561827656173	BRCA	GDSC1
JNK-9L	157	JNK2	JNK3	JNK and p38 signaling	cnaBRCA64	8	39	.021953395885834469	.050222895976483717	.073643852284258821			.95325077501529898	-.023420956307775104	.98947828156420392	1.0804972691731138	.95514396058813666			98.560561827656173	BRCA	GDSC1
PF-562271	158	FAK	FAK2	Cytoskeleton	ARID1A_mut	5	40	.52310935523348057	1.752857495485483	2.4069221828309511			.22493158652463324	-.65406468734546808	.97931031521418621	1.2748844912783741	.27624314231762631			74.142871314106557	BRCA	GDSC1
PF-562271	158	FAK	FAK2	Cytoskeleton	ASH1L_mut	3	42	1.5078933875044347	.66888028909476827	2.4532031886519325			.000000098034973818777277	-1.7843228995571643	.19918164725297893	1.2110407676240085	.015407709721423904			36.208117845346173	BRCA	GDSC1
PF-562271	158	FAK	FAK2	Cytoskeleton	BRCA1_mut	4	41	.67168864541412887	3.0957581024199081	2.2599546922191669			.042759649606159598	.83580341020074123	.54444563488076336	1.2815056184858509	.20661367424858357			72.630691072503183	BRCA	GDSC1
PF-562271	158	FAK	FAK2	Cytoskeleton	BRCA2_mut	6	39	.099046729678973613	2.2254757478297269	2.3509825718894128			.84848099032067603	-.12550682405968594	1.4643104635764732	1.2388713363371784	.82237943306885108			99.69839677037433	BRCA	GDSC1
PF-562271	158	FAK	FAK2	Cytoskeleton	CDH1_mut	4	41	.39294052002308033	1.8832659215894565	2.3782466123001864			.37774352741705786	-.49498069071072992	.92223525227719683	1.2814147953000032	.45725527782174469			85.963992230488003	BRCA	GDSC1
PF-562271	158	FAK	FAK2	Cytoskeleton	NF1_mut	4	41	.065703123566487692	2.2583621671963794	2.3416518566312181			.91412863480768891	-.083289689434838721	1.3835516378116945	1.2585457031516305	.9007676838631985			99.69839677037433	BRCA	GDSC1
PF-562271	158	FAK	FAK2	Cytoskeleton	PIK3CA_mut	15	30	.030654381323888449	2.3601566042964461	2.3212941908739588			.92757195166285689	.038862413422487307	1.4034590212475639	1.1967564642551038	.92322631631468277			99.69839677037433	BRCA	GDSC1
PF-562271	158	FAK	FAK2	Cytoskeleton	POLR2B_mut	3	42	.17547433789815167	2.5416919584412008	2.3194309265557584			.84762448635477483	.22226103188544233	1.7491062569750779	1.2382949894582862	.77045726040338103			99.689038758278798	BRCA	GDSC1
PF-562271	158	FAK	FAK2	Cytoskeleton	PTEN_mut	8	37	.53729277563676525	1.786095993936641	2.4527677524100633			.1617294057369035	-.6666717584734223	1.1135890387309615	1.2640472229006692	.17533101978989679			72.630691072503183	BRCA	GDSC1
PF-562271	158	FAK	FAK2	Cytoskeleton	TP53_mut	36	9	.47203358209062524	2.4517742185297116	1.8641447692884288			.19634752381843223	.5876294492412828	1.2694490600322301	1.1311866942399502	.21211685787867463			72.630691072503183	BRCA	GDSC1
PF-562271	158	FAK	FAK2	Cytoskeleton	cnaBRCA5	4	41	.24988634856262237	2.046341247006727	2.3623368244545988			.71333485762529292	-.31599557744787177	1.5335485658625292	1.2420365931600397	.63574664082805976			96.503784234524815	BRCA	GDSC1
PF-562271	158	FAK	FAK2	Cytoskeleton	cnaBRCA7	4	41	.59410404518579463	3.0105147710982583	2.2682711147871326			.085554685917338447	.74224365631112565	.60417978684798901	1.2847422063168408	.26300667320798177			74.142871314106557	BRCA	GDSC1
PF-562271	158	FAK	FAK2	Cytoskeleton	cnaBRCA9	4	41	.47454583829284064	1.7912122123018268	2.3872274619867841			.51252928873393433	-.59601524968495734	1.5853109389408786	1.2277128682460419	.37002229784624308			85.718727919781188	BRCA	GDSC1
PF-562271	158	FAK	FAK2	Cytoskeleton	cnaBRCA10	3	42	.3713558343153901	1.89675600451232	2.3654977804078214			.65741234245268632	-.46874177589550148	1.5593800349490212	1.2459385143768504	.53761889315749301			93.431200615857719	BRCA	GDSC1
PF-562271	158	FAK	FAK2	Cytoskeleton	cnaBRCA12	9	36	.015932067256429223	2.3180884703260838	2.3382882932702977			.96832536436660677	-.020199822944213963	1.3573232158491808	1.2465251207698242	.96609854344668089			99.69839677037433	BRCA	GDSC1
PF-562271	158	FAK	FAK2	Cytoskeleton	cnaBRCA13	10	35	.21245597384639126	2.5429103723809687	2.274630601910165			.57881546924808247	.26827977047080376	1.3362089219232032	1.2425842665291913	.55661140792425878			93.431200615857719	BRCA	GDSC1
PF-562271	158	FAK	FAK2	Cytoskeleton	cnaBRCA14	20	25	.053332058834583709	2.296695645918871	2.3642904748915212			.86139096777795643	-.067594828972650234	1.3369969022252171	1.2095281115240901	.8597356708413233			99.69839677037433	BRCA	GDSC1
PF-562271	158	FAK	FAK2	Cytoskeleton	cnaBRCA15	21	24	.0016239635944344398	2.3331501840859219	2.3352092052025459			.99572053718235387	-.002059021116624038	1.3366839998289322	1.2048974199254092	.99568879738701999			99.69839677037433	BRCA	GDSC1
PF-562271	158	FAK	FAK2	Cytoskeleton	cnaBRCA16	15	30	.058469062112650461	2.2848460525292911	2.3589494667575366			.86388421536877213	-.074103414228245512	1.4303127869346361	1.1807271357100035	.85418039666458578			99.69839677037433	BRCA	GDSC1
PF-562271	158	FAK	FAK2	Cytoskeleton	cnaBRCA17	9	36	.49910711191753848	1.8382333840190337	2.45825206484706			.13975306070400226	-.62001868082802636	1.0051099704548192	1.2903554749759543	.18752739961301593			72.630691072503183	BRCA	GDSC1
PF-562271	158	FAK	FAK2	Cytoskeleton	cnaBRCA18	14	31	.46220494311036048	1.939877075207018	2.5123514754118461			.1140752809050954	-.57247440020482809	.96678785807072831	1.3393263337947345	.15840751094195116			72.630691072503183	BRCA	GDSC1
PF-562271	158	FAK	FAK2	Cytoskeleton	cnaBRCA19	3	42	.4936380890164066	1.7546707462260251	2.3756467274282715			.15512392653953516	-.6209759812022464	.51532574504862538	1.2832370130560478	.41335559386885889			85.718727919781188	BRCA	GDSC1
PF-562271	158	FAK	FAK2	Cytoskeleton	cnaBRCA20	3	42	.070174904761072826	2.4172780630566826	2.3283176333689384			.88585812672096931	.088960429687744202	.91256733919908528	1.2825061369123851	.90706999500283159			99.69839677037433	BRCA	GDSC1
PF-562271	158	FAK	FAK2	Cytoskeleton	cnaBRCA22	17	28	.16139662880893782	2.2073261199028833	2.4113082411541589			.59941058801586355	-.20398212125127557	1.232767760922959	1.2819231752883382	.60233610266644844			96.503784234524815	BRCA	GDSC1
PF-562271	158	FAK	FAK2	Cytoskeleton	cnaBRCA25	5	40	.64397533920902739	1.6235461550836334	2.4230861003811826			.14064214535818897	-.79953994529754913	.95176890735029718	1.2675515356196752	.18166702113048197			72.630691072503183	BRCA	GDSC1
PF-562271	158	FAK	FAK2	Cytoskeleton	cnaBRCA26	14	31	.57610729326029575	2.8196997904619137	2.1150121846515706			.094972884045178702	.70468760581034307	1.2853789212835605	1.1952342810265482	.080639242663067809			72.630691072503183	BRCA	GDSC1
PF-562271	158	FAK	FAK2	Cytoskeleton	cnaBRCA27	8	37	.030986543826497015	2.3019473919007618	2.3412323150124155			.95020747434639641	-.039284923111653658	1.6387918204087564	1.1822271483025402	.93702611319092954			99.69839677037433	BRCA	GDSC1
PF-562271	158	FAK	FAK2	Cytoskeleton	cnaBRCA28	4	41	.56836680012888585	2.9820160859016709	2.2710514743185066			.29216888178091449	.71096461158316426	1.0962486456993312	1.2617247712198962	.28395142205402507			74.142871314106557	BRCA	GDSC1
PF-562271	158	FAK	FAK2	Cytoskeleton	cnaBRCA29	5	40	.19549129444613769	2.554137329156482	2.3067622036220761			.71304310740599264	.24737512553440588	1.347858290870096	1.2566393500234989	.68229022826377683			97.174668873931864	BRCA	GDSC1
PF-562271	158	FAK	FAK2	Cytoskeleton	cnaBRCA30	5	40	.40359271019441417	2.7853246414698942	2.2778637895828995			.42201439188699824	.50746085188699475	1.2220562636272394	1.2609237062258494	.39956705414693017			85.718727919781188	BRCA	GDSC1
PF-562271	158	FAK	FAK2	Cytoskeleton	cnaBRCA31	14	31	.74167531651509322	2.9454503492167405	2.058221609730035			.041744720709528456	.88722873948670555	1.332849413309309	1.1319484202447487	.026160928583179026			40.985454780313809	BRCA	GDSC1
PF-562271	158	FAK	FAK2	Cytoskeleton	cnaBRCA32	9	36	.80128219865981276	3.1065500190458035	2.1411729060903673			.018747311367978168	.96537711295543627	.91514501661860326	1.2616931302535583	.037216893268175663			43.729849590106404	BRCA	GDSC1
PF-562271	158	FAK	FAK2	Cytoskeleton	cnaBRCA33	6	39	.60910206968196712	1.67946655793569	2.4349839857192652			.13207036490093774	-.75551742778357522	.98177468918616317	1.2704932432433673	.17199514530369148			72.630691072503183	BRCA	GDSC1
PF-562271	158	FAK	FAK2	Cytoskeleton	cnaBRCA34	5	40	.38666294887236718	2.7666972053089864	2.2801922191030131			.31307957212432047	.48650498620597338	.88236382971764626	1.2905893369951065	.41947462599041863			85.718727919781188	BRCA	GDSC1
PF-562271	158	FAK	FAK2	Cytoskeleton	cnaBRCA36	8	37	.11434892175907431	2.4533374358266946	2.3084993325419436			.76923638742664502	.144838103284751	1.2250029701071277	1.27456968728683	.77072446821654628			99.689038758278798	BRCA	GDSC1
PF-562271	158	FAK	FAK2	Cytoskeleton	cnaBRCA38	4	41	.35048205976528657	2.7370328317307555	2.2949522796034745			.31415227480299668	.44208055212728103	.6865916798877657	1.2942076903743343	.50701771157490505			91.653201707771302	BRCA	GDSC1
PF-562271	158	FAK	FAK2	Cytoskeleton	cnaBRCA39	7	38	1.1964241507830764	3.5051881368153368	2.1185488903410028			.0014040575540834144	1.386639246474334	.74134182817952166	1.2132399679064316	.0057208858441273082			26.888163467398346	BRCA	GDSC1
PF-562271	158	FAK	FAK2	Cytoskeleton	cnaBRCA42	3	42	.45223765689358658	2.8658855580841043	2.2962742408669796			.32897632735877513	.56961131721712466	.76835001654366353	1.2786827804730612	.45333314625349674			85.963992230488003	BRCA	GDSC1
PF-562271	158	FAK	FAK2	Cytoskeleton	cnaBRCA47	7	38	.65906198647686487	1.6487785411806659	2.4605190790105476			.11093395808006268	-.81174053782988165	1.0923608814887207	1.2527908299060375	.11639703275227548			72.630691072503183	BRCA	GDSC1
PF-562271	158	FAK	FAK2	Cytoskeleton	cnaBRCA48	5	40	.0018034869178832043	2.3322157607859628	2.3345023996683913			.9973244429153505	-.0022866388824285266	1.3792164846446371	1.2559238435879403	.99698396770374331			99.69839677037433	BRCA	GDSC1
PF-562271	158	FAK	FAK2	Cytoskeleton	cnaBRCA57	4	41	.61568460087373789	3.0343281836851776	2.2659478550225547			.090082095656582886	.76838032866262296	.63995934344414751	1.2820400225765745	.2463146617281757			74.142871314106557	BRCA	GDSC1
PF-562271	158	FAK	FAK2	Cytoskeleton	cnaBRCA58	9	36	.46761774069958861	2.800110141962409	2.2177828753612165			.10481591929160369	.58232726660119249	.78808229799196616	1.3278906261465866	.21634673936490312			72.630691072503183	BRCA	GDSC1
PF-562271	158	FAK	FAK2	Cytoskeleton	cnaBRCA60	3	42	.28443877330001599	2.669962171337446	2.3102687684917411			.63558848738850016	.35969340284570483	1.103800600755084	1.2718951226497095	.63651432154686582			96.503784234524815	BRCA	GDSC1
PF-562271	158	FAK	FAK2	Cytoskeleton	cnaBRCA61	3	42	.18885639203184679	2.1110199580506035	2.3501932122979441			.81488044128766668	-.23917325424734059	1.5361684181941888	1.2517852756916454	.75351835217212715			99.689038758278798	BRCA	GDSC1
PF-562271	158	FAK	FAK2	Cytoskeleton	cnaBRCA62	9	36	.1572639425119928	2.4934348972806628	2.2944516865316529			.69197666473215336	.19898321074900993	1.330682443262247	1.249852720585436	.67513949758357983			97.174668873931864	BRCA	GDSC1
PF-562271	158	FAK	FAK2	Cytoskeleton	cnaBRCA63	6	39	.36368716945772495	2.7307261483616876	2.2732517410383424			.53107386119414368	.45747440732334521	1.6169517233875936	1.2026777569387719	.41149558000816355			85.718727919781188	BRCA	GDSC1
PF-562271	158	FAK	FAK2	Cytoskeleton	cnaBRCA64	8	37	.1071462381814466	2.222646891454688	2.3583783691629185			.78429275629795825	-.13573147770823057	1.2321102121007832	1.2734202345168144	.78478604979921607			99.689038758278798	BRCA	GDSC1
HG6-64-1	159	BRAF	ERK MAPK signaling	ARID1A_mut	5	41	.1661710656383539	1.6879836202150382	1.9439029290807666			.76880829877820611	-.25591930886572833	1.7607576440740793	1.5162640878909284	.72741617676938719			88.244541102492136	BRCA	GDSC1
HG6-64-1	159	BRAF	ERK MAPK signaling	ASH1L_mut	3	43	1.6741462299841856	-.30706301712077394	2.0711890056918358			.1406254233215759	-2.3782520228126098	1.7747530044230138	1.4014796618036411	.0074917302653973181			7.1920610547814263	BRCA	GDSC1
HG6-64-1	159	BRAF	ERK MAPK signaling	BRCA1_mut	4	42	.27942999821467268	2.3082930242848949	1.8787325261011196			.65268902666349349	.42956049818377529	1.6850544327055146	1.5258990732193454	.59602301270181934			86.694256392991903	BRCA	GDSC1
HG6-64-1	159	BRAF	ERK MAPK signaling	BRCA2_mut	6	40	1.3214251860774922	.30308213337386419	2.1580361348285857			.023913022731635314	-1.8549540014547214	1.4504412668901234	1.3976540502188504	.0042168373377665493			5.2613121008526855	BRCA	GDSC1
HG6-64-1	159	BRAF	ERK MAPK signaling	CDH1_mut	4	42	.091595601699324444	2.0450200778970276	1.9038061400428217			.88874567869651788	.14121393785420588	1.8154699829130398	1.5197448170316648	.86184710900582384			97.422651087908733	BRCA	GDSC1
HG6-64-1	159	BRAF	ERK MAPK signaling	NF1_mut	4	42	.48495177634085607	1.2397751701555377	1.980496131256297			.30328726529360372	-.74072096110075925	1.1646833013359486	1.5506248068276698	.35909926996933128			79.744986256384891	BRCA	GDSC1
HG6-64-1	159	BRAF	ERK MAPK signaling	PIK3CA_mut	16	30	.17756061094106243	2.0940145584365952	1.8211901752800366			.60272971510879014	.27282438315655866	1.8100868728797772	1.3737980179276874	.56917742824830642			86.694256392991903	BRCA	GDSC1
HG6-64-1	159	BRAF	ERK MAPK signaling	POLR2B_mut	3	43	.32664851406753503	1.4467605907634056	1.9488292190952654			.75935158624954868	-.50206862833185983	2.4651122532646634	1.4783739689158395	.58713448106605626			86.694256392991903	BRCA	GDSC1
HG6-64-1	159	BRAF	ERK MAPK signaling	PTEN_mut	8	38	.34135592202152537	1.4849441775347607	2.0068522308712775			.41881333029831724	-.5219080533365168	1.605245474929071	1.5140548659588804	.38496173889790231			79.744986256384891	BRCA	GDSC1
HG6-64-1	159	BRAF	ERK MAPK signaling	TP53_mut	36	10	.17717694123352298	1.8568484284870417	2.1293394767853124			.65532106704730353	-.27249104829827075	1.4889697209407278	1.7152273279974712	.62260448217242126			87.897103365518291	BRCA	GDSC1
HG6-64-1	159	BRAF	ERK MAPK signaling	cnaBRCA5	6	40	.058231852776183757	1.8380074507732236	1.9277973372186819			.85964717952376235	-.089789886445458267	1.0390236707688303	1.5949865773682177	.89479120312933513			97.422651087908733	BRCA	GDSC1
HG6-64-1	159	BRAF	ERK MAPK signaling	cnaBRCA7	4	42	.30742416117679444	1.484877659815437	1.9571530370029731			.46186088338755749	-.47227537718753609	1.0670687397391372	1.5650505885583583	.55986576575624869			86.694256392991903	BRCA	GDSC1
HG6-64-1	159	BRAF	ERK MAPK signaling	cnaBRCA8	3	43	.53211629745123201	2.6763899914756393	1.8630411213711555			.41700259949899104	.81334887010448376	1.3805142456538488	1.5352090173243378	.37772687109929581			79.744986256384891	BRCA	GDSC1
HG6-64-1	159	BRAF	ERK MAPK signaling	cnaBRCA9	4	42	.38833174286156713	2.4595201940660147	1.8643299385029182			.36826166118638359	.59519025556309657	1.0825095788517791	1.5605342345199622	.46195341819930658			82.125052124321172	BRCA	GDSC1
HG6-64-1	159	BRAF	ERK MAPK signaling	cnaBRCA10	3	43	.47590904642176157	2.5972885425893453	1.8685598271074084			.6367260224251815	.72872871548193685	2.2755741185415688	1.4865228544813434	.4297503423869875			79.744986256384891	BRCA	GDSC1
HG6-64-1	159	BRAF	ERK MAPK signaling	cnaBRCA12	9	37	.090299265171643106	1.8041441180985756	1.9433146251486333			.82838363641654866	-.13917050705005773	1.7303477075820364	1.4959406527050814	.80916864349304052			94.731938750404737	BRCA	GDSC1
HG6-64-1	159	BRAF	ERK MAPK signaling	cnaBRCA13	10	36	.28351629905363374	1.5763084259678792	2.0104681648252178			.51363508653325018	-.43415973885733861	1.896717083961692	1.4222941507955578	.43195200888875152			79.744986256384891	BRCA	GDSC1
HG6-64-1	159	BRAF	ERK MAPK signaling	cnaBRCA14	20	26	.68307542213491723	2.4787551815433337	1.4832628677892286			.023242827715525952	.99549231375410518	1.3047024096059627	1.5634556088997416	.02645827133193954			18.142814627615685	BRCA	GDSC1
HG6-64-1	159	BRAF	ERK MAPK signaling	cnaBRCA15	21	25	.50806823553061298	2.3283586839451962	1.5697762332214997			.089281240182622776	.75858245072369646	1.377448436963709	1.5829867660647288	.093119268094399993			37.247707237760004	BRCA	GDSC1
HG6-64-1	159	BRAF	ERK MAPK signaling	cnaBRCA16	15	31	.68890865884873165	2.5959886762969813	1.5871002596429642			.036080884529216851	1.0088884166540171	1.4504913344645582	1.4709529040696965	.03384398991172255			18.262436574406276	BRCA	GDSC1
HG6-64-1	159	BRAF	ERK MAPK signaling	cnaBRCA17	10	36	.52896908670123732	1.2929503210663138	2.0891787495200966			.13257272772050707	-.79622842845378283	1.3658305825596724	1.5390553768163842	.14605191055412226			46.736611377319122	BRCA	GDSC1
HG6-64-1	159	BRAF	ERK MAPK signaling	cnaBRCA18	15	31	.51381261273563072	1.3975529972381378	2.1669884914456308			.092381292931387429	-.76943549420749302	1.3261974716909164	1.571065058589004	.10947396934122622			40.421157910606603	BRCA	GDSC1
HG6-64-1	159	BRAF	ERK MAPK signaling	cnaBRCA19	4	42	.017002114901664436	1.8921445568037421	1.9183657134802776			.97027919543570262	-.026221156676535573	1.231569472686737	1.5625371696532697	.97422651087908729			97.422651087908733	BRCA	GDSC1
HG6-64-1	159	BRAF	ERK MAPK signaling	cnaBRCA20	3	43	.2574689311298014	2.2864882277207097	1.8902435700052205			.35753521505462349	.39624465771548922	.53605904871343157	1.5708671478181995	.66845548939519284			88.244541102492136	BRCA	GDSC1
HG6-64-1	159	BRAF	ERK MAPK signaling	cnaBRCA22	16	30	.1063662530981266	1.8092442195582161	1.9730676893485053			.74077153845643873	-.16382346979028917	1.6316520427113472	1.4906703414989211	.73278812910974211			88.244541102492136	BRCA	GDSC1
HG6-64-1	159	BRAF	ERK MAPK signaling	cnaBRCA25	5	41	.97689068002124757	.63378276845911896	2.0724640085631956			.11460330723609903	-1.4386812401040765	1.595628434673052	1.4598542236904242	.045117871254685499			21.656578202249037	BRCA	GDSC1
HG6-64-1	159	BRAF	ERK MAPK signaling	cnaBRCA26	14	32	.37428879674676624	2.3115632717074419	1.743064137171326			.26279778764203271	.56849913453611589	1.5679043698153545	1.4978415056038341	.24907102705416706			66.418940547777879	BRCA	GDSC1
HG6-64-1	159	BRAF	ERK MAPK signaling	cnaBRCA27	9	37	.36114174177952363	2.3593526470541475	1.80826390188917			.26223868904516845	.55108874516497752	1.1859561335198625	1.5916864653888148	.33652397462017303			79.744986256384891	BRCA	GDSC1
HG6-64-1	159	BRAF	ERK MAPK signaling	cnaBRCA28	4	42	.051396295324176951	1.8437204112410424	1.9229775368672013			.94457604121694172	-.079257125626158942	2.0644401207577125	1.4967162344675349	.92220233390942341			97.422651087908733	BRCA	GDSC1
HG6-64-1	159	BRAF	ERK MAPK signaling	cnaBRCA29	7	39	.15635168727413587	1.711982966088001	1.9527194213018102			.74816974911480028	-.24073645521380915	1.804794611226743	1.4935613888783486	.70511427352046185			88.244541102492136	BRCA	GDSC1
HG6-64-1	159	BRAF	ERK MAPK signaling	cnaBRCA30	4	42	1.6579610296113738	4.0227321679098944	1.715452607660644			.017987137025307052	2.3072795602492504	1.1081285763447635	1.4101451477103231	.0027861261455000555			5.2613121008526855	BRCA	GDSC1
HG6-64-1	159	BRAF	ERK MAPK signaling	cnaBRCA31	16	30	.67647312929926151	2.5623276973117513	1.5714231678799531			.033334945065744664	.99090452943179819	1.4114439961551835	1.4916639651660508	.034242068577011765			18.262436574406276	BRCA	GDSC1
HG6-64-1	159	BRAF	ERK MAPK signaling	cnaBRCA32	9	37	.12641886150302903	1.7594683400418312	1.9541817062975715			.71197043837097684	-.19471336625574032	1.339751304656333	1.5813258507150563	.73537117585410106			88.244541102492136	BRCA	GDSC1
HG6-64-1	159	BRAF	ERK MAPK signaling	cnaBRCA33	6	40	.020855717490476725	1.8881170466063601	1.9202808978437116			.94396209540160392	-.032163851237351437	.9007125331066359	1.606025569120251	.962220468732362			97.422651087908733	BRCA	GDSC1
HG6-64-1	159	BRAF	ERK MAPK signaling	cnaBRCA34	5	41	.5114520864778529	1.222169763663985	2.0007094969528461			.22393676793233269	-.77853973328886106	1.1611519444201417	1.5537126436562858	.28615901375866465			72.292803475873171	BRCA	GDSC1
HG6-64-1	159	BRAF	ERK MAPK signaling	cnaBRCA36	9	37	.70136347060184201	1.0792465071565966	2.1196410710534392			.08132848387581483	-1.0403945638968426	1.4714636164295447	1.4860255784335274	.065760185238256275			28.695353558511826	BRCA	GDSC1
HG6-64-1	159	BRAF	ERK MAPK signaling	cnaBRCA38	4	42	.23555003113449621	1.5851595407464119	1.9476023816762134			.15526061475234643	-.3624428409298015	.096145046520745736	1.5937968247547865	.65481122751141019			88.244541102492136	BRCA	GDSC1
HG6-64-1	159	BRAF	ERK MAPK signaling	cnaBRCA39	7	39	1.7854668886940372	3.8683857189404161	1.5656727733539411			.00058619429579113448	2.302712945586475	1.0744439935275205	1.3204817038634711	.000079724943587633102			.38267972922063892	BRCA	GDSC1
HG6-64-1	159	BRAF	ERK MAPK signaling	cnaBRCA42	3	43	.052662575790115719	1.9920007621891658	1.9107892071353283			.87316615408554232	.081211555053837481	.70830430746715456	1.5708151831925974	.93012604589797132			97.422651087908733	BRCA	GDSC1
HG6-64-1	159	BRAF	ERK MAPK signaling	cnaBRCA47	6	40	.2531027994369674	1.5779351678437061	1.9668081796581098			.58731773452842717	-.3888730118144037	1.5600586279563178	1.5333666638793813	.56612535219120286			86.694256392991903	BRCA	GDSC1
HG6-64-1	159	BRAF	ERK MAPK signaling	cnaBRCA48	5	41	.38786618476553403	1.3869362523067859	1.9806160227281144			.23756630476289911	-.59367977042132858	.87706355518995027	1.5811983710260444	.41731108934917971			79.744986256384891	BRCA	GDSC1
HG6-64-1	159	BRAF	ERK MAPK signaling	cnaBRCA57	5	41	.034145802584217282	1.8691511537839332	1.9218093274260233			.93940540061933131	-.052658173642090134	1.3742787356466917	1.5579497282315558	.94286219756468037			97.422651087908733	BRCA	GDSC1
HG6-64-1	159	BRAF	ERK MAPK signaling	cnaBRCA58	8	38	.23589177936152564	2.2153708967800254	1.8530781847143789			.44116820937344658	.3622927120656465	1.0631680418616414	1.6097297473471122	.54735471365217181			86.694256392991903	BRCA	GDSC1
HG6-64-1	159	BRAF	ERK MAPK signaling	cnaBRCA60	3	43	.69846278617101287	.92443419196855403	1.9852705957553713			.24515612905089815	-1.0608364037868174	1.1499333026855707	1.5341709940127317	.24843542468353785			66.418940547777879	BRCA	GDSC1
HG6-64-1	159	BRAF	ERK MAPK signaling	cnaBRCA61	3	43	.79694359977309182	3.0424413378828898	1.8375026553427427			.15983720732362261	1.2049386825401471	1.0047269978649684	1.5319198846459021	.18888039534805343			56.664118604416025	BRCA	GDSC1
HG6-64-1	159	BRAF	ERK MAPK signaling	cnaBRCA62	9	37	1.1165085442779443	3.1777654874022812	1.6091905082909754			.016473916950546091	1.5685749791113057	1.5303663001220613	1.3754564532247291	.0043844267507105713			5.2613121008526855	BRCA	GDSC1
HG6-64-1	159	BRAF	ERK MAPK signaling	cnaBRCA63	6	40	1.1253058372704727	3.3232619343338548	1.7050091646845871			.079216241576273508	1.6182527696492677	1.7942920757780714	1.3857775533935717	.013619929879135241			10.895943903308194	BRCA	GDSC1
HG6-64-1	159	BRAF	ERK MAPK signaling	cnaBRCA64	8	38	.57633458726299136	2.6326953136021212	1.7652204127518332			.26816023462854865	.867474900850288	1.9696059859399129	1.4000642669022278	.14557194683572749			46.736611377319122	BRCA	GDSC1
JQ1	163	BRD2	BRD3	BRD4	BRDT	Chromatin other	ARID1A_mut	5	42	.3248960451552147	.74035760430836395	.25634996394956655			.42454091647894243	.4840076403587974	1.1465200451924706	1.519068782944232	.49575778319625863			28.320045121722696	BRCA	GDSC1
JQ1	163	BRD2	BRD3	BRD4	BRDT	Chromatin other	ASH1L_mut	3	44	.35056938549055616	-.18175987668129787	.34122195766971603			.717355406580102	-.52298183435101386	2.1583845545456075	1.45338183649189	.55980081650757874			28.707734179875839	BRCA	GDSC1
JQ1	163	BRD2	BRD3	BRD4	BRDT	Chromatin other	BRCA1_mut	4	43	.4447712591399306	.91236418165100452	.25160534373999055			.54832997049383858	.66075883791101397	1.9320526243402631	1.4484708674324152	.39935866943986709			27.196889971439038	BRCA	GDSC1
JQ1	163	BRD2	BRD3	BRD4	BRDT	Chromatin other	BRCA2_mut	6	41	.71063774383510214	-.59437851615290516	.43987213669124492			.17636242856638545	-1.03425065284415	1.5698383363206008	1.4404376669976793	.11097632067747371			18.523220089237974	BRCA	GDSC1
JQ1	163	BRD2	BRD3	BRD4	BRDT	Chromatin other	CDH1_mut	4	43	.70054162814854326	-.63335229939558124	.39539292337223109			.20309374398039837	-1.0287452227678124	1.2623330336076526	1.4821289975553891	.18692850696010149			23.366063370012689	BRCA	GDSC1
JQ1	163	BRD2	BRD3	BRD4	BRDT	Chromatin other	NF1_mut	4	43	.041657277724434706	.25077082032231057	.31314891223568303			.92925383855626631	-.062378091913372458	1.2343152855029877	1.5144562762604377	.93683681341131919			39.865396315375293	BRCA	GDSC1
JQ1	163	BRD2	BRD3	BRD4	BRDT	Chromatin other	PIK3CA_mut	16	31	.36781034180618849	.66550589983292663	.12323845516441248			.22904731093732342	.54226744466851418	1.3972145307020645	1.5113876147303442	.23840261849024744			26.932141062383678	BRCA	GDSC1
JQ1	163	BRD2	BRD3	BRD4	BRDT	Chromatin other	POLR2B_mut	3	44	.40687131579034763	.87532164712492111	.26914821741020112			.065632121782027486	.60617342971471999	.32661027329189762	1.5224657565010906	.49882222047042157			28.320045121722696	BRCA	GDSC1
JQ1	163	BRD2	BRD3	BRD4	BRDT	Chromatin other	PTEN_mut	8	39	.63069976645169001	-.45385103448527858	.46408448162322669			.067796652538145943	-.91793551610850521	1.1092448080444108	1.5105652040627489	.11114890635174224			18.523220089237974	BRCA	GDSC1
JQ1	163	BRD2	BRD3	BRD4	BRDT	Chromatin other	TP53_mut	37	10	.18053331209125964	.25048177682679534	.52006607648321845			.62977720668790438	-.26958429965642311	1.4790473390561378	1.5488370323696063	.61495424484030958			30.435672897713207	BRCA	GDSC1
JQ1	163	BRD2	BRD3	BRD4	BRDT	Chromatin other	cnaBRCA5	6	41	.1928268413307237	.056484721668008588	.34462385798574535			.7324601427760784	-.28813913631773674	1.8901358748492298	1.4371629185933381	.66121691064301558			31.209598154816959	BRCA	GDSC1
JQ1	163	BRD2	BRD3	BRD4	BRDT	Chromatin other	cnaBRCA7	4	43	.30745778690926107	-.1117883710958523	.34687534864667485			.64247815098883276	-.45866371974252718	1.7487165791170043	1.4717272634214971	.55936057426738572			28.707734179875839	BRCA	GDSC1
JQ1	163	BRD2	BRD3	BRD4	BRDT	Chromatin other	cnaBRCA8	3	44	.49843950309825386	-.38558240265459959	.35511894807698657			.4907463028542649	-.74070135073158616	1.521240793543108	1.4843830929394843	.40795334957158547			27.196889971439038	BRCA	GDSC1
JQ1	163	BRD2	BRD3	BRD4	BRDT	Chromatin other	cnaBRCA9	4	43	.44312501587049813	.9101618746926472	.25181020950355865			.54782752847013738	.65835166518908861	1.9221245653087105	1.4495094712197947	.4010920944090326			27.196889971439038	BRCA	GDSC1
JQ1	163	BRD2	BRD3	BRD4	BRDT	Chromatin other	cnaBRCA10	4	43	.49635211870408247	.98116507706095502	.24520526044604168			.56643574413640807	.73595981661491328	2.2695757634957117	1.409829671190203	.3474269070123388			26.932141062383678	BRCA	GDSC1
JQ1	163	BRD2	BRD3	BRD4	BRDT	Chromatin other	cnaBRCA12	9	38	.58381452900849318	.9959894716419827	.14485740164857294			.28135890806425107	.85113206999340973	2.1475169223550634	1.2600849944968484	.12229639410756284			18.523220089237974	BRCA	GDSC1
JQ1	163	BRD2	BRD3	BRD4	BRDT	Chromatin other	cnaBRCA13	10	37	.33651512924042626	.70068449080358797	.2016659891726415			.42630274416632341	.49901850163094646	1.7737630678453691	1.4007797978850507	.35011783381098782			26.932141062383678	BRCA	GDSC1
JQ1	163	BRD2	BRD3	BRD4	BRDT	Chromatin other	cnaBRCA14	21	26	.18876484346789907	.46350124477844951	.18211386027216062			.51394352928174236	.28138738450628886	1.3137902429036226	1.6183249581744583	.52324201613888921			28.320045121722696	BRCA	GDSC1
JQ1	163	BRD2	BRD3	BRD4	BRDT	Chromatin other	cnaBRCA15	22	25	.30674190548764307	.54924049379129614	.095407825760604054			.29936413546285617	.45383266803069211	1.470590184957546	1.4873010636053492	.29963654151443669			26.932141062383678	BRCA	GDSC1
JQ1	163	BRD2	BRD3	BRD4	BRDT	Chromatin other	cnaBRCA16	16	31	.23578245782722398	.53922471586941256	.18841584043590379			.43523552411249111	.3508088754335088	1.3943113707223729	1.5324794627678144	.44770220053725918			28.320045121722696	BRCA	GDSC1
JQ1	163	BRD2	BRD3	BRD4	BRDT	Chromatin other	cnaBRCA17	10	37	.79723121816855769	-.58375179922655751	.54881093242403201			.038289010839598757	-1.1325627316505895	1.3863142102426964	1.4290679605960925	.030296266988381823			16.68265981653008	BRCA	GDSC1
JQ1	163	BRD2	BRD3	BRD4	BRDT	Chromatin other	cnaBRCA18	15	32	.88264425725227769	-.52173710538628226	.69670447150680781			.0054801828263768082	-1.2184415768930901	1.2381677008619383	1.440098671046302	.0071042531405379914			12.144256559792092	BRCA	GDSC1
JQ1	163	BRD2	BRD3	BRD4	BRDT	Chromatin other	cnaBRCA19	4	43	.012958497998029566	.29008622326402123	.30949166545040757			.97428684191735959	-.019405442186386346	1.0372908395730156	1.525074669198323	.98033237106000037			40.84718212750002	BRCA	GDSC1
JQ1	163	BRD2	BRD3	BRD4	BRDT	Chromatin other	cnaBRCA20	3	44	.65778983151526083	1.2178112829388288	.24579665133198009			.075017895365842469	.97201463160684876	.59185231523068604	1.5062738268302933	.27616421621768406			26.932141062383678	BRCA	GDSC1
JQ1	163	BRD2	BRD3	BRD4	BRDT	Chromatin other	cnaBRCA22	17	30	.26239620189404717	.059082064346941368	.44880304711752034			.36050286646481755	-.38972098277057898	1.2525041615991621	1.5992105531971266	.39197544613983004			27.196889971439038	BRCA	GDSC1
JQ1	163	BRD2	BRD3	BRD4	BRDT	Chromatin other	cnaBRCA25	5	42	1.2364062318924813	-1.2338553117654054	.49137531110120575			.048881077780055057	-1.7252306228666112	1.4083055721405968	1.3940895355557978	.01214425655979209			12.144256559792092	BRCA	GDSC1
JQ1	163	BRD2	BRD3	BRD4	BRDT	Chromatin other	cnaBRCA26	14	33	.05622570110203215	.24874212224880368	.3329120241194049			.86508815573009223	-.084169901870601221	1.5637081407664601	1.4690354991001107	.86086368187715068			38.260608083428927	BRCA	GDSC1
JQ1	163	BRD2	BRD3	BRD4	BRDT	Chromatin other	cnaBRCA27	9	38	.65599727397267193	-.46014325389075644	.48973094190632682			.014575559431618304	-.94987419579708332	.7797555149124219	1.5551620454139365	.083575952151109911			18.523220089237974	BRCA	GDSC1
JQ1	163	BRD2	BRD3	BRD4	BRDT	Chromatin other	cnaBRCA28	4	43	.56365105086621115	-.45461382127840821	.37876608819854057			.37237406425839858	-.83337990947694873	1.5694361018637482	1.4718312696473033	.28666155260747916			26.932141062383678	BRCA	GDSC1
JQ1	163	BRD2	BRD3	BRD4	BRDT	Chromatin other	cnaBRCA29	7	40	.7957209974534406	-.66628640470735745	.47831228350937793			.050910927332032618	-1.1445986882167354	1.2066829341688974	1.4708598596324605	.058389309357855267			16.68265981653008	BRCA	GDSC1
JQ1	163	BRD2	BRD3	BRD4	BRDT	Chromatin other	cnaBRCA30	5	42	.94365670792076839	1.5182699162400379	.16374135538627202			.13476356017966837	1.3545285608537658	1.610946410787615	1.4171141099729403	.052155293077596102			16.68265981653008	BRCA	GDSC1
JQ1	163	BRD2	BRD3	BRD4	BRDT	Chromatin other	cnaBRCA31	16	31	.15196936543991002	.45753911106611839	.2305761525924426			.6298121948533455	.22696295847367579	1.5344799977628305	1.4725494831083767	.62393129440312056			30.435672897713207	BRCA	GDSC1
JQ1	163	BRD2	BRD3	BRD4	BRDT	Chromatin other	cnaBRCA32	9	38	.81126214712602818	1.241649166557979	.086674842326363202			.085385207646873421	1.1549743242316157	1.7018962474123933	1.356035303594161	.033872599649773301			16.68265981653008	BRCA	GDSC1
JQ1	163	BRD2	BRD3	BRD4	BRDT	Chromatin other	cnaBRCA33	6	41	.42450948702723218	-.24099359065659898	.38815726954544405			.2017066355416153	-.62915086020204303	.95597725378613174	1.5352023684265954	.33664319184054925			26.932141062383678	BRCA	GDSC1
JQ1	163	BRD2	BRD3	BRD4	BRDT	Chromatin other	cnaBRCA34	5	42	.34342708593491933	-.1490688233867237	.36223406248469592			.4052331801299241	-.51130288587141959	1.1609981797189928	1.5170200961678775	.47164004075814081			28.320045121722696	BRCA	GDSC1
JQ1	163	BRD2	BRD3	BRD4	BRDT	Chromatin other	cnaBRCA36	9	38	.15850353497560674	.49936103216360966	.26247992678818755			.75145708299319891	.23688110537542212	2.0814131646562832	1.3340504780077445	.67100636032856453			31.209598154816959	BRCA	GDSC1
JQ1	163	BRD2	BRD3	BRD4	BRDT	Chromatin other	cnaBRCA38	4	43	.51099799302859017	-.38494529218267104	.3722852947942859			.26871367534744439	-.75723058697695689	1.0940759821156836	1.5057485898831051	.33352811901862178			26.932141062383678	BRCA	GDSC1
JQ1	163	BRD2	BRD3	BRD4	BRDT	Chromatin other	cnaBRCA39	7	40	.75491236104300785	1.2356010057422853	.14548198668069043			.14212580137927236	1.0901190190615948	1.6594912228573855	1.4079632063586254	.07198422129823584			17.996055324558963	BRCA	GDSC1
JQ1	163	BRD2	BRD3	BRD4	BRDT	Chromatin other	cnaBRCA42	3	44	.40709834319839999	-.25995477467449007	.34655342798743372			.4383825252005939	-.60650820266192373	1.0800471627400658	1.5061809840766447	.49858392602843971			28.320045121722696	BRCA	GDSC1
JQ1	163	BRD2	BRD3	BRD4	BRDT	Chromatin other	cnaBRCA47	7	40	.16231650519030261	.51434989457787417	.27170093113446236			.76900596000990429	.2426489634434118	2.0203770296834778	1.3966333568582607	.69384446663924793			31.53838484723855	BRCA	GDSC1
JQ1	163	BRD2	BRD3	BRD4	BRDT	Chromatin other	cnaBRCA48	5	42	.069734722181903727	.40113710584162643	.2967333566241781			.9159152488438016	.10440374921744833	2.0314008432756929	1.4344205084385044	.88347147667046133			38.411803333498327	BRCA	GDSC1
JQ1	163	BRD2	BRD3	BRD4	BRDT	Chromatin other	cnaBRCA57	5	42	.54532038123758875	-.41137071733091546	.39346047843043308			.34975474084461289	-.80483119576134854	1.6621229194821752	1.4564430715152235	.25512430628004129			26.932141062383678	BRCA	GDSC1
JQ1	163	BRD2	BRD3	BRD4	BRDT	Chromatin other	cnaBRCA58	9	38	.73854433699414868	1.1650354384312849	.10482019898794867			.15831355221205201	1.0602152394433362	1.983533424920721	1.286736578621563	.052433032989877344			16.68265981653008	BRCA	GDSC1
JQ1	163	BRD2	BRD3	BRD4	BRDT	Chromatin other	cnaBRCA60	3	44	.89894778246721685	-.92179573172633245	.39167894778642293			.27576238558339239	-1.3134746795127554	1.5443901359602381	1.4571359434492457	.13892415066928479			18.523220089237974	BRCA	GDSC1
JQ1	163	BRD2	BRD3	BRD4	BRDT	Chromatin other	cnaBRCA61	3	44	.98438803028276101	1.6479555091249241	.21646863591020091			.39687366073622971	1.4314868732147232	2.3177071751726288	1.4011332997816335	.10596901188981248			18.523220089237974	BRCA	GDSC1
JQ1	163	BRD2	BRD3	BRD4	BRDT	Chromatin other	cnaBRCA62	9	38	.38512154145265942	.76863637921585037	.19870418669686732			.36670757550108546	.56993219251898308	1.6763455426804381	1.4338610865321888	.30441440056677571			26.932141062383678	BRCA	GDSC1
JQ1	163	BRD2	BRD3	BRD4	BRDT	Chromatin other	cnaBRCA63	6	41	.66578692527841365	1.1559976399793268	.183719528476772			.28488703862176173	.97227811150255483	1.9496627416104948	1.3870951340230109	.13470859853494399			18.523220089237974	BRCA	GDSC1
JQ1	163	BRD2	BRD3	BRD4	BRDT	Chromatin other	cnaBRCA64	8	39	.24930267277891069	.61621834922356689	.24458306958038656			.51363724323794524	.37163527964318033	1.3977379097057849	1.5071983217040412	.52392083475186979			28.320045121722696	BRCA	GDSC1
JQ12	164	HDAC1	HDAC2	Chromatin histone acetylation	ARID1A_mut	5	42	.5257230242613764	.81469673796955244	1.6723721835056136			.20320283898231797	-.85767544553606112	1.2127843929405113	1.66664281751625	.27235648927101369			77.321165802626069	BRCA	GDSC1
JQ12	164	HDAC1	HDAC2	Chromatin histone acetylation	ASH1L_mut	3	44	.93885957272516385	.16608170744293774	1.6776106880626074			.19145432040245647	-1.5115289806196697	1.3855240540636447	1.6196450591942255	.12263198461778679			76.945482866000972	BRCA	GDSC1
JQ12	164	HDAC1	HDAC2	Chromatin histone acetylation	BRCA1_mut	4	43	.63902218595602267	2.5322543989387403	1.4926534372401994			.2358215440579621	1.0396009616985409	1.3923799637753924	1.6423302560027619	.22790169532115026			77.321165802626069	BRCA	GDSC1
JQ12	164	HDAC1	HDAC2	Chromatin histone acetylation	BRCA2_mut	6	41	.13488673505163379	1.3867548825192422	1.6095752707797091			.78119538054391269	-.22282038826046691	1.7757270754926102	1.6357710038514579	.75905430744683799			99.021416424573033	BRCA	GDSC1
JQ12	164	HDAC1	HDAC2	Chromatin histone acetylation	CDH1_mut	4	43	.096053680213919856	1.7263969484901474	1.5676169210028592			.81384467364053648	.15878002748728814	1.1597004837410441	1.6827471259810578	.8550344322536475			99.021416424573033	BRCA	GDSC1
JQ12	164	HDAC1	HDAC2	Chromatin histone acetylation	NF1_mut	4	43	.25019668813086271	1.203562922892208	1.6162526443142953			.59804766381831853	-.41268972142208726	1.3478366904666412	1.6689211319327126	.63452170366891925			99.021416424573033	BRCA	GDSC1
JQ12	164	HDAC1	HDAC2	Chromatin histone acetylation	PIK3CA_mut	16	31	.1838037852535446	1.3814433051097859	1.6841942746879666			.57513473220580069	-.30275096957818071	1.8183251323933658	1.554497652970718	.55343391312516688			99.021416424573033	BRCA	GDSC1
JQ12	164	HDAC1	HDAC2	Chromatin histone acetylation	POLR2B_mut	3	44	.055323655382431093	1.4954916364581097	1.5869691019933911			.87777110967069349	-.091477465535281466	.84496546169093245	1.6816681479139981	.9265417128092962			99.021416424573033	BRCA	GDSC1
JQ12	164	HDAC1	HDAC2	Chromatin histone acetylation	PTEN_mut	8	39	.010775291115295066	1.5959156406671053	1.5780971864550435			.96737048705561779	.017818454212061852	.92028152181720646	1.7556318003988138	.97797439391812235			99.021416424573033	BRCA	GDSC1
JQ12	164	HDAC1	HDAC2	Chromatin histone acetylation	TP53_mut	37	10	.053936300610975471	1.5621579212819943	1.6513272309649758			.88244742520303165	-.089169309682981535	1.6503252932836416	1.6648165053339834	.88038958695515313			99.021416424573033	BRCA	GDSC1
JQ12	164	HDAC1	HDAC2	Chromatin histone acetylation	cnaBRCA5	6	41	.55787569377483692	.79054882222300071	1.696824938140135			.35427622989191659	-.90627611591713431	2.1243600296121579	1.5507444306450626	.2083940160954193			76.945482866000972	BRCA	GDSC1
JQ12	164	HDAC1	HDAC2	Chromatin histone acetylation	cnaBRCA7	4	43	.8468443099629771	2.8265339238934839	1.4652785977095255			.1070058521389919	1.3612553261839584	1.2227717225136747	1.6314542634290141	.11221696620880801			76.945482866000972	BRCA	GDSC1
JQ12	164	HDAC1	HDAC2	Chromatin histone acetylation	cnaBRCA8	3	44	.007359420659019642	1.5697370007930012	1.5819069180614667			.99230371865877642	-.012169917268465502	1.9099648834412808	1.6407557903366867	.99021416424573039			99.021416424573033	BRCA	GDSC1
JQ12	164	HDAC1	HDAC2	Chromatin histone acetylation	cnaBRCA9	4	43	.8307094863240625	2.8040778568421381	1.4673675341794183			.28217369493221744	1.3367103226627197	2.0328700357081413	1.574492962025869	.11902898790208791			76.945482866000972	BRCA	GDSC1
JQ12	164	HDAC1	HDAC2	Chromatin histone acetylation	cnaBRCA10	4	43	.25764428471964507	1.9698768584280517	1.5449676270551471			.72006820057744125	.42490923137290459	2.1221064643631138	1.6101244631340346	.62449824083268557			99.021416424573033	BRCA	GDSC1
JQ12	164	HDAC1	HDAC2	Chromatin histone acetylation	cnaBRCA12	9	38	.51526265956723638	2.2557067750726261	1.4213619584586819			.25298286310933416	.83434481661394422	1.92886723231532	1.5441788917957751	.1713882093837924			76.945482866000972	BRCA	GDSC1
JQ12	164	HDAC1	HDAC2	Chromatin histone acetylation	cnaBRCA13	10	37	.053553820931622878	1.5114305385342734	1.5999678381551568			.87460677382692809	-.088537299620883303	1.508905374288589	1.6873952636099177	.8812312563137833			99.021416424573033	BRCA	GDSC1
JQ12	164	HDAC1	HDAC2	Chromatin histone acetylation	cnaBRCA14	21	26	.065626690067934632	1.5211289856249035	1.6295925653446373			.8190605439253924	-.10846357971973375	1.4014100709079145	1.8290992152850003	.82401840511344082			99.021416424573033	BRCA	GDSC1
JQ12	164	HDAC1	HDAC2	Chromatin histone acetylation	cnaBRCA15	22	25	.0076254928690122487	1.5744227563414919	1.5870325903028286			.97921039140267263	-.012609833961336747	1.5911735380415295	1.7064267049024469	.97930442473322488			99.021416424573033	BRCA	GDSC1
JQ12	164	HDAC1	HDAC2	Chromatin histone acetylation	cnaBRCA16	16	31	.032711235680686984	1.545456178341974	1.5995424691487727			.91343452025371352	-.05408629080679872	1.5506722214696722	1.7025092490420495	.91584468321792878			99.021416424573033	BRCA	GDSC1
JQ12	164	HDAC1	HDAC2	Chromatin histone acetylation	cnaBRCA17	10	37	.49375322790833281	.95163925033073116	1.7512627809128709			.19933640893158333	-.79962353058213975	1.6799201350367603	1.6040142948145351	.17277211317591329			76.945482866000972	BRCA	GDSC1
JQ12	164	HDAC1	HDAC2	Chromatin histone acetylation	cnaBRCA18	15	32	.31323438004129406	1.232324057547048	1.7446329541836816			.32933359677128204	-.51230889663663359	1.6587487771364864	1.6249571421533349	.32217152417760864			77.321165802626069	BRCA	GDSC1
JQ12	164	HDAC1	HDAC2	Chromatin histone acetylation	cnaBRCA19	4	43	.10057285996115521	1.4290341885947559	1.5952785730861514			.89092467383156582	-.16624438449139545	2.1926182021455634	1.6075114217732756	.84829764792996754			99.021416424573033	BRCA	GDSC1
JQ12	164	HDAC1	HDAC2	Chromatin histone acetylation	cnaBRCA20	3	44	.81529828612543231	2.8179015911014473	1.4968047869040726			.21676016705084619	1.3210968041973747	1.3149417691497942	1.6332015972078009	.17862549905272115			76.945482866000972	BRCA	GDSC1
JQ12	164	HDAC1	HDAC2	Chromatin histone acetylation	cnaBRCA22	17	30	.17423411680692674	1.7643689591469549	1.4772947697195105			.54192192784659499	.28707418942744445	1.3834645986611653	1.7766485956981513	.56886366054203918			99.021416424573033	BRCA	GDSC1
JQ12	164	HDAC1	HDAC2	Chromatin histone acetylation	cnaBRCA25	5	42	.49217274504900499	.86242157722263835	1.6666906550231033			.30595181666276972	-.80426907780046497	1.4807932004289968	1.6483147315921445	.3037361873030982			77.321165802626069	BRCA	GDSC1
JQ12	164	HDAC1	HDAC2	Chromatin histone acetylation	cnaBRCA26	14	33	.24412252719777569	1.2995123347623505	1.7006043245578979			.44578891708606039	-.40109198979554739	1.609318619080897	1.6564798951021646	.44803820581755871			95.199026365825873	BRCA	GDSC1
JQ12	164	HDAC1	HDAC2	Chromatin histone acetylation	cnaBRCA27	9	38	.68918780725002193	.69315770007692024	1.7914393709576644			.084884457403894067	-1.0982816708807441	1.5758070228033807	1.5974069551378431	.06956004914276484			76.945482866000972	BRCA	GDSC1
JQ12	164	HDAC1	HDAC2	Chromatin histone acetylation	cnaBRCA28	4	43	.013140869855411399	1.561249198632916	1.5829795023849274			.9667166692150384	-.021730303752011348	.85106756525116545	1.6965026548192574	.98005563720498123			99.021416424573033	BRCA	GDSC1
JQ12	164	HDAC1	HDAC2	Chromatin histone acetylation	cnaBRCA29	7	40	.53126176988434115	.84703955622430516	1.709595962587835			.15576053913450025	-.86255640636352982	1.3096128598823604	1.6666632736942566	.20134527087056481			76.945482866000972	BRCA	GDSC1
JQ12	164	HDAC1	HDAC2	Chromatin histone acetylation	cnaBRCA30	5	42	.75813025096369668	2.6707836249151877	1.4514094588692286			.14417617091311538	1.2193741660459592	1.4855214124133125	1.6198855480165506	.11603696200222847			76.945482866000972	BRCA	GDSC1
JQ12	164	HDAC1	HDAC2	Chromatin histone acetylation	cnaBRCA31	16	31	.23138559591803828	1.3303255665012657	1.710577623647203			.50095364670560916	-.38025205714593735	1.9642053190829005	1.4566894858252895	.45616200133624896			95.199026365825873	BRCA	GDSC1
JQ12	164	HDAC1	HDAC2	Chromatin histone acetylation	cnaBRCA32	9	38	.47950764571247745	2.2106348289805466	1.4320368930594374			.2879373338555995	.77859793592110926	1.9466960221198963	1.5450670067086636	.2024456092892517			76.945482866000972	BRCA	GDSC1
JQ12	164	HDAC1	HDAC2	Chromatin histone acetylation	cnaBRCA33	6	41	.12656644395989725	1.7635386243970073	1.5544361866024752			.62804390486277017	.20910243779453208	.79358807542063059	1.7297254576364971	.77348355046345763			99.021416424573033	BRCA	GDSC1
JQ12	164	HDAC1	HDAC2	Chromatin histone acetylation	cnaBRCA34	5	42	.22098287622700305	1.2553650960956753	1.6199116646810752			.5633431680175589	-.36454656858539991	1.2003479791174958	1.6871005957011038	.64267498536619327			99.021416424573033	BRCA	GDSC1
JQ12	164	HDAC1	HDAC2	Chromatin histone acetylation	cnaBRCA36	9	38	.40746981817516409	1.0435132236564266	1.7084604311625184			.40138684740312225	-.66494720750609182	2.1557827791519846	1.4946679295096001	.27754567775653666			77.321165802626069	BRCA	GDSC1
JQ12	164	HDAC1	HDAC2	Chromatin histone acetylation	cnaBRCA38	4	43	.53598250327357999	.77954213985548271	1.6556964380851535			.30371033915253637	-.87615429822967084	1.3885413867293399	1.6508465963495205	.31068536390182949			77.321165802626069	BRCA	GDSC1
JQ12	164	HDAC1	HDAC2	Chromatin histone acetylation	cnaBRCA39	7	40	.77709192409737249	2.6335242033778492	1.3969611493359646			.037679006132704432	1.2365630540418846	1.1916569584753209	1.6441507006059108	.064295201146780098			76.945482866000972	BRCA	GDSC1
JQ12	164	HDAC1	HDAC2	Chromatin histone acetylation	cnaBRCA42	3	44	.18321389144955388	1.8644672551382071	1.5618116734470211			.25383112285366016	.302655581691186	.10485019465246688	1.6897538081003083	.76022853825174597			99.021416424573033	BRCA	GDSC1
JQ12	164	HDAC1	HDAC2	Chromatin histone acetylation	cnaBRCA47	7	40	.12433309870083306	1.7559334344486397	1.5505395338985766			.81875011380981544	.20539390055006312	2.1908328358123277	1.5525492111352479	.76292981207090116			99.021416424573033	BRCA	GDSC1
JQ12	164	HDAC1	HDAC2	Chromatin histone acetylation	cnaBRCA48	5	42	.32244821911802513	2.0551820352124466	1.524695362405269			.62860226086846316	.53048667280717754	2.2219906894222468	1.5776596380731416	.4989937299038083			96.076407074323185	BRCA	GDSC1
JQ12	164	HDAC1	HDAC2	Chromatin histone acetylation	cnaBRCA57	5	42	.072567718831158076	1.6883378509845393	1.5683672890990676			.90803046819815192	.11997056188547162	2.1268526875426654	1.599523180654348	.87877454807498223			99.021416424573033	BRCA	GDSC1
JQ12	164	HDAC1	HDAC2	Chromatin histone acetylation	cnaBRCA58	9	38	.048763383592064502	1.6463140875239803	1.5656918055096769			.91346717662290144	.080622282014303437	2.0352759465904144	1.5584962082119609	.8959344755954074			99.021416424573033	BRCA	GDSC1
JQ12	164	HDAC1	HDAC2	Chromatin histone acetylation	cnaBRCA60	3	44	.167563446724316	1.3219518071016323	1.5988013630858782			.65246340090524235	-.27684955598424588	.86191330850135994	1.6799413029767976	.78014087228367512			99.021416424573033	BRCA	GDSC1
JQ12	164	HDAC1	HDAC2	Chromatin histone acetylation	cnaBRCA61	3	44	1.1238103951610385	3.2561409409573856	1.4669248312320768			.26126615754570448	1.7892161097253088	2.0142969886348592	1.5696993870415119	.066125485866193712			76.945482866000972	BRCA	GDSC1
JQ12	164	HDAC1	HDAC2	Chromatin histone acetylation	cnaBRCA62	9	38	.43577918506541735	2.1550207952084297	1.445208637900202			.2127470281531848	.70981215730822766	1.4126798103355331	1.6719002273179462	.24596828236723925			77.321165802626069	BRCA	GDSC1
JQ12	164	HDAC1	HDAC2	Chromatin histone acetylation	cnaBRCA63	6	41	.35953078210250938	2.095915667675853	1.50579564368362			.41154112697409306	.59012002399223307	1.5270707905152154	1.6550931343147464	.41510954640143127			94.882182034612853	BRCA	GDSC1
JQ12	164	HDAC1	HDAC2	Chromatin histone acetylation	cnaBRCA64	8	39	.26367136618593329	1.9410938681208791	1.5072913962081156			.40911531464445361	.43380247191276355	1.2133425900135524	1.712962514493189	.50039795351209992			96.076407074323185	BRCA	GDSC1
DMOG	165	HIF-PH	Metabolism	ARID1A_mut	5	41	.062189117814193222	7.6485673702760453	7.556448890153483			.91165500560953561	.092118480122562296	1.6856032770505651	1.4592567920771689	.8961489607070956			38.962998291612863	BRCA	GDSC1
DMOG	165	HIF-PH	Metabolism	ASH1L_mut	3	43	1.4396096422804958	5.6926223203435535	7.6971947531777278			.083463185011061605	-2.0045724328341743	1.1606059253850358	1.4025258958985332	.020161789065677338			8.1835335850448843	BRCA	GDSC1
DMOG	165	HIF-PH	Metabolism	BRCA1_mut	4	42	.52403146235695419	6.8655356794398061	7.6332166340455654			.064519722420589093	-.76768095460575925	.55259419581884439	1.5102223611388907	.32208096074521925			28.673895482714208	BRCA	GDSC1
DMOG	165	HIF-PH	Metabolism	BRCA2_mut	6	40	.77870686282469237	6.5974796292524571	7.7118090893039568			.21969107443259192	-1.1143294600514997	1.9124409449352653	1.3569793221843833	.082199898843442323			15.132390545086464	BRCA	GDSC1
DMOG	165	HIF-PH	Metabolism	CDH1_mut	4	42	.43377908409357013	8.1487153939596908	7.5110090421865303			.40999145666264464	.63770635177316048	1.30041684252967	1.481772068819053	.41159004048742531			29.399288606244671	BRCA	GDSC1
DMOG	165	HIF-PH	Metabolism	NF1_mut	4	42	.30532389336609533	7.1550318438243092	7.605645570770851			.56773695898012266	-.45061372694654178	1.3648406936422912	1.4836516586411235	.56253991448518137			31.252217471398968	BRCA	GDSC1
DMOG	165	HIF-PH	Metabolism	PIK3CA_mut	16	30	.28730884900600129	7.8413904116013367	7.4198331587350541			.40337562332675159	.42155725286628254	1.7385790694782188	1.304975068151101	.35842369353392756			28.673895482714208	BRCA	GDSC1
DMOG	165	HIF-PH	Metabolism	POLR2B_mut	3	43	.36943826090469173	7.0570263467290637	7.6020037745926929			.75442640607311184	-.54497742786362924	2.6222421663553153	1.3972325187435319	.53932480419427908			31.252217471398968	BRCA	GDSC1
DMOG	165	HIF-PH	Metabolism	PTEN_mut	8	38	.18250974923338231	7.3436461889877647	7.6133703114676532			.55920704582272474	-.26972412247988853	1.0604775243030673	1.5441869049598482	.64125418936601619			31.280692164195916	BRCA	GDSC1
DMOG	165	HIF-PH	Metabolism	TP53_mut	36	10	.19087559104813315	7.505183378961334	7.7870639705064963			.61737305119130559	-.28188059154516232	1.4528247889026737	1.5664445271475111	.59604496445222777			31.280692164195916	BRCA	GDSC1
DMOG	165	HIF-PH	Metabolism	cnaBRCA5	6	40	.16607397816723996	7.3528564039738074	7.5985025730957529			.68274590569788896	-.24564616912194559	1.2882055287331478	1.5018609891408616	.7062602614659742			33.631441022189257	BRCA	GDSC1
DMOG	165	HIF-PH	Metabolism	cnaBRCA7	4	42	.66196906093631636	6.6868549160641066	7.6502338496051561			.079077788486730721	-.96337893354104942	.76773749509526712	1.4932549553275465	.2125064782405239			27.887939058373483	BRCA	GDSC1
DMOG	165	HIF-PH	Metabolism	cnaBRCA8	3	43	.75286694187103287	8.5907921419884108	7.4949968586443667			.36836337923753648	1.0957952833440441	1.647453512968539	1.44572021040941	.21403813409671679			27.887939058373483	BRCA	GDSC1
DMOG	165	HIF-PH	Metabolism	cnaBRCA9	4	42	.37946878627827646	7.0561860406448975	7.6150594567879368			.66120074316011679	-.55887341614303931	2.2823970276228858	1.3952125419330637	.47217487967548255			30.646292299183592	BRCA	GDSC1
DMOG	165	HIF-PH	Metabolism	cnaBRCA10	4	42	.63115611067996358	8.4064665843798441	7.486461309765561			.29399769277483478	.92000527461428305	1.4319565855723289	1.4595132150506551	.23419348083031141			27.887939058373483	BRCA	GDSC1
DMOG	165	HIF-PH	Metabolism	cnaBRCA12	9	37	.7391506830899891	6.7227318790731694	7.7716933631355261			.028328803372259518	-1.0489614840623567	1.0833318502743174	1.4834816560777682	.052972100312548474			11.771577847232997	BRCA	GDSC1
DMOG	165	HIF-PH	Metabolism	cnaBRCA13	10	36	.40364141298331169	7.1050862545654834	7.6946216333893931			.29835656576903169	-.58953537882390972	1.5489274716190737	1.436936300021018	.26493542105454809			27.887939058373483	BRCA	GDSC1
DMOG	165	HIF-PH	Metabolism	cnaBRCA14	20	26	.19051645201773998	7.7252615336370951	7.4443081028819638			.54675630827695421	.28095343075513135	1.7758077654769446	1.1961837367260704	.52513510122385032			31.252217471398968	BRCA	GDSC1
DMOG	165	HIF-PH	Metabolism	cnaBRCA15	21	25	.26563871369098269	7.7784210125322177	7.3884160033798567			.38989765918851182	.39000500915236103	1.7267576087242003	1.2112366436173558	.37438317278594324			28.798705598918716	BRCA	GDSC1
DMOG	165	HIF-PH	Metabolism	cnaBRCA16	16	30	.22305009791152344	7.7807193437134146	7.4521910616086116			.54575265616618973	.328528282104803	1.9731685540286814	1.1303481207179731	.47501753063734564			30.646292299183592	BRCA	GDSC1
DMOG	165	HIF-PH	Metabolism	cnaBRCA17	10	36	.94417307085032776	6.5493836355584474	7.8489834720024589			.012282439195788501	-1.2995998364440116	1.2525401992964471	1.406539907987471	.011389028113613394			8.1835335850448843	BRCA	GDSC1
DMOG	165	HIF-PH	Metabolism	cnaBRCA18	15	31	.79587648165182068	6.8240157174381615	7.9257098576161464			.0080640909971830353	-1.1016941401779849	1.1113259054089248	1.4946594433353417	.01504532220296678			8.1835335850448843	BRCA	GDSC1
DMOG	165	HIF-PH	Metabolism	cnaBRCA19	4	42	.016333198786895577	7.5885558172552052	7.5643575733012414			.97192367478831554	.024198243953963861	1.2055095851020514	1.4997411778944079	.97524017650561889			40.635007354400791	BRCA	GDSC1
DMOG	165	HIF-PH	Metabolism	cnaBRCA20	3	43	.68238453881194361	6.6351256317690996	7.6314387081945503			.19353815438801439	-.99631307642545064	.93042861942076571	1.4805481956857751	.25932912187651125			27.887939058373483	BRCA	GDSC1
DMOG	165	HIF-PH	Metabolism	cnaBRCA22	17	29	.31543858115250084	7.8575819474663682	7.3958051117498185			.31261657721402608	.46177683571654971	1.4883049266969297	1.4498015620594082	.30740369971227777			28.673895482714208	BRCA	GDSC1
DMOG	165	HIF-PH	Metabolism	cnaBRCA25	5	41	.23979680849490112	7.2507245253732915	7.6049663102635749			.6720826848054221	-.35424178489028346	1.6829806852856608	1.4550870565429215	.61522766550111097			31.280692164195916	BRCA	GDSC1
DMOG	165	HIF-PH	Metabolism	cnaBRCA26	13	33	.44660058518849904	8.0314068002829408	7.3833016043634769			.22366658491228614	.64810519591946392	1.6460757981903367	1.3709935616237672	.1795492766203797			27.887939058373483	BRCA	GDSC1
DMOG	165	HIF-PH	Metabolism	cnaBRCA27	9	37	.89376554368061834	8.5677793792360948	7.3228980252580564			.079518478988187952	1.2448813539780383	1.8069671762029691	1.2827956518724433	.020458833962612208			8.1835335850448843	BRCA	GDSC1
DMOG	165	HIF-PH	Metabolism	cnaBRCA28	4	42	.1617435653607362	7.3479046954535869	7.587276727758538			.76546380676378023	-.23937203230495108	1.4176044592116817	1.484406699615088	.75870242093765383			35.288484694774603	BRCA	GDSC1
DMOG	165	HIF-PH	Metabolism	cnaBRCA29	7	39	.020921546355330424	7.5401829915323386	7.5711784719729911			.95921303093505783	-.030995480440652479	1.423483932592559	1.4904655361956562	.95958183290678978			40.635007354400791	BRCA	GDSC1
DMOG	165	HIF-PH	Metabolism	cnaBRCA30	5	41	1.4303901040600684	9.2855689223337698	7.3568145545366868			.0053397464603300582	1.9287543677970831	.92710662419039269	1.3835035446837483	.0042022165529181661			8.1835335850448843	BRCA	GDSC1
DMOG	165	HIF-PH	Metabolism	cnaBRCA31	15	31	.67014364957628125	8.203501907367599	7.2582165399083536			.062955955634178593	.94528536745924541	1.643834141058387	1.2873309062024296	.03874329876823094			10.881111141005817	BRCA	GDSC1
DMOG	165	HIF-PH	Metabolism	cnaBRCA32	9	37	.17840544647346906	7.3544132391683048	7.6180411404096819			.58259187478121599	-.26362790124137714	1.187777050269363	1.5346953598159867	.63359721844152728			31.280692164195916	BRCA	GDSC1
DMOG	165	HIF-PH	Metabolism	cnaBRCA33	6	40	.094340225838095357	7.4449866201121724	7.5846830406749985			.78095807952236074	-.13969642056282616	1.0356760788967088	1.5284911589217136	.83038245495945373			36.905886887086844	BRCA	GDSC1
DMOG	165	HIF-PH	Metabolism	cnaBRCA34	5	41	.56346548898892701	6.8340794710453396	7.6557766827425926			.085696255790223039	-.82169721169725296	.78108427383964374	1.5093931994842471	.24062142398459249			27.887939058373483	BRCA	GDSC1
DMOG	165	HIF-PH	Metabolism	cnaBRCA36	9	37	.6587996183211926	6.8079935010428345	7.750954049683445			.15003956829000403	-.94296054864061052	1.6949347120841862	1.3658614085779115	.083228147997975524			15.132390545086464	BRCA	GDSC1
DMOG	165	HIF-PH	Metabolism	cnaBRCA38	4	42	1.087627107655694	6.1625153665171526	7.7001709495620094			.06369409217917292	-1.5376555830448568	1.1241547060257335	1.4326655248819395	.043524444564023261			10.881111141005817	BRCA	GDSC1
DMOG	165	HIF-PH	Metabolism	cnaBRCA39	7	39	.93243366999570687	8.674521078350125	7.3675793281851814			.056107128208804917	1.3069417501649436	1.4374438259160613	1.3959095782343878	.028058336980065268			9.3527789933550913	BRCA	GDSC1
DMOG	165	HIF-PH	Metabolism	cnaBRCA42	3	43	.56409159352281824	6.7930373639276125	7.6204216106020963			.31515590366866486	-.82738424667448385	1.082565146919078	1.4825686698632949	.35000218741837086			28.673895482714208	BRCA	GDSC1
DMOG	165	HIF-PH	Metabolism	cnaBRCA47	6	40	.42509003557651698	7.024589636370389	7.6477425882362668			.41648415559418073	-.62315295186587782	1.6622192912791414	1.438831310673065	.3368688348453569			28.673895482714208	BRCA	GDSC1
DMOG	165	HIF-PH	Metabolism	cnaBRCA48	5	41	.35667183690968041	7.0984764735884536	7.623533145847091			.23034280436712543	-.52505667225863739	.74052275788247923	1.52608958147916	.4554891416703849			30.646292299183592	BRCA	GDSC1
DMOG	165	HIF-PH	Metabolism	cnaBRCA57	5	41	.22825067481061348	7.8670781788809503	7.529801230567517			.57118060752220701	.33727694831343324	1.1421740541485244	1.5071070387341043	.63230205306730003			31.280692164195916	BRCA	GDSC1
DMOG	165	HIF-PH	Metabolism	cnaBRCA58	9	37	.42697476091109815	8.0678176402301407	7.4445103401513961			.20370830322302269	.62330730007874457	1.1927755825392825	1.5127776931462036	.2568443602071005			27.887939058373483	BRCA	GDSC1
DMOG	165	HIF-PH	Metabolism	cnaBRCA60	3	43	.56305977349073133	6.7944240440463544	7.6203248654775333			.3165772080740919	-.82590082143117893	1.0846006708794684	1.4825530525546022	.35087547465181756			28.673895482714208	BRCA	GDSC1
DMOG	165	HIF-PH	Metabolism	cnaBRCA61	3	43	.50382392015899102	6.87427733415457	7.6147537057025403			.33745829705018632	-.7404763715479703	1.0244891335924013	1.4875937075798822	.40339357612509696			29.399288606244671	BRCA	GDSC1
DMOG	165	HIF-PH	Metabolism	cnaBRCA62	9	37	.24142709031159645	7.8527970374085561	7.4968126489458387			.62495400303330884	.3559843884627174	2.0123347194948606	1.32567341481311	.51934375823514367			31.252217471398968	BRCA	GDSC1
DMOG	165	HIF-PH	Metabolism	cnaBRCA63	6	40	.25947273669348403	7.8994160683531831	7.5165186234388468			.65345049332933935	.3828974449143363	1.9067900556237227	1.4109089684258238	.55643096969666028			31.252217471398968	BRCA	GDSC1
DMOG	165	HIF-PH	Metabolism	cnaBRCA64	8	38	.090046890153587522	7.6766024092380167	7.5432742650991784			.84502661190918427	.13332814413883831	1.7573643037045965	1.4222582196671156	.81800966065637004			36.905886887086844	BRCA	GDSC1
FTI-277	166	Farnesyl-transferase (FNTA)	Other	ARID1A_mut	5	42	.15673988055982307	2.3304546065873821	2.2078634573357041			.72994910075218389	.12259114925167802	.70201080862738696	.78951261906300196	.74194506428292761			93.778272502621789	BRCA	GDSC1
FTI-277	166	Farnesyl-transferase (FNTA)	Other	ASH1L_mut	3	44	.078708011532383076	2.1632153439056956	2.2248384593027137			.84857321404765829	-.061623115397018147	.46716736373107975	.79457180466623012	.895648468550448			98.196250441697146	BRCA	GDSC1
FTI-277	166	Farnesyl-transferase (FNTA)	Other	BRCA1_mut	4	43	.1728660021304684	2.3446028107021419	2.2093983022843706			.71057690484859792	.13520450841777132	.63312473512451839	.79170587615510568	.74241132397908927			93.778272502621789	BRCA	GDSC1
FTI-277	166	Farnesyl-transferase (FNTA)	Other	BRCA2_mut	6	41	.24740781017504235	2.3893149406370857	2.1962597218832678			.49371682939463146	.19305521875381793	.58409446796539577	.80146828940879633	.57419192822896736			93.778272502621789	BRCA	GDSC1
FTI-277	166	Farnesyl-transferase (FNTA)	Other	CDH1_mut	4	43	.13750930775963313	2.1224636908367227	2.2300624064578978			.66463593329702042	-.10759871562117507	.40176315999549589	.80279798426635096	.79370852348453247			94.159099590426464	BRCA	GDSC1
FTI-277	166	Farnesyl-transferase (FNTA)	Other	NF1_mut	4	43	.40485839268288537	2.5090473452091961	2.1941011362837144			.12028573125874749	.31494620892548175	.27490973589627937	.80186151819999008	.44268880727242987			93.778272502621789	BRCA	GDSC1
FTI-277	166	Farnesyl-transferase (FNTA)	Other	PIK3CA_mut	16	31	.33997907939765032	2.0476376478164351	2.3103334153539854			.35966251791586157	-.26269576753755031	1.0350964110164393	.59987021734962798	.27527080077784655			93.778272502621789	BRCA	GDSC1
FTI-277	166	Farnesyl-transferase (FNTA)	Other	POLR2B_mut	3	44	.56917209379134293	2.63401006991139	2.1927388188932349			.21892959533632267	.44127125101815512	.44527935813705244	.78727586588292764	.34525381189451665			93.778272502621789	BRCA	GDSC1
FTI-277	166	Farnesyl-transferase (FNTA)	Other	PTEN_mut	8	39	.13979960563804339	2.3116152836142749	2.2022978454390332			.56033705703362391	.10931743817524175	.36180346695661142	.83664934828070359	.7203885446097823			93.778272502621789	BRCA	GDSC1
FTI-277	166	Farnesyl-transferase (FNTA)	Other	TP53_mut	37	10	.14829554800948286	2.1962443863064127	2.3121495947699229			.65201527269806148	-.11590520846351016	.80508779297289257	.6794783134729766	.67932698560667348			93.778272502621789	BRCA	GDSC1
FTI-277	166	Farnesyl-transferase (FNTA)	Other	cnaBRCA5	6	41	.27187669698382	2.4058352119826858	2.1938421211985464			.46057095049526997	.21199309078413942	.59560581326718598	.79978134547473601	.53708054953961715			93.778272502621789	BRCA	GDSC1
FTI-277	166	Farnesyl-transferase (FNTA)	Other	cnaBRCA7	4	43	.2529618731401399	2.4016671098591433	2.2040899953860449			.57998827919140061	.19757711447309845	.61110204112210842	.79179975881616527	.63079191137576784			93.778272502621789	BRCA	GDSC1
FTI-277	166	Farnesyl-transferase (FNTA)	Other	cnaBRCA8	3	44	.069394078853018792	2.1700398835590118	2.224373149780897			.92712638171672568	-.054333266221885168	.89813476057611241	.77719501325566809	.9079363292093372			98.196250441697146	BRCA	GDSC1
FTI-277	166	Farnesyl-transferase (FNTA)	Other	cnaBRCA9	4	43	.53412168422220441	1.8426026893812	2.256095987988644			.64087959323462762	-.41349329860744399	1.5917351432230324	.67908198938037379	.31234900463215765			93.778272502621789	BRCA	GDSC1
FTI-277	166	Farnesyl-transferase (FNTA)	Other	cnaBRCA10	4	43	.28914507286380142	2.4273592302677134	2.2017000306968755			.54290643104482794	.22565919957083791	.63410248230310207	.78985158227611507	.58290874929780667			93.778272502621789	BRCA	GDSC1
FTI-277	166	Farnesyl-transferase (FNTA)	Other	cnaBRCA12	9	38	.092412325569786291	2.2793739291607569	2.2070571810155184			.76995194661883115	.072316748145238474	.61173443501519642	.8147816200535386	.80427564233489268			94.159099590426464	BRCA	GDSC1
FTI-277	166	Farnesyl-transferase (FNTA)	Other	cnaBRCA13	10	37	.22394131231787215	2.3583567197203745	2.1837559741576422			.5653493636718141	.17460074556273231	.84846499305491219	.76150318660201621	.53296558181901954			93.778272502621789	BRCA	GDSC1
FTI-277	166	Farnesyl-transferase (FNTA)	Other	cnaBRCA14	21	26	.027609832688546894	2.2328643531590791	2.211245647103687			.92841214608550615	.021618706055392067	.93115004407752044	.64027261073390584	.92544378130665983			98.196250441697146	BRCA	GDSC1
FTI-277	166	Farnesyl-transferase (FNTA)	Other	cnaBRCA15	22	25	.25910944118892448	2.3279030504966838	2.1267468452043787			.39082272854103128	.20115620529230505	.90102734835274634	.64783595581755327	.38013003519916977			93.778272502621789	BRCA	GDSC1
FTI-277	166	Farnesyl-transferase (FNTA)	Other	cnaBRCA16	16	31	.19662373138175035	2.3220044531188564	2.1687247416495099			.58626386954508702	.15327971146934649	1.0122387033585856	.63186526208148053	.52622640123223252			93.778272502621789	BRCA	GDSC1
FTI-277	166	Farnesyl-transferase (FNTA)	Other	cnaBRCA17	10	37	.26223513397761311	2.0602084806742496	2.2643365793052439			.33586673467958361	-.20412809863099435	.49421546900294222	.83447747562824159	.46568792437624018			93.778272502621789	BRCA	GDSC1
FTI-277	166	Farnesyl-transferase (FNTA)	Other	cnaBRCA18	15	32	.34710678161044783	2.0383196923670526	2.3064919642353354			.19470155973677453	-.26817227186828285	.52212257605400714	.86217897460254067	.27320948867400469			93.778272502621789	BRCA	GDSC1
FTI-277	166	Farnesyl-transferase (FNTA)	Other	cnaBRCA19	4	43	.42825159780158184	1.9163516653304287	2.2492356181329018			.47945632887229295	-.33288395280247318	.80953880473790729	.77495591164719413	.41696398038851401			93.778272502621789	BRCA	GDSC1
FTI-277	166	Farnesyl-transferase (FNTA)	Other	cnaBRCA20	3	44	.42561290149000186	2.531173114459595	2.1997504294922212			.35899064956604515	.33142268496737382	.48219802315664329	.78978129809351016	.47936270776214485			93.778272502621789	BRCA	GDSC1
FTI-277	166	Farnesyl-transferase (FNTA)	Other	cnaBRCA22	17	30	.46199159391653644	2.4461050343363802	2.0932917552439352			.12073718018376473	.35281327909244498	.68950687051735904	.80166931828453314	.13504473393408276			93.778272502621789	BRCA	GDSC1
FTI-277	166	Farnesyl-transferase (FNTA)	Other	cnaBRCA25	5	42	.70222513156997868	1.7411091885020133	2.2780236261553917			.043978277559006886	-.53691443765337832	.42122558574387464	.79014034365156072	.14468688589567602			93.778272502621789	BRCA	GDSC1
FTI-277	166	Farnesyl-transferase (FNTA)	Other	cnaBRCA26	14	33	.47374914883602465	1.9665853695151654	2.3287982747825509			.23221245466269061	-.36221290526738548	1.0137072774518463	.63606409034546507	.14443099000181844			93.778272502621789	BRCA	GDSC1
FTI-277	166	Farnesyl-transferase (FNTA)	Other	cnaBRCA27	9	38	.38148753331589119	1.9821658193104115	2.2774485754537581			.48438440425244389	-.29528275614334665	1.1732153945892445	.65654764082357242	.30894695424328705			93.778272502621789	BRCA	GDSC1
FTI-277	166	Farnesyl-transferase (FNTA)	Other	cnaBRCA28	4	43	.031724263484424739	2.1981774978949833	2.2230192616152693			.94437746112849053	-.024841763720286014	.62349823310702235	.79322209720098469	.9518759782297419			98.196250441697146	BRCA	GDSC1
FTI-277	166	Farnesyl-transferase (FNTA)	Other	cnaBRCA29	7	40	.46713525665196798	1.9139822614339097	2.2746165602749784			.28074923769142768	-.36063429884106868	.76122840396705016	.77365835207847655	.26024441565234352			93.778272502621789	BRCA	GDSC1
FTI-277	166	Farnesyl-transferase (FNTA)	Other	cnaBRCA30	5	42	.95557474416454646	2.8611986034035537	2.1446796481909223			.13152437702909495	.71651895521263143	.84314651415827924	.74009667254759781	.049373947681510121			93.778272502621789	BRCA	GDSC1
FTI-277	166	Farnesyl-transferase (FNTA)	Other	cnaBRCA31	16	31	.27777190943569741	2.3630943154908857	2.1475170707478179			.44985588025506906	.21557724474306772	1.0297890500466962	.61094288746772529	.37167004556108518			93.778272502621789	BRCA	GDSC1
FTI-277	166	Farnesyl-transferase (FNTA)	Other	cnaBRCA32	9	38	.3670310724137622	2.4507938862478351	2.1664577174948949			.26686724610497914	.28433616875294021	.62784658549237637	.80291935061855846	.32743272383101552			93.778272502621789	BRCA	GDSC1
FTI-277	166	Farnesyl-transferase (FNTA)	Other	cnaBRCA33	6	41	.21616325463950803	2.073640066071476	2.2424560449904307			.62705463817378226	-.16881597891895472	.75482096296002288	.78417194189157957	.62333143768282562			93.778272502621789	BRCA	GDSC1
FTI-277	166	Farnesyl-transferase (FNTA)	Other	cnaBRCA34	5	42	.1720708771580389	2.1006703163778946	2.2352187299796915			.71994307441030059	-.13454841360179692	.74625072990476404	.7853306797485301	.71776984961364487			93.778272502621789	BRCA	GDSC1
FTI-277	166	Farnesyl-transferase (FNTA)	Other	cnaBRCA36	9	38	.16355886786202239	2.3242361994246865	2.1964319064793245			.62869588051695091	.127804292945362	.66976655561774923	.80349590139299754	.66117887863898228			93.778272502621789	BRCA	GDSC1
FTI-277	166	Farnesyl-transferase (FNTA)	Other	cnaBRCA38	4	43	.38883068086663386	1.9440285259918655	2.2466610264434661			.51918079717276366	-.30263250045160062	.81308096843458433	.77577140681616252	.46084355744908545			93.778272502621789	BRCA	GDSC1
FTI-277	166	Farnesyl-transferase (FNTA)	Other	cnaBRCA39	7	40	.71162737237041196	2.6800316992205886	2.1405579086623101			.13304430337625514	.53947379055827849	.79352241166931858	.75248457741092689	.08924075748649532			93.778272502621789	BRCA	GDSC1
FTI-277	166	Farnesyl-transferase (FNTA)	Other	cnaBRCA42	3	44	.12052656198385443	2.3092231155943548	2.2148833839603053			.84431832350780822	.094339731634049517	.71743528584031158	.78563469292335275	.84083821036726114			96.095795470544132	BRCA	GDSC1
FTI-277	166	Farnesyl-transferase (FNTA)	Other	cnaBRCA47	7	40	.018366193859424316	2.2086651018382293	2.2230470632042225			.96104657217643985	-.014381961365993234	.68069237184190712	.79765165021784257	.96444275553444803			98.196250441697146	BRCA	GDSC1
FTI-277	166	Farnesyl-transferase (FNTA)	Other	cnaBRCA48	5	42	.35861208680332995	2.4702667944869243	2.1912191492524258			.40164341594628122	.27904764523449854	.63147929088259269	.79098548491971388	.45238550309572578			93.778272502621789	BRCA	GDSC1
FTI-277	166	Farnesyl-transferase (FNTA)	Other	cnaBRCA57	5	42	.41820651625489791	2.5110482364358693	2.1863642156870751			.081791801669401962	.32468402074879421	.27182524198767993	.80891952662227673	.38139579592471751			93.778272502621789	BRCA	GDSC1
FTI-277	166	Farnesyl-transferase (FNTA)	Other	cnaBRCA58	9	38	.35079578712818044	2.4408278614963668	2.168818091778137			.28922193223583958	.27200976971822977	.63119936394315423	.80319079037724017	.3490608712003157			93.778272502621789	BRCA	GDSC1
[truncated: 15,215 more rows]
[truncated: 1 more columns]
