# Supplementary material for: Golden eagle optimized CONV-LSTM and non-negativity-constrained autoencoder to support spatial and temporal features in cancer drug response prediction
Source: PeerJ Comput Sci. 2024 Dec 23;10:e2520. doi: 10.7717/peerj-cs.2520 (PMC11784781; doi:10.7717/peerj-cs.2520)
Supplement: Supplemental Information 5 [file peerj-cs-10-2520-s005.csv]

drug_name	drug_id	drug_target	target_pathway	feature_name	n_feature_pos	n_feature_neg	ic50_effect_size	log_ic50_mean_pos	log_ic50_mean_neg	log_max_conc_tested	log_max_conc_tested_2	feature_ic50_t_pval	feature_delta_mean_ic50	feature_pos_ic50_var	feature_neg_ic50_var	feature_pval	tissue_pval	msi_pval	fdr	tissue_type	screening set
IC-87114	236	PI3Kdelta	PI3K/MTOR signaling	cnaPRAD7	3	3	.77954995438089125	5.3334217955306968	4.9153844138863994			.39735280664831685	.41803738164429749	.45897051581587467	.60372545310901482	.47903171935190375		.8526257436284278	0	PRAD	GDSC1
ACY-1215	264	HDAC6	Chromatin histone acetylation	cnaPRAD7	3	3	.7772700840063077	1.1331480803494123	1.4583164944648181			.39502857850124928	-.32516841411540587	.42004381691712361	.41664277220505019	.29487907400160746		.54563805115948816	0	PRAD	GDSC1
JNJ38877605	284	MET	RTK signaling	cnaPRAD7	3	3	.044833706743027217	4.3238443660163108	4.3595881747313152			.95885418545675516	-.035743808715004377	.77072421241864941	.82292708548778937	.78110513070020315		.3799652804969374	99.928871980476643	PRAD	GDSC1
SU11274	285	MET	RTK signaling	cnaPRAD7	3	3	.44042504053117054	3.4843611252125992	3.7453781351743385			.63820790994732524	-.26101700996173927	.20488941122020563	.81270141015307662	.84937827360972606		.4007310042497505	0	PRAD	GDSC1
KIN001-042	289	GSK3B	WNT signaling	cnaPRAD7	3	3	.53224134351264107	4.3855394251888127	4.6848273924612736			.57883395772908597	-.29928796727246088	.78632960236397442	.11867995833465197	.68042595212016022		.69881122418542041	0	PRAD	GDSC1
WYE-125132	317	mTOR	PI3K/MTOR signaling	cnaPRAD7	3	3	.41207261144104723	-.49789548057600141	-.95158725824939727			.65114639924735762	.45369177767339586	1.4209781442294447	.63656996726910442	.75580332518671445		.74366291721795585	0	PRAD	GDSC1
Tenovin-6	342	SIRT	Chromatin histone acetylation	cnaPRAD7	3	3	.26734234988346867	2.358531232336126	2.2123085816011367			.76849026146011223	.1462226507349893	.26740083667693126	.72581221528020645	.96440587112200438		.33593084525417571	96.440587112200433	PRAD	GDSC1
AT7867	356	AKT	PI3K/MTOR signaling	cnaPRAD7	3	3	.47604163284404138	2.9930556398776873	2.5095497428933675			.59121509524469062	.48350589698431978	1.0370246735690287	.99387673542316435	.63934328429008624		.96357452357347695	0	PRAD	GDSC1
CI-1033	362	EGFR	ERBB2	ERBB4	RTK signaling	cnaPRAD7	3	3	1.030557354913336	2.4954693801565107	2.0470507864060896			.28519156511675242	.44841859375042104	.33880553998498775	.51368649878679229	.30034810148400493		.019013694268799428	0	PRAD	GDSC1
PF-00299804	363	EGFR	ERBB2	ERBB4	RTK signaling	cnaPRAD7	3	3	.57839316762247972	2.2612068951471596	2.3719578356636255			.51791346451095233	-.11075094051646595	.18621316597925167	.19660652247802296	.40693062471593244		.56944309424622319	0	PRAD	GDSC1
TWS119	366	GSK3	WNT signaling	cnaPRAD7	3	3	.34542337032689574	2.9185900636812447	3.1366532731946979			.69777216749226767	-.21806320951345315	.75476553749425934	.47685387516310224	.36369985333526073		.23916688126272592	72.739970667052148	PRAD	GDSC1
Pilaralisib	372	PI3K	PI3K/MTOR signaling	cnaPRAD7	3	3	1.7591027495532507	3.6187588974690321	3.1608134697222874			.10775498371077341	.45794542774674474	.3066277724803369	.20376890517834498	.12180074368749365		.99986982134035307	0	PRAD	GDSC1
GSK1059615	374	PI3K	PI3K/MTOR signaling	cnaPRAD7	3	3	.079863882984669496	.60220249564398209	.69537349155899753			.92784446278121202	-.093170995915015431	1.423852875111381	.83346187744974243	.99336120847825127		.79577005309549209	99.336120847825129	PRAD	GDSC1
Voxtalisib	375	PI3K (class 1)	DNAPK	MTOR	PI3K/MTOR signaling	cnaPRAD7	3	3	.049305471420368487	4.4404558599022774	4.396553915166681			.95488510374602109	.043901944735596388	.98601440011877961	.78321479858253484	.043713600763868515		.0018358012857546319	0	PRAD	GDSC1
Brivanib	BMS-540215	376	VEGFR	PDGFR	RTK signaling	cnaPRAD7	3	3	.31285027316696529	3.9977072915233625	3.8554768931180186			.73753568822966065	.14223039840534391	.63815404584365398	.078307693991067462	.98070414909167425		.28592664325927486	98.070414909167425	PRAD	GDSC1
BIBF-1120	380	VEGFR	PDGFR	FGFR	RTK signaling	cnaPRAD7	3	3	.34543008466854491	2.611465022081394	3.0097412561222252			.69554274233637314	-.39827623404083123	.98257280918638112	1.301271125800527	.60844291492868996		.68509147343403032	0	PRAD	GDSC1
AST-1306	381	EGFR	ERBB4	RTK signaling	cnaPRAD7	3	3	.54876836712070276	2.0029929078366648	2.3384495316339353			.56880662607094246	-.33545662379727048	.11062479184368143	.85738738165216555	.34419844909248132		.39751074190951519	0	PRAD	GDSC1
Apitolisib	382	mTOR	PI3K	PI3K/MTOR signaling	cnaPRAD7	3	3	.78375730164441881	.50344804004765797	-.22714797301424539			.43586939576544131	.73059601306190336	1.3085589361000285	.15987476164722175	.34039477359301434		.68306772820848261	0	PRAD	GDSC1
LIMK1 inhibitor BMS4	406	LIMK1	Cytoskeleton	cnaPRAD7	3	3	1.0979186890294137	4.340698635674598	5.2031319092520967			.27547867510410856	-.86243327357749866	.47650546098456542	1.0035013544738005	.35137923735177135		.72923543703417404	0	PRAD	GDSC1
kb NB 142-70	407	PKD	Other	kinases	cnaPRAD7	3	3	.77215119312712543	2.8083843179766057	2.4352042286907603			.40351357508986385	.37318008928584545	.39316564448366642	.55908594866021644	.28596725460095562		.51606657378373233	0	PRAD	GDSC1
Sphingosine Kinase 1 Inhibitor II	408	Sphingosine Kinase	Other	kinases	cnaPRAD7	3	3	.39824628426454772	3.3749856365701647	3.5186596152101082			.65140128807582154	-.14367397863994347	.37460115730202392	.34638003308246057	.46503285313377979		.45144741319613335	0	PRAD	GDSC1
eEF2K Inhibitor	A-484954	409	eEF2K	Other	kinases	cnaPRAD7	3	3	.84584626615198366	5.0377944115869377	5.6146924224457457			.3939172787126804	-.57689801085880799	.92159886994020568	.2846103403549709	.28604000363253657		.60572216523461919	0	PRAD	GDSC1
MetAP2 Inhibitor	A832234	410	MetAP2	Other	cnaPRAD7	3	3	.16940789817124169	2.4552171473868847	2.3550964559221286			.84918285195599019	.10012069146475611	.3730915809405323	.74791267866710154	.90361035146642954		.87732195579180894	90.361035146642948	PRAD	GDSC1
Venotoclax	412	BCL-2 selective	Apoptosis regulation	cnaPRAD7	3	3	.11510059779218655	1.1696384543359664	1.150557180956473			.89495292425328676	.019081273379493391	.18116844104891602	.14880663695310933	.97693796945418077		.67219008494429233	97.693796945418072	PRAD	GDSC1
CPI-613	415	Metabo	Mitochondria	Other	cnaPRAD7	3	3	.002472020094044259	5.3623844983224318	5.3619397954405068			.99775807693638918	.00044470288192499652	.13225928821501085	.21732823404706061	.80942768338341775		.50607742404042722	96.454471430313603	PRAD	GDSC1
CAY10566	416	Stearoyl-CoA desaturase	Other	cnaPRAD7	3	3	1.0746732443384812	3.3606018492408842	3.6938414521043867			.278326903915118	-.33323960286350252	.20598635837069193	.38713630044449648	.09647356305575662		.25962337667033808	0	PRAD	GDSC1
Ara-G	427	Anti-metabolite	Other	cnaPRAD7	3	3	.73109953676276451	5.6407575076775158	5.3958633095952679			.43445913600783398	.24489419808224788	.22822635577762504	.41511260548300405	.66966022257805013		.036388472692530996	96.546823347693234	PRAD	GDSC1
Pemetrexed	428	TYMS	DNA replication	cnaPRAD7	3	3	1.070688728354948	2.3445204755422786	3.5372413710492494			.29859540971767035	-1.1927208955069708	1.4903305042247481	.51068320374892584	.24806116061915764		.77400403490875946	0	PRAD	GDSC1
Alisertib	431	AURKA	Mitosis	cnaPRAD7	3	3	.42395663584130572	1.1770853969855095	1.5456477237813402			.65189133022224677	-.36856232679583067	.24288485529257606	1.2052011910570177	.33062634015265596		.25917928939573337	0	PRAD	GDSC1
Flavopiridol	432	CDK	Cell cycle	cnaPRAD7	3	3	1.4048473601728435	-1.0160580401018147	-1.5789454293416394			.21932461658423733	.56288738923982473	.55708309459477623	.10363172565585926	.077957409852019169		.39589432921694495	0	PRAD	GDSC1
C-75	435	FAS	Apoptosis regulation	cnaPRAD7	3	3	.1732402256420118	4.9980934490950384	4.8033720732755576			.84475690792004332	.19472137581948079	.7962332231265935	1.3757718204407732	.80609635195766849		.23423431096422731	0	PRAD	GDSC1
CAP-232	TT-232	TLN-232	436	Glycolysis	Metabolism	cnaPRAD7	3	3	.49352880326733911	4.0733578827490051	4.8688619398204169			.58115187772564258	-.79550405707141181	1.3360749710270661	1.8469300626063399	.39959184635306372		.44297393653680545	0	PRAD	GDSC1
Trichostatin A	437	HDAC	Chromatin histone acetylation	cnaPRAD7	3	3	.72807516804833061	-1.9522094149401605	-2.7904359938005796			.43427564607175806	.83822657886041907	.817954632021341	1.4077973428908079	.56575049015061751		.63434949893251946	0	PRAD	GDSC1
Panobinostat	438	HDAC	Chromatin histone acetylation	cnaPRAD7	3	3	.2027996730547347	-3.7772442419601258	-3.6088118773688471			.81694959815243473	-.16843236459127864	.70706815800474443	.93788786918280675	.74841957032135831		.76336259771512727	0	PRAD	GDSC1
LCL161	439	XIAP	cIAP1	cIAP2	Apoptosis regulation	cnaPRAD7	3	3	.22269100835790351	3.5441811159704693	3.3482417912209019			.80021121176241572	.19593932474956732	.70354487920064579	1.0263381488217487	.96567508241149103		.42137349221844228	96.567508241149099	PRAD	GDSC1
IMD-0354	442	IKKb	Other	kinases	cnaPRAD7	3	3	.29143860838956576	.17692997767417271	.2970831413646054			.74496289262201099	-.12015316369043269	.51944840435444561	.26479514461398285	.77819831108277548		.95853269804303531	0	PRAD	GDSC1
MIM1	446	MCL-1	Apoptosis regulation	cnaPRAD7	3	3	.049179874188750528	3.1615309901130253	3.1333469011649364			.95511012399210182	.028184088948088881	.65410024751317686	.47853764507490404	.8783253460759608		.77587893851671386	0	PRAD	GDSC1
ETP-45835	447	MNK1	MNK2	Other	kinases	cnaPRAD7	3	3	.052068688826572312	5.0087401967180512	5.0422068598264493			.95222970932047213	-.033466663108398187	.61740815940779137	.66711188061687221	.92389332062146423		.9068345740442153	92.389332062146423	PRAD	GDSC1
CD532	449	AURKA	Mitosis	cnaPRAD7	3	3	.2836109044968807	.41895953149016146	.31614280736930506			.75850538175966387	.10281672412085641	.11779323731006992	.49897593758560288	.48862275134621569		.35215615155054458	0	PRAD	GDSC1
NSC319726	461	P53 Mut specific	p53 pathway	cnaPRAD7	3	3	1.0799153134491339	-3.7959935496587369	-5.3929952696983685			.28188719603616147	1.5970017200396316	1.8896465001654965	.89613655091299527	.40961421816999594		.44480718110137346	0	PRAD	GDSC1
ARRY-520	474	KIF11	Mitosis	cnaPRAD7	3	3	.59860674629885369	-4.0462872814434929	-3.415023798530747			.50464587071597922	-.63126348291274592	1.1146017169010949	.99087522717490328	.030561366478472195		.020087188486693372	0	PRAD	GDSC1
SB505124	476	TGFBR1	ACVR1B	ACVR1C	RTK signaling	cnaPRAD7	3	3	1.6423820444428052	2.9570389671885824	1.6057417542795698			.12652338474519756	1.3512972129090126	.97792286420516827	.63052111216731921	.20163978758651538		.58052509068865565	0	PRAD	GDSC1
A-83-01	477	TGFB	Other	cnaPRAD7	3	3	.614690544185859	4.1827321796897161	4.89145300972074			.49551610953656494	-.70872083003102393	1.0111716753051312	1.2791479732988531	.7186103611918464		.36134179803898986	0	PRAD	GDSC1
LDN-193189	478	BMP	Other	cnaPRAD7	3	3	1.3946943617187362	.30023794230805928	1.0212731695506343			.16522979434193458	-.72103522724257507	.46680753231929101	.56270459982567167	.16160548376274411		.80730943768443375	0	PRAD	GDSC1
FTY-720	546	S1P	Other	cnaPRAD7	3	3	2.1245160217370209	2.1637445539212261	2.782279775035938			.063091484465877368	-.61853522111471193	.3228354937227208	.25554692543855873	.044527570659481278		.69285163003440153	0	PRAD	GDSC1
BAM7	552	Bax activator	Other	cnaPRAD7	3	3	.28332512154805262	4.6049934719829624	4.3185327183878695			.74641719357731207	.28646075359509293	1.080958154650999	.93597193646587884	.74310305262619147		.92104908230516758	95.705909134238851	PRAD	GDSC1
AGI-6780	562	IDH2(R140Q)	Metabolism	cnaPRAD7	3	3	.57851742956688479	1.4946185460676651	1.7745876552039406			.51793955218082588	-.27996910913627548	.50228232554062502	.464879494634174	.63196037931712856		.75326008666497613	0	PRAD	GDSC1
Kobe2602	563	RAS effector	RTK signaling	cnaPRAD7	3	3	.27459447126864006	4.6948994977357152	4.4782308581684207			.7535642933068154	.21666863956729454	.80394719934279335	.77386512686574993	.73013989915155619		.86553917443174044	0	PRAD	GDSC1
LGK974	573	PORCN	WNT signaling	cnaPRAD7	3	3	.88203770324173847	2.7858009725297479	3.2546676061666555			.35152226914442242	-.46886663363690761	.39808053692500972	.63770657812324294	.47586224040815306		.63116911385078356	0	PRAD	GDSC1
Wnt-C59	574	PORCN	WNT signaling	cnaPRAD7	3	3	2.0238859026205516	2.3728341809609574	3.2039064718813086			.12230798341077111	-.83107229092035118	.11317521958555719	.56958636587820022	.14772805936434516		.31180575171935659	0	PRAD	GDSC1
RU-SKI 43	576	Shh	Other	cnaPRAD7	3	3	.73184581174705143	5.164958601342537	4.7121149942050886			.42239042690936318	.45284360713744842	.55803796859438237	.67405054334330494	.51123847915810816		.83507784775745308	0	PRAD	GDSC1
Vinblastine	1004	Microtubule destabiliser	Mitosis	cnaPRAD7	3	3	.42344982217288707	-4.0478669611007589	-4.5435547408279229			.65338511187675119	.49568777972716394	1.6338054321424844	.2669456455546127	.85430519429151874		.42614424554682562	0	PRAD	GDSC1
Cisplatin	1005	DNA crosslinker	DNA replication	cnaPRAD7	3	3	1.5519065386383837	2.4853815074572254	4.14698003237433			.15872113935398932	-1.6615985249171046	.64285925030303293	1.3709311538703193	.099626739643606618		.63558814259286356	0	PRAD	GDSC1
Cytarabine	1006	Antimetabolite	Other	cnaPRAD7	3	3	.52822241343199516	.80129406968764849	.16200893818266193			.56201524029126493	.63928513150498656	1.4959695195906295	.83157776179014187	.76800408400583464		.4238387673330829	0	PRAD	GDSC1
Docetaxel	1007	Microtubule stabiliser	Mitosis	cnaPRAD7	3	3	.096346450335458439	-5.7246059958628583	-5.8265411639972422			.91220256365471575	.10193516813438386	.89275884080109746	1.2007235515556989	.96556744602699207		.87210617242244015	96.556744602699212	PRAD	GDSC1
Methotrexate	1008	Antimetabolite	DNA replication	cnaPRAD7	3	3	2.0614700314856313	-.36617731253091684	.79278158950702615			.09876091052394563	-1.1589589020379429	.74035721927894327	.28984368049239856	.13760183042035187		.20525029790578891	0	PRAD	GDSC1
Tretinoin	1009	Retinoic acid	Other	cnaPRAD7	3	3	.61651648931697345	3.8489029397390624	4.4117483648556748			.49738076628648348	-.5628454251166124	1.0659081333283082	.72854353816152095	.3118057054611455		.40459292219344795	0	PRAD	GDSC1
Gefitinib	1010	EGFR	EGFR signaling	cnaPRAD7	3	3	.47580568069974727	.8105199927089185	1.4642779399427377			.59838969531742037	-.65375794723381919	1.6785101600699956	.97896196196748242	.6575870800681467		.90632530543585454	0	PRAD	GDSC1
Navitoclax	1011	BCL2	BCL-XL	BCL-W	Apoptosis regulation	cnaPRAD7	3	3	1.2108769637926764	1.7209476678544993	3.2755565968507891			.27454344620932392	-1.5546089289962899	1.8088595537398973	.15707588016861046	.34648178236989824		.48670217447803449	0	PRAD	GDSC1
Vorinostat	1012	HDAC inhibitor Class I	IIa	IIb	IV	Chromatin histone acetylation	cnaPRAD7	3	3	.39547424598692515	2.1188339886628724	1.4190755274290556			.67597496194430351	.6997584612338168	2.5021702179036978	.028464237172467158	.8945971981781986		.38561123395265151	0	PRAD	GDSC1
Nilotinib	1013	ABL	ABL signaling	cnaPRAD7	3	3	.45088906556476005	2.9569264920196603	2.7234534189772823			.61416953934874541	.23347307304237797	.40781728558982661	.60821970763428412	.73298460169635837		.72279365051873401	0	PRAD	GDSC1
Refametinib	1014	MEK1	MEK2	ERK MAPK signaling	cnaPRAD7	3	3	2.5787505895044718	1.3190370568745735	3.8404998827114656			.047789706879965248	-2.5214628258368919	1.206368878409515	.67586973523460858	.081337711344982216		.43849483557132868	0	PRAD	GDSC1
CI-1040	1015	MEK1	MEK2	ERK MAPK signaling	cnaPRAD7	3	3	1.6049083329559641	2.8834515147371724	4.1161246297135783			.12309079897955161	-1.2326731149764059	.8346444819766673	.69513648911357429	.1778767264585622		.81834853780657024	0	PRAD	GDSC1
Temsirolimus	1016	MTOR	PI3K/MTOR signaling	cnaPRAD7	3	3	.17048988979789328	-1.6487448399164577	-2.0067250625286355			.85159885328940033	.35798022261217777	.79813886320675564	2.8601717899593431	.82926301458951301		.91265425125756972	96.290713045225957	PRAD	GDSC1
Olaparib	1017	PARP1	PARP2	Genome integrity	cnaPRAD7	3	3	.28513999556865116	3.5359254797341024	3.7880918454981809			.75274480926814191	-.25216636576407847	1.156967919924792	.47498415376792896	.40413592585701069		.2387564290275081	0	PRAD	GDSC1
Bosutinib	1019	SRC	ABL	TEC	Other	kinases	cnaPRAD7	3	3	1.4178594555834163	2.2790101152235782	3.2593276370628192			.22368938067647176	-.98031752183924104	.97599735533818199	.059292507377428479	.074454086648370749		.38718458278425999	0	PRAD	GDSC1
Lenalidomide	1020	CRBN	Protein stability and degradation	cnaPRAD7	3	3	1.2735545375724497	4.0326149543662293	4.3113179835509419			.19405115918564039	-.27870302918471257	.22495856577864665	.21254271019323726	.23810563946480362		.97409156674842212	47.621127892960722	PRAD	GDSC1
Axitinib	1021	PDGFR	KIT	VEGFR	RTK signaling	cnaPRAD7	3	3	2.4563825803002004	.90519752382639718	2.4596088187421494			.040311492496642155	-1.5544112949157523	.66888891561385222	.5945351750297736	.081610822734197189		.58231850162701415	0	PRAD	GDSC1
AZD7762	1022	CHEK1	CHEK2	Cell cycle	cnaPRAD7	3	3	.48222662491613033	.031493293712357762	.68146007111334195			.61078203664572761	-.64996677740098419	1.8697762122878654	.3705530506600862	.39040386713814901		.41196290220636961	0	PRAD	GDSC1
Lestaurtinib	1024	FLT3	JAK2	NTRK1	NTRK2	NTRK3	Other	kinases	cnaPRAD7	3	3	.30647138731065476	-.02033057345341514	-.2713104966950099			.73306780621159873	.25097992324159474	.51055677100190699	1.03953762591474	.72641434953459127		.92417684989191096	0	PRAD	GDSC1
Tanespimycin	1026	HSP90	Protein stability and degradation	cnaPRAD7	3	3	.17739421340082304	-.12902329164421897	-.40998996195191806			.83908975258913387	.28096667030769906	1.4058312676010847	1.7437976616804312	.8606643782263681		.30575837204836154	0	PRAD	GDSC1
VX-702	1028	p38	JNK and p38 signaling	cnaPRAD7	3	3	1.1962158643944161	.98706074006895228	3.1313921105722797			.2796698789036387	-2.1443313705033273	2.5305259369758009	.15243655786686153	.36807301667599879		.34664576362139388	0	PRAD	GDSC1
Motesanib	1029	VEGFR	RET	KIT	PDGFR	RTK signaling	cnaPRAD7	3	3	.75114869236292414	1.6034054909831148	2.7463984758430242			.43047647487929119	-1.1429929848599094	1.9639726418726424	.87960804058133579	.5093565236933757		.79922197052168131	0	PRAD	GDSC1
KU-55933	1030	ATM	Genome integrity	cnaPRAD7	3	3	.5878057621958831	3.1624044692174498	4.0201896516401519			.52161122345668753	-.85778518242270207	1.8034337132860905	1.0033654080369871	.47259705878245972		.75607102138425941	0	PRAD	GDSC1
Elesclomol	1031	HSP90	Protein stability and degradation	cnaPRAD7	3	3	.60096022701513063	-3.5334354937328598	-4.4150993146685069			.52325127232572977	.8816638209356471	1.9402370164411178	.73498096363082066	.68924760371715277		.49755603063070464	0	PRAD	GDSC1
Afatinib	1032	ERBB2	EGFR	EGFR signaling	cnaPRAD7	3	3	.39602730757501697	.91245934536434492	1.4027127276087692			.67541988963029365	-.49025338224442427	1.7490270836489135	.07639924900769722	.82851345835478618		.5615030107998652	0	PRAD	GDSC1
Vismodegib	1033	SMO	Other	cnaPRAD7	3	3	1.4179977552510654	3.6012734559590229	5.046294068285019			.20324661993061802	-1.4450206123259961	1.3735371820922944	.4362913707705075	.28145550283385473		.20835924506777909	0	PRAD	GDSC1
PLX-4720	1036	BRAF	ERK MAPK signaling	cnaPRAD7	3	3	.24165301693788555	4.108468710921044	4.358106778864145			.78301093747055717	-.24963806794310095	.88202355199990767	1.164642443259073	.59755521013936752		.48742215158643759	0	PRAD	GDSC1
BX795	1037	TBK1	PDK1 (PDPK1)	IKK	AURKB	AURKC	Other	kinases	cnaPRAD7	3	3	.33265889040045749	2.6178841772686288	2.1831107752048138			.71353347796608113	.43477340206381498	1.6954713616376393	.73599587344920248	.84751296168101076		.10116808919077359	0	PRAD	GDSC1
NU7441	1038	DNAPK	Genome integrity	cnaPRAD7	3	3	1.081515513518289	2.9170125610688462	2.1022239033793464			.25614353942342788	.81478865768949982	.7751100007952878	.73099766309937342	.42767321505411604		.21829551838711045	0	PRAD	GDSC1
SL0101	1039	RSK	AURKB	PIM1	PIM3	Other	kinases	cnaPRAD7	3	3	.066919492090705635	4.4555590510286054	4.5072260484535276			.9386283181108982	-.051666997424922201	.79356140606390979	.74997728749274228	.83670315499577252		.70615420163746223	0	PRAD	GDSC1
Doramapimod	1042	p38	JNK2	JNK and p38 signaling	cnaPRAD7	3	3	.78542841841459343	3.2349298396289492	4.0966807267952445			.41840725229420522	-.86175088716629533	1.4544545940759954	.54049903080000372	.54070781208403185		.59155289781869547	0	PRAD	GDSC1
JNK Inhibitor VIII	1043	JNK	JNK and p38 signaling	cnaPRAD7	3	3	.28162122268393186	4.0603872678869646	4.3522265102320752			.7481318399254373	-.29183924234511061	1.1308827289944325	.9321311764737672	.77784845223714727		.98210023304601668	0	PRAD	GDSC1
Nutlin-3a (-)	1047	MDM2	p53 pathway	cnaPRAD7	3	3	.33271042615316576	3.6339478664184739	3.1228270533983107			.70859420507848547	.51112081302016321	1.132383990881594	1.8541120727791092	.30870599114049091		.17055924219806493	0	PRAD	GDSC1
Mirin	1048	MRE11	Genome integrity	cnaPRAD7	3	3	1.8557383229338233	4.1806185139769187	6.0650185392495635			.12909106987809091	-1.8844000252726447	.44017280028320033	1.3669325574397801	.04501562359785783		.49340399577754085	0	PRAD	GDSC1
PD173074	1049	FGFR1	FGFR2	FGFR3	RTK signaling	cnaPRAD7	3	3	1.1768996122697462	1.4340841397740147	3.0240225987081697			.27169235693844551	-1.589938458934155	1.8472485602846778	.48767999663413814	.29214651279822079		.8688643053434949	0	PRAD	GDSC1
ZM447439	1050	AURKA	AURKB	Mitosis	cnaPRAD7	3	3	.55738201308154722	3.0727852522344841	2.6404895958969585			.53268876277411736	.43229565633752554	.73446007246582035	.81463144540573218	.85871700924055694		.12822519744618199	0	PRAD	GDSC1
RO-3306	1052	CDK1	Cell cycle	cnaPRAD7	3	3	.11223345791700513	3.2431951526503191	3.1235181960324585			.89786708775543966	.1196769566178606	1.2146181903985867	.89374829584513027	.58226238170809219		.10007125952490376	0	PRAD	GDSC1
MK-2206	1053	AKT1	AKT2	PI3K/MTOR signaling	cnaPRAD7	3	3	.37993130967531491	1.2678318659907075	.81168405012139067			.66621265492514326	.45614781586931685	1.2679784647106165	1.1292210686545936	.27776207945211889		.16741320540941207	0	PRAD	GDSC1
Palbociclib	1054	CDK4	CDK6	Cell cycle	cnaPRAD7	3	3	.23749024393558554	1.5180413344376937	1.1305331715288309			.78748858711791037	.38750816290886281	1.910501354718297	1.2941198025164706	.65195069867911326		.59509560021513519	0	PRAD	GDSC1
Dactolisib	1057	PI3K (class 1)	MTORC1	MTORC2	PI3K/MTOR signaling	cnaPRAD7	3	3	.87885005423091667	-1.0821802394981705	-3.0046394205336888			.34263928147926725	1.9224591810355183	2.2642100096881301	2.1079405865990926	.4659855988295199		.68282759576609986	0	PRAD	GDSC1
Pictilisib	1058	PI3K (class 1)	PI3K/MTOR signaling	cnaPRAD7	3	3	.32030007644542624	1.6095170830521	1.1289402622538534			.71579136335944105	.4805768207982466	1.6590998908516705	1.3227854623312882	.69760040487643793		.87217847850827068	0	PRAD	GDSC1
AZD8055	1059	MTORC1	MTORC2	PI3K/MTOR signaling	cnaPRAD7	3	3	.43265148313490281	.3977251861783706	-.011127497162269387			.62917374645549917	.40885268334064001	.71106900663733918	1.1315497934519432	.51734825020996489		.61353593451062571	0	PRAD	GDSC1
PD0325901	1060	MEK1	MEK2	ERK MAPK signaling	cnaPRAD7	3	3	.36989606543548675	.4592039395531235	.90350544898188179			.6795443709894029	-.44430150942875829	1.4721812849347586	.84747622715429272	.18608962803802301		.086652941967600636	0	PRAD	GDSC1
SB590885	1061	BRAF	ERK MAPK signaling	cnaPRAD7	3	3	.72339668840598315	3.3017379030990153	3.724768438239499			.43401940820336515	-.42303053514048372	.44336660464588323	.69811877324265315	.4227730664727285		.84150307457901963	0	PRAD	GDSC1
Selumetinib	1062	MEK1	MEK2	ERK MAPK signaling	cnaPRAD7	3	3	.30073716096864256	3.0094524153156974	3.3218997713909317			.74073506448184268	-.31244735607523433	.52763899061675612	1.371270467894562	.58364767618199664		.55117435303716156	0	PRAD	GDSC1
CCT007093	1067	PPM1D	Cell cycle	cnaPRAD7	3	3	1.6337168622431772	3.9934039833347321	4.5950772722446089			.17290348822779056	-.60167328890987681	.509642319813287	.10738843028505153	.22259250989530241		.3630688494754491	0	PRAD	GDSC1
EHT-1864	1069	RAC1	RAC2	RAC3	Cytoskeleton	cnaPRAD7	3	3	.21159975222592819	4.2268224322860677	4.0654630489879482			.80962772068058697	.1613593832981195	.62382761520546293	.87969407190024662	.33113574683393954		.12363458177313084	0	PRAD	GDSC1
Avagacestat	1072	Amyloid beta20	Amyloid beta40	Other	cnaPRAD7	3	3	.73344718171821988	3.1810390399617199	3.8481184969498159			.42228173464451407	-.66707945698809601	1.0080780073043436	.79887739300896521	.52036965370499877		.79720668453761245	0	PRAD	GDSC1
BMS-536924	1091	IGF1R	IR	IGF1R signaling	cnaPRAD7	3	3	.69201323199696685	1.763933957068258	2.5188062120249346			.46083858876950207	-.75487225495667665	.67719344164476325	1.3860920039974767	.42562169605911054		.79638416189129213	85.124339211822104	PRAD	GDSC1
Cetuximab	1114	EGFR	EGFR signaling	cnaPRAD7	3	3	.1375701551315042	5.861010050135655	5.9947349890761581			.87445236419061301	-.13372493894050308	.9224768272191527	1.0192130415021896	.9360917279972818		.85918512809403325	93.609172799728185	PRAD	GDSC1
PF-4708671	1129	S6K1	PI3K/MTOR signaling	cnaPRAD7	3	3	.92728092196029566	3.6698774269144376	4.1816274344901521			.35904434542666741	-.51175000757571443	.21851828170162779	.74926503736095895	.50962349407115415		.10191205315836256	0	PRAD	GDSC1
Serdemetan	1133	MDM2	p53 pathway	cnaPRAD7	3	3	.92653065213997288	2.7205645747504108	1.7726607970404291			.37382454789812641	.94790377770998169	.059678298790335101	1.4456052009595874	.28792008699377331		.71892693071109703	0	PRAD	GDSC1
AZD4547	1135	FGRF1	FGFR2	FGFR3	RTK signaling	cnaPRAD7	3	3	1.2766898380666878	2.9499731430308991	4.1328894068011008			.24951361148243453	-1.1829162637702018	1.2855301478318779	.25377154177210043	.065454185266027115		.26094083701066256	0	PRAD	GDSC1
Capivasertib	1136	AKT	PI3K/MTOR signaling	cnaPRAD7	3	3	.51785215423816366	2.9063123017997654	1.7379660069290772			.5873521946057737	1.1683462948706882	.56231849639651055	3.1407199380897119	.33318258625441893		.3460189107887956	0	PRAD	GDSC1
TW 37	1149	BCL2	BCL-XL	MCL1	Apoptosis regulation	cnaPRAD7	3	3	1.1870059110244726	-1.1264254890659131	-.14037080476142486			.26685328134927472	-.98605468430448828	1.1306949425437571	.31887108391845104	.24574042835328788		.93057224285045803	0	PRAD	GDSC1
Rucaparib	1175	PARP1	PARP2	Genome integrity	cnaPRAD7	3	3	.9444303608294925	2.9299618795340177	3.50480773963598			.32845928313406592	-.57484586010196237	.41511753179983263	.75407845035850785	.35704621357896638		.01634521878058922	71.409242715793269	PRAD	GDSC1
AZ20	1184	ATR	Genome integrity	cnaPRAD7	3	3	.6498659771403873	.57847792565975287	1.0986414843302188			.47744742547809788	-.52016355867046593	.94910224045886071	.61687812012501542	.56307448095535917		.82959913089543913	0	PRAD	GDSC1
KU-60019	1185	ATM	Genome integrity	cnaPRAD7	3	3	.68756597729382307	3.0371675906152849	3.7459661825707524			.4574309508427496	-.70879859195546757	1.2566131092110613	.73915769946757992	.55393398608346656		.77654729352644369	97.239563541110144	PRAD	GDSC1
GSK269962A	1192	ROCK1	ROCK2	Cytoskeleton	cnaPRAD7	3	3	1.444465708485513	1.5148443778950915	2.8292207760472592			.15731803930441307	-1.3143763981521677	.77042856448561714	1.0307374050808671	.2086534790118752		.86852086915724969	0	PRAD	GDSC1
SB505124	1194	TGFBR1	ACVR1B	ACVR1C	RTK signaling	cnaPRAD7	3	3	.18773026744704355	4.1605046575092333	3.989222898362943			.83624311122860029	.17128175914629029	.39481407921717482	1.2284154396976192	.22579836062171135		.057541265843300833	0	PRAD	GDSC1
Tamoxifen	1199	ESR1	Hormone-related	cnaPRAD7	3	3	1.233843448006019	3.3812358467894676	3.9157075562869976			.24681420351285943	-.53447170949752998	.57964005531942409	.1982442376925255	.31074081615244947		.084392084879416129	0	PRAD	GDSC1
JQ1	1218	BRD2	BRD3	BRD4	BRDT	Chromatin other	cnaPRAD7	3	3	1.557046974485111	1.7350803775959882	2.3430458231787497			.14812108663182608	-.60796544558276144	.48116804907753535	.2709173645114632	.2372116884528897		.19748114028482805	0	PRAD	GDSC1
PFI-1	1219	BRD4	Chromatin other	cnaPRAD7	3	3	1.3499279118076108	2.8322112177748413	1.9164462092221111			.23270323714004149	.91576500855273024	.94459587995958549	.16774774238252396	.079311489723789833		.36489753169843653	0	PRAD	GDSC1
IOX2	1230	EGLN1	Other	cnaPRAD7	3	3	.054892353199400522	-.41844800487609396	-.47547344600587599			.952044672904651	.057025441129782029	.3116057918139547	1.4357436542782425	.68929393275598549		.37558315495627909	0	PRAD	GDSC1
UNC0638	1236	G9a and GLP methyltransferases	Chromatin histone methylation	cnaPRAD7	3	3	.51291685095340589	4.2744644619043894	3.3010933977451029			.56487249671011619	.97337106415928654	2.0513868617097035	1.7304543068904727	.39246703295019375		.45207404282676655	0	PRAD	GDSC1
CHIR-99021	1241	GSK3A	GSK3B	WNT signaling	cnaPRAD7	3	3	.30944676820878825	3.3453447964827974	3.6317075250783808			.73208003728125937	-.28636272859558343	1.1980214008190662	.52676682558157195	.37506469667489778		.22450341100344609	0	PRAD	GDSC1
(5Z)-7-Oxozeaenol	1242	TAK1	Other	kinases	cnaPRAD7	3	3	1.228772942040167	1.3514776171925691	2.2976292461455778			.23916920297678748	-.94615162895300875	1.0024112649752912	.42539721626223548	.20418271736320026		.80309964784271148	0	PRAD	GDSC1
Piperlongumine	1243	Induces reactive oxygen species	Other	cnaPRAD7	3	3	.46770810516555239	1.3442988861214875	1.4842427781853118			.5988639938198238	-.13994389206382429	.2637235017648516	.33091629396645178	.36390807379957912		.34913399786613325	0	PRAD	GDSC1
Daporinad	1248	NAMPT	Metabolism	cnaPRAD7	3	3	.63207460937735505	-1.7399296866943281	-.15375942679435259			.4932200975828302	-1.5861702598999756	1.7207586746701153	3.1038423000161597	.5565540230760414		.89212970764856547	0	PRAD	GDSC1
Talazoparib	1259	PARP1	PARP2	Genome integrity	cnaPRAD7	3	3	.62895462237746946	1.3083163616295812	1.7802056912946085			.50495828370408746	-.47188932966502728	.38758489856591116	.98772719310711865	.66604310305243164		.50741607088417429	0	PRAD	GDSC1
rTRAIL	1261	TRAIL receptor agonist	Apoptosis regulation	cnaPRAD7	3	3	.16545012032597789	-.43146094996688517	-.35226858022630131			.85574499616191468	-.079192369740583857	.18849062537138114	.65013775946535379	.6438271553309679		.45985903818619134	0	PRAD	GDSC1
UNC1215	1262	L3MBTL3	Chromatin other	cnaPRAD7	3	3	1.3548830588097138	2.4117339237037747	2.6136249200223998			.17293086419452458	-.20189099631862506	.1554432228177422	.14228600862171858	.083316222114358102		.38690016438617431	0	PRAD	GDSC1
SGC0946	1264	DOT1L	Chromatin histone methylation	cnaPRAD7	3	3	.98967385864035107	1.8687968905180181	.87166062407758782			.34423544465702388	.9971362664404303	.22160842305481498	1.4075384530904875	.21930421842377812		.57076905121965149	0	PRAD	GDSC1
ICL1100013	1266	N-myristoyltransferase 1/2	Other	cnaPRAD7	3	3	.16939126018086645	1.7932924056211832	1.6026561177343766			.85475200655805172	.19063628788680664	.08823256556619534	1.5891364716347978	.61734936924679062		.41765497207694741	0	PRAD	GDSC1
XAV939	1268	TNKS1	TNKS2	WNT signaling	cnaPRAD7	3	3	1.0675114327092254	2.6767228837118693	3.7606699841425559			.30837976560535679	-1.0839471004306866	1.3919447231264654	.35291494315401239	.39657366502024272		.56075855745645575	0	PRAD	GDSC1
PLX-4720	1371	BRAF	ERK MAPK signaling	cnaPRAD7	3	3	.39679460370561132	3.9901557237290555	4.2646200293886816			.65480323673529595	-.2744643056596261	.79360274313350521	.57192899380845619	.94326092117839955		.11451181085231313	94.326092117839949	PRAD	GDSC1
Trametinib	1372	MEK1	MEK2	ERK MAPK signaling	cnaPRAD7	3	3	2.1676486993234039	-.52441901925303513	2.6311596298533035			.11631522921422519	-3.1555786491063387	2.0540756549624239	.13875859816339225	.12703005847590959		.35300686277347421	0	PRAD	GDSC1
Dabrafenib	1373	BRAF	ERK MAPK signaling	cnaPRAD7	3	3	.088774849157207819	3.6684398794091311	3.5709829748572091			.91991855373059528	.097456904551922019	.77052503947296846	1.3478184847262507	.55552793578114401		.23436439941864989	0	PRAD	GDSC1
Temozolomide	1375	DNA alkylating agent	DNA replication	cnaPRAD7	3	3	.41590453374289466	5.8298297274908579	5.9456829505975568			.63758227667796086	-.11585322310669888	.29280641609224189	.26353877427948341	.6459504624967477		.92636572025237984	0	PRAD	GDSC1
Afatinib	1377	ERBB2	EGFR	EGFR signaling	cnaPRAD7	3	3	1.254317531320178	2.9708826383878457	4.766863957584051			.26198467611517035	-1.7959813191962053	2.0151584765487112	.19865727480191392	.3463502050136324		.29479701801070357	0	PRAD	GDSC1
Bleomycin (50 uM)	1378	dsDNA break induction	DNA replication	cnaPRAD7	3	3	.58792770596404076	2.0538712819394807	3.2571812879224091			.51352344683907913	-1.2033100059829285	2.2820701202520004	1.7804760743609112	.43995637801913257		.66694458422894232	87.991275603826509	PRAD	GDSC1
AZD3514	1382	AR	Hormone-related	cnaPRAD7	3	3	.71425517711820141	3.2823681495592041	2.6795091448342432			.43607215851838438	.6028590047249609	.97355829427202978	.69064236144152158	.034997041964850067		.033269719868706089	0	PRAD	GDSC1
Doxorubicin	1386	Anthracycline	DNA replication	cnaPRAD7	3	3	.042467333610977924	-1.6087460864322634	-1.6503166512793852			.96265901819444388	.041570564847121849	.37784853661076773	1.3317866278793786	.47667393983391776		.1297258797993793	0	PRAD	GDSC1
Bleomycin (10 uM)	1392	dsDNA break induction	DNA replication	cnaPRAD7	3	3	.71401986834252784	1.7504213577059267	2.5703885413289895			.4312147303629793	-.81996718362306287	1.1472621581354665	1.1494996852509154	.47704587277610083		.99542531121815159	0	PRAD	GDSC1
Gemcitabine	1393	Pyrimidine antimetabolite	DNA replication	cnaPRAD7	3	3	.52629891972258391	-4.0119469625220434	-3.6748708386310085			.58195401576158368	-.33707612389103492	.89240010510370504	.15496226895924931	.64726439440966921		.824008416712398	0	PRAD	GDSC1
AZD6738	1394	ATR	Genome integrity	cnaPRAD7	3	3	.41850928829042106	1.5238587161024189	1.8845126917915571			.63579410749220089	-.36065397568913826	.92196485056917066	.79701729067208238	.68959496710471158		.93571305127181914	0	PRAD	GDSC1
AZD5438	1401	CDK2	Cell cycle	cnaPRAD7	3	3	.015721336965653414	.91259495012469216	.90411001576118366			.98556109714432882	.0084849343635085006	.53074448585312706	.54852543940670151	.75829473388716173		.43622613451174747	91.222320800066697	PRAD	GDSC1
AZD7762	1402	CHEK1	CHEK2	Cell cycle	cnaPRAD7	3	3	.19965621971731146	-.021498989644188171	.2009481240139841			.82350131051864961	-.22244711365817227	1.4291088283984639	.66355967898246226	.70818872612729655		.65643372660850741	0	PRAD	GDSC1
AZD6094	1403	MET	RTK signaling	cnaPRAD7	3	3	.037171538426797601	3.1464498700933277	3.1584757707343036			.96636829815718994	-.012025900640975973	.23033560343119416	.39532470009424386	.49131668819934315		.13638484344263249	0	PRAD	GDSC1
Dyrk1b_0191	1407	DYRK1B	Other	kinases	cnaPRAD7	3	3	.24466095691920736	1.4477723064311248	1.5653461037933465			.78689723958636315	-.11757379736222173	.63397223355801646	.24484959700490608	.53244389873805642		.37518536059685964	0	PRAD	GDSC1
AZD4877	1409	EG5	Mitosis	cnaPRAD7	3	3	.43804707199501064	-4.2903220600407224	-3.9934793363019447			.62451150741455064	-.29684272373877763	.80428944780431888	.52109337466935346	.59691448007985082		.83007694417354927	0	PRAD	GDSC1
EphB4_9721	1413	EPHB4	RTK signaling	cnaPRAD7	3	3	1.042073582329007	1.3024438168140848	2.9842727649724288			.27115329110800662	-1.6818289481583439	1.6614060871037866	1.5650047100379862	.34347151553580646		.87771345337993312	0	PRAD	GDSC1
Fulvestrant	1414	ESR1	Hormone-related	cnaPRAD7	3	3	.5458724352609049	3.7525945135286034	3.2019760893747429			.55112272862055189	.55061842415386053	.66597739592378691	1.2615080519209534	.56544148398856831		.95381852730669359	0	PRAD	GDSC1
AZD8931	1416	EGFR	ERBB2	ERBB3	RTK signaling	cnaPRAD7	3	3	.33412003345383134	1.543426147213909	1.7563894767032593			.70682588632346233	-.21296332948935026	.75963674562932648	.48525566579470131	.67162489499610656		.82880380790193209	0	PRAD	GDSC1
FEN1_3940	1419	FEN1	Genome integrity	cnaPRAD7	3	3	.75437022732638936	2.0042772886879336	2.6264231165692618			.42216831967911617	-.62214582788132811	1.0262904667351864	.55413093467461971	.34090709714009443		.64289425493295704	0	PRAD	GDSC1
FGFR_0939	1421	FGFR4	RTK signaling	cnaPRAD7	3	3	1.0134450881838535	1.5561718452477653	2.2307502477916192			.33319104192673471	-.67457840254385393	.9250234801665338	.17451473414751564	.25101588156071419		.70825318144316574	0	PRAD	GDSC1
FGFR_3831	1422	FGFR1	FGFR2	FGFR3	FGFR4	RTK signaling	cnaPRAD7	3	3	.45129847910244592	2.4925075723307955	3.1185714051777693			.63539966836759376	-.62606383284697387	1.9560046804864899	.15156197642047969	.33148623516558967		.28295267962039217	0	PRAD	GDSC1
BPTES	1425	GLS	Other	cnaPRAD7	3	3	.60052654301671915	2.9763457416538235	3.8946462962603525			.52382076363653629	-.91830055460652904	2.025528722624077	.75755379481629281	.80177781274150917		.15246125346615808	0	PRAD	GDSC1
AZD5582	1427	IAP	Other	cnaPRAD7	3	3	.090776757058632529	3.0900318067812234	3.1552228243473586			.91896387396405954	-.065191017566135212	.42161402129792708	.92396462914386435	.3860352175035528		.038359773535744421	0	PRAD	GDSC1
IAP_5620	1428	IAP	Other	cnaPRAD7	3	3	1.619519859751992	4.687999121060237	4.0386016776934204			.13188430820347927	.6493974433668166	.30017446113768897	.48111075737259035	.20880567373058442		.56507948573208411	0	PRAD	GDSC1
IGFR_3801	1430	IGFR1	IGF1R signaling	cnaPRAD7	3	3	.95257210338055442	-.52112951904598181	.81316946615595775			.31070376297721797	-1.3342989852019396	1.2480014846855725	1.5383747991048926	.16910769900923073		.3831594194890095	0	PRAD	GDSC1
AZD1480	1432	JAK1	JAK2	Other	kinases	cnaPRAD7	3	3	.84956632486682848	1.2386429887208106	2.5780478340225521			.3899359429516181	-1.3394048453017415	2.1139502286140623	.70879512651858612	.30484779208188628		.66747034567112229	0	PRAD	GDSC1
JAK1_3715	1433	JAK1	Other	kinases	cnaPRAD7	3	3	.70945536777273888	4.3665396605150635	3.8816663782497769			.47136168872817258	.48487328226528659	.1766626034799417	.95025404976187455	.1829200021852638		.23791192038806919	0	PRAD	GDSC1
JAK3_7406	1434	JAK3	Other	kinases	cnaPRAD7	3	3	.67319059096925427	2.4507828525556601	2.8397408569135898			.47475194614158683	-.38895800435792971	.74629729191431637	.33272584096133573	.42766567898670976		.77080119161524763	0	PRAD	GDSC1
MCT1_6447	1436	MCT1	Cell cycle	cnaPRAD7	3	3	.57707607424484009	4.1783063009177406	4.6095515754354155			.53167262044065411	-.43124527451767491	.94582708844803076	.47149407071370297	.71511542755814261		.47043841804337527	0	PRAD	GDSC1
MCT4_1422	1437	MCT4	Other	cnaPRAD7	3	3	.74760620259560018	4.7712104053889712	4.4593546803242559			.44585508042557248	.31185572506471537	.15334081630698498	.56964597100312231	.32878528341444896		.59984250169717479	0	PRAD	GDSC1
AZD2014	1441	mTORC1	mTORC2	PI3K/MTOR signaling	cnaPRAD7	3	3	.2371490378639895	.1440379634854283	-.2004499677738211			.78609578040554806	.34448793125924937	1.3655097665594047	1.5347980179553142	.24133164329563694		.078669146443941629	0	PRAD	GDSC1
AZD8186	1444	PI3Kbeta	PI3Kdelta	PI3K/MTOR signaling	cnaPRAD7	3	3	.057436924686077376	.42195987158154818	.53990086404161641			.94731001741226906	-.11794099246006823	1.9822809905573615	2.1221373216129038	.54054935643092095		.10930290867551318	0	PRAD	GDSC1
AZD8835	1445	PI3Kalpha	PI3Kdelta	PI3K/MTOR signaling	cnaPRAD7	3	3	1.0483884630423947	2.2997118124484595	2.7270270155987792			.28398384427669982	-.42731520315031979	.28927265531523627	.49858250255237496	.42610688772628008		.43657874978659716	0	PRAD	GDSC1
PI3Ka_4409	1446	PI3Kalpha	PI3Kdelta	PI3K/MTOR signaling	cnaPRAD7	3	3	.97463999669195334	2.0249106848490048	2.9622405382737664			.33005102446333273	-.93732985342476161	1.2662211813070898	.49647858870335537	.48527061625106227		.28230019490157132	0	PRAD	GDSC1
AZD1208	1449	PIM1	PIM2	PIM3	Other	kinases	cnaPRAD7	3	3	.35380139975783459	3.6517978785112191	3.5001849639051845			.68717718981266351	.15161291460603454	.41815193692273817	.43865377169773012	.51726463029444747		.49359746742652	0	PRAD	GDSC1
PLK_6522	1451	PLK1	PLK2	PLK3	Cell cycle	cnaPRAD7	3	3	.30255841320525406	-3.4072990167943282	-3.0474355096168178			.73055817787769617	-.35986350717751048	1.0556189355386891	1.3095883799869557	.72733764745910912		.91825205198134086	0	PRAD	GDSC1
RAF_9304	1453	ARAF	BRAF	CRAF	ERK MAPK signaling	cnaPRAD7	3	3	.18508170891473916	2.8240124847271133	2.9748475557827678			.83443089561914086	-.15083507105565452	.99941293736038672	.57402866718673562	.56106282815084563		.055513153667264697	0	PRAD	GDSC1
PARP_9495	1458	PARP1	PARP2	PARP7	Genome integrity	cnaPRAD7	3	3	.56910031552002416	1.4669622820128183	2.295502807070672			.54711336780475772	-.82854052505785369	1.961335556527283	.62635714350764227	.63362202090220809		.76982932021425243	0	PRAD	GDSC1
PARP_0108	1459	PARP1	PARP2	PARP6	Genome integrity	cnaPRAD7	3	3	.36877523549889946	-.52724586316367461	-.060967333207539109			.6788640070606824	-.4662785299561355	.95985065981635243	1.5086713996355037	.9322029283180775		.13643144624837988	93.220292831807754	PRAD	GDSC1
PARP_9482	1460	PARP1	PARP2	PARP5a	Genome integrity	cnaPRAD7	3	3	.59209933394916436	-1.279952468282753	-.33092302079838726			.51291731463219481	-.94902944748436568	1.2985659974177504	1.8579017310590324	.81606498985117348		.1392115996935066	0	PRAD	GDSC1
TANK_1366	1461	Tankyrase 1/2 (PARP5a	PARP5b)	Genome integrity	cnaPRAD7	3	3	.57603025634473193	2.0892360424706786	2.7444433619820132			.54699030817451411	-.6552073195113346	1.564440488811516	.37433197100305637	.74918290602005544		.36266226708742672	0	PRAD	GDSC1
AZD1332	1463	NTRK1	NTRK2	NTRK3	RTK signaling	cnaPRAD7	3	3	.69885445259845502	1.1681505449962237	2.1593375477349226			.47920465034742732	-.99118700273869886	1.985951143916193	.28135724468488466	.27526943977751744		.41122536499347317	0	PRAD	GDSC1
TTK_3146	1464	TTK	Mitosis	cnaPRAD7	3	3	1.4388792112793654	2.7079308796817223	3.309669701674224			.16923877808190249	-.60173882199250173	.30098655359378801	.50910611362610581	.2693983172445405		.45898753227012956	0	PRAD	GDSC1
SN-38	1490	TOP1	DNA replication	cnaPRAD7	3	3	3.2656216354025482	-5.3413006657331872	-3.7309782791331823			.016161536022940976	-1.6103223866000049	.50004137572460206	.48608706503385635	.03681168025727044		.53302680796721613	0	PRAD	GDSC1
SN-38	1494	TOP1	DNA replication	cnaPRAD7	3	3	.50641396793196347	-4.4779609138473404	-3.6929455661738877			.58039643316986511	-.78501534767345271	1.9700571853519364	.96165326495351411	.42818726652071493		.51921096867489458	0	PRAD	GDSC1
Olaparib	1495	PARP1	PARP2	Genome integrity	cnaPRAD7	3	3	1.2752976054653642	3.141024642186697	3.9873088681590243			.20171161658886971	-.84628422597232733	.77001565096418068	.53646903125298817	.29295968181451437		.67699101847431775	58.591936362902871	PRAD	GDSC1
Cisplatin	1496	DNA crosslinker	DNA replication	cnaPRAD7	3	3	1.3643861057692661	1.7040865892237955	2.442869496335272			.17254452840155399	-.73878290711147643	.48803045330913947	.59010143902161127	.30236598839540568		.35208714665385116	0	PRAD	GDSC1
AZD4547	1497	FGFR1	FGFR2	FGFR3	RTK signaling	cnaPRAD7	3	3	.88786968360567631	1.2947204636515817	2.2914567015373897			.37310998607473028	-.99673623788580801	1.5091415032253723	.49297351713212018	.11368098521018077		.20455258615552971	0	PRAD	GDSC1
Selumetinib	1498	MEK1	MEK2	ERK MAPK signaling	cnaPRAD7	3	3	1.4961114705498222	1.9954026087093222	3.567930424177169			.20703299438941358	-1.5725278154678468	1.4825230610416777	.10793319225014196	.24387648283054067		.53809779750391795	0	PRAD	GDSC1
Bicalutamide	1502	AR	Hormone-related	cnaPRAD7	3	3	1.1178345035358486	4.5772997143450675	3.6879490653146956			.27683940853642219	.88935064903037198	.41391119270339205	1.0462507186387189	.20120000159407528		.65377202424592662	0	PRAD	GDSC1
Refametinib	1526	MEK1	MEK2	ERK MAPK signaling	cnaPRAD7	3	3	2.0970907131148215	2.104552852418879	4.1341098765854012			.12356804531663806	-2.0295570241665222	1.3674272122182702	.058334364751758967	.12235022243220688		.14199306280441906	0	PRAD	GDSC1
Pictilisib	1527	PI3K (class 1)	PI3K/MTOR signaling	cnaPRAD7	3	3	.059424589966276489	.43714390933601899	.50337965761367187			.94756651644881718	-.066235748277652884	1.4990346700660662	.48748736396431802	.67599869906926779		.21573163193957332	0	PRAD	GDSC1
PFI-3	1530	SMARCA2	SMARCA4	PB1	Chromatin other	cnaPRAD7	3	3	1.2209680040708841	4.3046553456932726	4.7861596611196822			.2091995875265697	-.48150431542640959	.40010115260370877	.38853963133388797	.30984349553632518		.69208674229869538	0	PRAD	GDSC1
