# Supplementary material for: Golden eagle optimized CONV-LSTM and non-negativity-constrained autoencoder to support spatial and temporal features in cancer drug response prediction
Source: PeerJ Comput Sci. 2024 Dec 23;10:e2520. doi: 10.7717/peerj-cs.2520 (PMC11784781; doi:10.7717/peerj-cs.2520)
Supplement: Supplemental Information 6 [file peerj-cs-10-2520-s006.csv]

drug_name	drug_id	drug_target	target_pathway	feature_name	n_feature_pos	n_feature_neg	ic50_effect_size	log_ic50_mean_pos	log_ic50_mean_neg	log_max_conc_tested	log_max_conc_tested_2	feature_ic50_t_pval	feature_delta_mean_ic50	feature_pos_ic50_var	feature_neg_ic50_var	feature_pval	tissue_pval	msi_pval	fdr	tissue_type	screening set
Camptothecin	1003	TOP1	DNA replication	cnaPRAD7	3	3	1.2759729291822313	-3.3824955781306123	-2.1817118600225651			.23818910796520706	-1.2007837181080472	.39944444022577907	1.2695200103668709	.337270830742397		.30660820219098739	0	PRAD	GDSC2
Vinblastine	1004	Microtubule destabiliser	Mitosis	cnaPRAD7	3	3	2.3640703998954877	-4.4864672081135639	-2.8603476207158676			.062739097730064738	-1.6261195873976964	.44716643855582361	.8638924482677226	.10456661564240494		.23713693837789337	20.913323128480986	PRAD	GDSC2
Cisplatin	1005	DNA crosslinker	DNA replication	cnaPRAD7	3	3	1.277792693971803	2.9557989719132824	4.3683043981861873			.2189209463871685	-1.4125054262729049	.68192522626510343	1.4067380074220071	.29341097147827705		.66912573053842284	58.682194295655407	PRAD	GDSC2
Cytarabine	1006	Antimetabolite	Other	cnaPRAD7	3	3	.75801928786004058	3.0527982868084602	1.7761671808765624			.41525816277749189	1.2766311059318978	1.2562977809884817	2.0235002280198429	.51622939859933759		.75707466320200245	0	PRAD	GDSC2
Docetaxel	1007	Microtubule stabiliser	Mitosis	cnaPRAD7	3	3	.61359949329557428	-4.6712955721063194	-3.979964624928753			.49855012729270759	-.69133094717756638	.91793478759416858	1.3023886869966399	.62515315369463109		.69299851568344162	0	PRAD	GDSC2
Gefitinib	1010	EGFR	EGFR signaling	cnaPRAD7	3	3	1.6282076532628218	3.6099590738538012	4.4939339181831954			.124702703500254	-.88397484432939422	.62688470978371325	.44331057799638995	.14275829289997422		.98415137370404027	28.551658579994843	PRAD	GDSC2
Navitoclax	1011	BCL2	BCL-XL	BCL-W	Apoptosis regulation	cnaPRAD7	3	3	.088124555562349133	3.2701498083371576	3.1572650687621988			.9216075111476939	.11288473957495881	.7006575390543287	1.670579921142143	.69497488349909309		.43512602304812881	0	PRAD	GDSC2
Vorinostat	1012	HDAC inhibitor Class I	IIa	IIb	IV	Chromatin histone acetylation	cnaPRAD7	3	3	.022388797858197744	1.5379799394215727	1.5145666435864189			.97979339571672996	.023413295835153836	.71086836415823884	1.2968776418760408	.78569150156826173		.50154935165976544	0	PRAD	GDSC2
Nilotinib	1013	ABL	ABL signaling	cnaPRAD7	3	3	.077670207153156007	3.8691474351188684	3.7389430711874083			.92973399283195546	.13020436393146007	1.22181009850359	2.0316603580056154	.84704222862720158		.75565418149113928	0	PRAD	GDSC2
Olaparib	1017	PARP1	PARP2	Genome integrity	cnaPRAD7	3	3	.32509787663067363	4.7105188541203926	4.3100937427182515			.71116351941410527	.4004251114021411	1.15017298082928	1.3081678271615915	.79668270508360439		.82468681776466868	0	PRAD	GDSC2
AZD7762	1022	CHEK1	CHEK2	Cell cycle	cnaPRAD7	3	3	.98103798610492976	.5961293004621433	1.9553477186765684			.29798884334601383	-1.3592184182144251	1.5101852277009522	1.2484014645225576	.37188485074307981		.87106762812750205	0	PRAD	GDSC2
Afatinib	1032	ERBB2	EGFR	EGFR signaling	cnaPRAD7	3	3	.17733124383153984	2.6179872474244799	2.8577686245353995			.84324042512303166	-.23978137711091962	.76485038514702997	1.7526302161737126	.96870129811096584		.51860075375383541	96.870129811096589	PRAD	GDSC2
Staurosporine	1034	Broad spectrum kinase inhibitor	RTK signaling	cnaPRAD7	3	3	.62813677042226146	-2.4120522386700007	-1.6168124700695408			.48625045838798375	-.79523976860045997	1.1313104531862479	1.3877315127067518	.57570770176202879		.83420188978305521	0	PRAD	GDSC2
PLX-4720	1036	BRAF	ERK MAPK signaling	cnaPRAD7	3	3	.68117659340743908	5.2333008366427052	5.7465614477894711			.45401533487854179	-.51326061114676591	.84588691448229136	.64805361840447884	.53442692060629182		.86201259863721935	0	PRAD	GDSC2
Wee1 Inhibitor	1046	WEE1	CHEK1	Cell cycle	cnaPRAD7	3	3	.3115681303867332	2.9621185085592834	3.389977545107429			.72321810335187031	-.42785903654814561	1.5286031389042141	1.1979023740803811	.75580441122117903		.97866192293406107	0	PRAD	GDSC2
Nutlin-3a (-)	1047	MDM2	p53 pathway	cnaPRAD7	3	3	.05449351838530786	4.4195614225996431	4.2807858981416667			.95074471971057883	.13877552445797647	1.7989361539063196	3.1200332501669461	.64178891036314234		.30350427196188923	0	PRAD	GDSC2
Mirin	1048	MRE11	Genome integrity	cnaPRAD7	3	3	4.9550447332944909	4.5854229133804667	5.738705356554707			.020769454873774209	-1.1532824431742403	.071234888885511619	.32135638004526973	.0040612087849108171		.47855157950934846	0	PRAD	GDSC2
PD173074	1049	FGFR1	FGFR2	FGFR3	RTK signaling	cnaPRAD7	3	3	.58702927715881226	4.5009819354660845	4.9367810426821448			.51846931173706878	-.4357991072160603	.88493585356351856	.56493030045112702	.46752574969682337		.74047217589791847	0	PRAD	GDSC2
Alisertib	1051	AURKA	Mitosis	cnaPRAD7	3	3	.42011006294750319	2.907845958019005	3.7198509036429095			.63401223015457786	-.81200494562390446	1.9187112416152228	1.9468634449473645	.45201188729639874		.45449846747162265	0	PRAD	GDSC2
MK-2206	1053	AKT1	AKT2	PI3K/MTOR signaling	cnaPRAD7	3	3	.77752185603994672	3.8557157544309391	1.9130811019651308			.40526273526765594	1.9426346524658082	1.839210199522012	3.016995644866745	.28355717985311868		.516008100035933	0	PRAD	GDSC2
Palbociclib	1054	CDK4	CDK6	Cell cycle	cnaPRAD7	3	3	.350145252215461	4.3409851897835834	3.6589703949959786			.69598739795041609	.68201479478760474	1.330365477589017	2.4120570147121136	.42156719390457842		.32179556437632489	0	PRAD	GDSC2
Dactolisib	1057	PI3K (class 1)	MTORC1	MTORC2	PI3K/MTOR signaling	cnaPRAD7	3	3	.3430639583540066	-.99358619237400603	-1.6260382174826751			.69608006306559211	.63245202510866905	1.9148529671649686	1.7693544945387771	.55423745158561366		.55484790952427754	0	PRAD	GDSC2
Pictilisib	1058	PI3K (class 1)	PI3K/MTOR signaling	cnaPRAD7	3	3	.76837626544287885	1.7994466200126322	.75508921234723181			.41224336452152938	1.0443574076654003	.95893985241347668	1.665876607024007	.30739372607798193		.56837737682319478	0	PRAD	GDSC2
PD0325901	1060	MEK1	MEK2	ERK MAPK signaling	cnaPRAD7	3	3	1.3296713793864003	1.2241263793150547	2.6722580616822085			.17901471743862721	-1.4481316823671537	1.0552238551250601	1.1219341682731752	.28518750057072284		.60958194635858842	0	PRAD	GDSC2
Obatoclax Mesylate	1068	BCL2	BCL-XL	BCL-W	MCL1	Apoptosis regulation	cnaPRAD7	3	3	.25930316588377966	1.4884388577249725	1.6246988301403888			.76840306685730919	-.13625997241541632	.60782791208655951	.4275682298657702	.67944071290619246		.70040393247693544	0	PRAD	GDSC2
5-Fluorouracil	1073	Antimetabolite (DNA & RNA)	Other	cnaPRAD7	3	3	.21850943138346557	4.3474673619224697	4.7090332833729383			.8028741007273521	-.36156592145046851	1.8331701610999265	1.4544764781885711	.98309209142371867		.46782208955744314	98.30920914237187	PRAD	GDSC2
Dasatinib	1079	ABL	SRC	Ephrins	PDGFR	KIT	Other	kinases	cnaPRAD7	3	3	.66863898890515439	1.69941584153003	2.6356053709781384			.49758396829365487	-.9361895294481084	1.9713177791348229	.1862832233199892	.40480516133115546		.69722461609354536	0	PRAD	GDSC2
Paclitaxel	1080	Microtubule stabiliser	Mitosis	cnaPRAD7	3	3	.22367744311021209	-2.2299888618341459	-1.7436618160397439			.79776822168580941	-.486327045794402	2.2576126398941612	2.087527236332992	.83027968800324259		.96258358846461967	0	PRAD	GDSC2
Crizotinib	1083	MET	ALK	ROS1	RTK signaling	cnaPRAD7	3	3	.054718879054136041	3.9308938613582751	3.8704546131452831			.95064185413326974	.060439248212992069	.75421536467278927	1.367911200715878	.69302788213476707		.38149320914776258	0	PRAD	GDSC2
Rapamycin	1084	MTORC1	PI3K/MTOR signaling	cnaPRAD7	3	3	.036767172985524746	-2.8726399446758601	-2.7889330702693118			.96673236320470179	-.083706874406548337	1.6220870704256412	2.7812451217226877	.75396197801730958		.34716904083389644	0	PRAD	GDSC2
Sorafenib	1085	PDGFR	KIT	VEGFR	RAF	Other	kinases	cnaPRAD7	3	3	.41716659293068847	3.3300595299396769	2.9006585902776005			.63955841275551883	.42940093966207638	.82450198897061688	1.1996772996718548	.6064930320183699		.81578995442655289	0	PRAD	GDSC2
Irinotecan	1088	TOP1	DNA replication	cnaPRAD7	3	3	.91148844999227074	1.9656027853827587	2.750899454594721			.36011291892459685	-.78529666921196228	.40770750017720297	1.1481836735091711	.51645078314273896		.33462452656525205	0	PRAD	GDSC2
Oxaliplatin	1089	DNA alkylating agent	DNA replication	cnaPRAD7	3	3	.18389284838762171	4.1869173977163339	3.7863809798191812			.83434538606213215	.40053641789715266	1.7155560847786586	2.5583350722684433	.71698048686023386		.64738465017001368	0	PRAD	GDSC2
BMS-536924	1091	IGF1R	IR	IGF1R signaling	cnaPRAD7	3	3	.35886070136460757	2.3505446327703643	2.8767414686405473			.68651753302531682	-.52619683587018296	1.7391140446054754	1.1293997260566084	.52558451407196849		.51799053559741814	0	PRAD	GDSC2
GSK1904529A	1093	IGF1R	IR	IGF1R signaling	cnaPRAD7	3	3	.53310231251495721	4.5534099870620741	4.023002651170529			.56701239737396203	.5304073358915451	.51055875563620312	1.3111673367079335	.38101143022139061		.45296899385307582	0	PRAD	GDSC2
PRIMA-1MET	1131	TP53 activation	p53 pathway	cnaPRAD7	3	3	.913817105302691	4.3661772126560541	6.0412916400635082			.33011413773620968	-1.6751144274074541	2.0704275663311846	1.5600676771549464	.43288816884463477		.74748035549561265	0	PRAD	GDSC2
Erlotinib	1168	EGFR	EGFR signaling	cnaPRAD7	3	3	2.1822121248501092	3.1063851884553535	4.2124987310091635			.11315427025065271	-1.10611354255381	.71239102061767134	.07967432754311421	.051474178729099332		.81848199979073311	0	PRAD	GDSC2
Niraparib	1177	PARP1	PARP2	Genome integrity	cnaPRAD7	3	3	.48264989266576025	4.265882642312504	4.8374104480697993			.58671513104730244	-.57152780575729523	1.2575752398201758	1.105851119889989	.74692769255081459		.60140177153033181	0	PRAD	GDSC2
MK-1775	1179	WEE1	PLK1	Cell cycle	cnaPRAD7	3	3	.16226735208023441	1.8180016551047424	2.021584132668286			.85290953394941937	-.20358247756354353	1.4224656707620904	1.060514585767794	.82083403135159394		.87076830205123057	0	PRAD	GDSC2
Dinaciclib	1180	CDK1	CDK2	CDK5	CDK9	Cell cycle	cnaPRAD7	3	3	.89192867169397627	-1.5516588842364358	-2.5253364530499836			.33778988303161761	.97367756881354772	1.1834541286559781	.99138971301343781	.4503453349067324		.72076017624945443	0	PRAD	GDSC2
Gemcitabine	1190	Pyrimidine antimetabolite	DNA replication	cnaPRAD7	3	3	2.5945599496137626	-2.5810754143340362	.67737078379318483			.08078405698551594	-3.258446198127221	.28574759882592565	1.7529399813446787	.073441402194065725		.12416391447774221	0	PRAD	GDSC2
Bortezomib	1191	Proteasome	Protein stability and degradation	cnaPRAD7	3	3	.49812055370022085	-4.6321852173225952	-4.2340690825718612			.58206174943446021	-.39811613475073404	.97486825372926567	.57200515521421103	.59976860177773073		.96091067520984408	0	PRAD	GDSC2
Tamoxifen	1199	ESR1	Hormone-related	cnaPRAD7	3	3	.07742477491093383	3.8113395473934637	3.9201136098407487			.93020115379169677	-.10877406244728505	.96581952914185909	1.7362834962925962	.97148686190839362		.74189746130779488	97.148686190839356	PRAD	GDSC2
Fulvestrant	1200	ESR	Hormone-related	cnaPRAD7	3	3	.59153287809642863	3.188898772294031	2.6775504467680835			.51051492464931991	.51134832552594744	.76902916808673338	.95033071552804693	.56194135380786725		.96170743000088743	0	PRAD	GDSC2
EPZ004777	1237	DOT1L	Chromatin histone methylation	cnaPRAD7	3	3	.067491868114367332	5.2194425945672096	5.1416181178602489			.93887978291914087	.077824476706960688	.848001270421324	1.3928912284701533	.95963169191947173		.95638267790072196	95.963169191947173	PRAD	GDSC2
YK-4-279	1239	RNA helicase A	Other	cnaPRAD7	3	3	.070104825105466381	2.6716959532827786	2.7408485137401191			.93679705269779601	-.069152560457340417	.6746637354438233	1.2210094618252045	.90899859915541859		.59833091360361945	90.899859915541853	PRAD	GDSC2
BMS-345541	1249	IKK-1	IKK-2	Other	cnaPRAD7	3	3	.89224225393501611	3.1737751198317312	3.8518041340480083			.34211837774664433	-.67802901421627704	.87702782858650907	.62110090124996664	.43365591057030839		.7914363892621441	86.731182114061681	PRAD	GDSC2
AZ960	1250	JAK2	JAK3	Other	kinases	cnaPRAD7	3	3	.052832549001417761	2.5590071022598009	2.6367844477910527			.95248065003370574	-.077777345531251818	1.849347829305878	.95621841383410933	.47946422642429293		.13807390472380648	0	PRAD	GDSC2
Talazoparib	1259	PARP1	PARP2	Genome integrity	cnaPRAD7	3	3	.1890440253791468	2.7546477684265951	2.9852259033414206			.83699285875686913	-.23057813491482548	.34040049213700313	1.691003557819279	.78459282688732068		.19053851057872676	0	PRAD	GDSC2
XAV939	1268	TNKS1	TNKS2	WNT signaling	cnaPRAD7	3	3	.48899399054367998	4.5510142158818176	5.1384519902103811			.58154048407308512	-.58743777432856348	1.2199210154400961	1.1824243828614132	.6330458420989169		.95481047645336892	0	PRAD	GDSC2
Trametinib	1372	MEK1	MEK2	ERK MAPK signaling	cnaPRAD7	3	3	2.1225511308032314	1.4515787691998796	3.4606634727325383			.087479831580260611	-2.0090847035326584	1.2228988157446492	.5444296347062908	.089914936548379717		.85347392315008475	0	PRAD	GDSC2
Dabrafenib	1373	BRAF	ERK MAPK signaling	cnaPRAD7	3	3	.86326093714517416	5.5255683802211459	4.7318293607172661			.37666035165108031	.79373901950387982	.49730405704726671	1.2014673794436945	.45531220126662625		.76423981373197147	0	PRAD	GDSC2
Temozolomide	1375	DNA alkylating agent	DNA replication	cnaPRAD7	3	3	.64188318853718507	6.267199577556827	5.5867330693235244			.50092844938207015	.68046650823330257	.47457730430741829	1.4221255095221075	.34896072549638479		.51521227968671912	0	PRAD	GDSC2
AZD5438	1401	CDK2	Cell cycle	cnaPRAD7	3	3	.93333827312099871	3.0452955371160706	2.5162100561533634			.32096837579606763	.52908548096270724	.48517959980794195	.63819566097724634	.16550564835211543		.35786355002306552	0	PRAD	GDSC2
IAP_5620	1428	IAP	Other	cnaPRAD7	3	3	.23705081346145798	5.6360388117161726	5.8296044379808754			.7873750426041537	-.19356562626470275	.93746284035384009	.67431136444424533	.75012646181461773		.84008715140609458	0	PRAD	GDSC2
AZD2014	1441	mTORC1	mTORC2	PI3K/MTOR signaling	cnaPRAD7	3	3	.084132479178553002	1.320773976602668	1.1809539792905297			.9229187702558671	.13981999731213834	1.7257460747655975	1.5955067820625592	.71558891534651636		.46741334560106218	0	PRAD	GDSC2
AZD1208	1449	PIM1	PIM2	PIM3	Other	kinases	cnaPRAD7	3	3	.73122608161975611	5.4886942003007215	5.1144538023616155			.43929203172317055	.37424039793910602	.65331443044576976	.31153751869557172	.52160638541102178		.79754984502069848	0	PRAD	GDSC2
AZD1332	1463	NTRK1	NTRK2	NTRK3	RTK signaling	cnaPRAD7	3	3	.61645305447449528	3.3798799023497352	4.6531149389730047			.52324901429511173	-1.2732350366232694	2.8562482593296536	.6113698206414846	.21331917695622063		.22920980265427893	0	PRAD	GDSC2
Ruxolitinib	1507	JAK1	JAK2	Other	kinases	cnaPRAD7	3	3	.50391247810146012	5.5311573063545723	5.1780311998643702			.5714974343746968	.35312610649020204	.7599027688132951	.63616146007090524	.79951409395394701		.38982717646017073	0	PRAD	GDSC2
Linsitinib	1510	IGF1R	IGF1R signaling	cnaPRAD7	3	3	.38836273148491313	3.9808281976615127	3.2522729630478922			.66454336430678274	.72855523461362059	1.3489768249739729	2.2844600054163533	.80687701321843119		.64357100141426182	0	PRAD	GDSC2
Epirubicin	1511	Anthracycline	DNA replication	cnaPRAD7	3	3	.27149675895854469	-1.2600385176062521	-.8850492668301424			.76395168256962631	-.37498925077610967	.7439893605043294	1.8060632694881924	.98044675451428631		.44321856351259264	98.044675451428631	PRAD	GDSC2
Cyclophosphamide	1512	Alkylating agent	DNA replication	cnaPRAD7	3	3	.12072860326509639	5.3779284977830075	5.4255152697613065			.88969629130402361	-.04758677197829897	.41626287884818164	.37074851869458347	.95190863045585505		.85374664627614549	95.190863045585502	PRAD	GDSC2
Pevonedistat	1529	NAE	Other	cnaPRAD7	3	3	.4369190712754093	1.2040428240850236	.38035153763058033			.63699280337310837	.82369128645444323	.86600813790528663	2.5215443004397802	.51908268145424519		.62456277796074067	0	PRAD	GDSC2
Sapitinib	1549	EGFR	ERBB2	ERBB3	EGFR signaling	cnaPRAD7	3	3	.5480960690878719	5.2343397112556351	5.5386482479353703			.54228741624729404	-.30430853667973512	.45863126648101349	.63731791782954084	.67599482724055782		.67528898112019931	0	PRAD	GDSC2
Uprosertib	1553	AKT1	AKT2	AKT3	PI3K/MTOR signaling	cnaPRAD7	3	3	1.0343317133147909	2.9231773183464469	.37511427634019084			.27441890060648733	2.5480630420062562	2.3576304465339448	2.5649791526844714	.22254820429227912		.63339666302437136	0	PRAD	GDSC2
LCL161	1557	XIAP	IAP1	IAP2	Apoptosis regulation	cnaPRAD7	3	3	.2069027359704102	5.0686798311597805	5.2858012978364135			.81338366916781268	-.21712146667663301	.88961229535431285	1.1878656251804294	.80856239982707623		.93654918111399921	0	PRAD	GDSC2
Lapatinib	1558	EGFR	ERBB2	EGFR signaling	cnaPRAD7	3	3	.7815493454798158	4.679341940880664	3.7066724596895355			.39481293041377613	.9726694811911285	1.1087764686748645	1.3668850500461851	.34574419008575086		.69589464707938165	0	PRAD	GDSC2
Luminespib	1559	HSP90	Protein stability and degradation	cnaPRAD7	3	3	.948862273201593	-2.4471567942292709	-1.2277967032466062			.31007481902760664	-1.2193600909826647	1.3277323704523534	1.2409541360310532	.40165031531325496		.80779301877743603	0	PRAD	GDSC2
Alpelisib	1560	PI3Kalpha	PI3K/MTOR signaling	cnaPRAD7	3	3	.013326018233891672	3.6650134280266262	3.6496107781706537			.9879117428877604	.015402649855972506	1.3939596538514736	.8536836150320487	.77817627300655023		.47043181963355274	0	PRAD	GDSC2
Taselisib	1561	PI3K (beta sparing)	PI3K/MTOR signaling	cnaPRAD7	3	3	.56347644393525442	2.4571735863386706	1.5443315666716189			.52853520279641231	.9128420196670517	1.7095202872230708	1.52527291468131	.50164815948296726		.79604128345701852	0	PRAD	GDSC2
EPZ5676	1563	DOT1L	Chromatin histone methylation	cnaPRAD7	3	3	.15155603131285708	5.8020000685957607	5.9268413720398847			.8639988452767311	-.12484130344412403	.57518168742857512	1.0130298224911825	.88085806768557662		.98439920281190929	0	PRAD	GDSC2
SCH772984	1564	ERK1	ERK2	ERK MAPK signaling	cnaPRAD7	3	3	1.2877955612807217	3.5628271452944502	5.103885365539675			.19196607811924279	-1.5410582202452248	1.2955968245461238	1.0887777370932281	.30308959657524831		.58642454083138795	0	PRAD	GDSC2
IWP-2	1576	PORCN	WNT signaling	cnaPRAD7	3	3	.13656290012342845	3.3883454236105854	3.2910382690355147			.87833344754946241	.097307154575070776	.42992228216489475	.91137609896395133	.88460674624664459		.99146332004441629	0	PRAD	GDSC2
Leflunomide	1578	Pyrimidine synthesis inhibitor	DNA replication	cnaPRAD7	3	3	.46411453656985585	5.3488310581596581	5.2151201084869969			.61424530808585642	.13371094967266117	.15455423152665634	.37698155970037195	.49710969484201495		.61546646414353146	0	PRAD	GDSC2
Entinostat	1593	HDAC1	HDAC3	Chromatin histone acetylation	cnaPRAD7	3	3	.55818006871708725	2.8720363312997992	2.0467523018610598			.53346972242146007	.82528402943873935	1.3053609578159535	1.6334362725598726	.46648933825292105		.6895577640828281	0	PRAD	GDSC2
LGK974	1598	PORCN	WNT signaling	cnaPRAD7	3	3	3.6192511955707318	4.6381753107449208	3.7877666194344122			.037860165206565717	.85040869131050867	.081273953017907449	.32220271619123803	.016086056606496285		.72491396359248506	0	PRAD	GDSC2
VE-822	1613	ATR	Genome integrity	cnaPRAD7	3	3	.25979830340222465	3.8484547294760012	4.1812577681871259			.77913779512788839	-.33280303871112471	.29185414856166497	1.7879516229290842	.92770263747944803		.28421143948141375	92.77026374794481	PRAD	GDSC2
WZ4003	1614	NUAK1	NUAK2	Other	kinases	cnaPRAD7	3	3	.17916236457792745	4.6900526306611381	4.4988103264229169			.83745278524715916	.19124230423822119	.95679703942623517	1.1676171093441925	.9796132862924497		.64358494454058357	97.961328629244974	PRAD	GDSC2
CZC24832	1615	PI3Kgamma	PI3K/MTOR signaling	cnaPRAD7	3	3	1.7942437579440007	4.5357833830220828	5.8569141102749755			.11497130146994225	-1.3211307272528927	.92296614781543673	.48213748291614456	.13987459010306794		.82401913846797348	27.974918020613586	PRAD	GDSC2
AZD5582	1617	XIAP	cIAP	Apoptosis regulation	cnaPRAD7	3	3	.65916256671947249	3.0433255454071628	2.3087852606370944			.46598066219985096	.73454028477006839	1.2053489181548571	1.0152352392413411	.59452836588315905		.69369386230560792	0	PRAD	GDSC2
GSK2606414	1618	PERK	Metabolism	cnaPRAD7	3	3	.90367192703221266	3.6325319682861861	4.2590475914829788			.34001981819082244	-.62651562319679277	.53255525022656858	.82323405268015881	.50727104869843043		.41709789337982883	0	PRAD	GDSC2
PFI3	1620	Polybromo 1	SMARCA4	SMARCA2	Chromatin other	cnaPRAD7	3	3	.96483863351421462	5.4563746225632421	5.9616682134908094			.30283813496225737	-.50529359092756732	.51594331174735297	.53135899043719237	.37050457372243328		.90821713894502887	0	PRAD	GDSC2
PCI-34051	1621	HDAC8	HDAC6	HDAC1	Chromatin histone acetylation	cnaPRAD7	3	3	.092340713735333119	5.2009009516108122	5.1053313581601341			.91569591472770062	.09556959345067817	.90384850058462796	1.1512477399999168	.88750256318635645		.50444674790724586	0	PRAD	GDSC2
Wnt-C59	1622	PORCN	WNT signaling	cnaPRAD7	3	3	.99639552354536309	4.1124959563720838	4.9531954553204391			.33697369342336958	-.84069949894835538	.26042965037318488	1.1644626565996941	.47449352676843531		.25824399567442524	0	PRAD	GDSC2
I-BET-762	1624	BRD2	BRD3	BRD4	Chromatin other	cnaPRAD7	3	3	.31118074195556483	3.6072957279900528	2.8907429614908953			.72482103119795394	.71655276649915756	1.8464806149065665	2.6824002929516126	.67939094346785411		.80304108895017223	0	PRAD	GDSC2
RVX-208	1625	BRD4	Chromatin other	cnaPRAD7	3	3	.16280912030441277	4.5278650190432863	4.7255008817040585			.85510401591697793	-.19763586266077215	.75269003440117122	1.5429257754234202	.86677906280504702		.99854338027104583	0	PRAD	GDSC2
OTX015	1626	BRD2	BRD3	BRD4	Chromatin other	cnaPRAD7	3	3	.57101893705821871	2.8504684754104219	1.6025190332377317			.53944879188403516	1.2479494421726902	1.2221534609273881	2.8388326643236566	.55749897320849107		.98067276044272156	0	PRAD	GDSC2
GSK343	1627	EZH2	Chromatin histone methylation	cnaPRAD7	3	3	.2449318938869372	2.886027382946406	3.1634301183391305			.7791528213271891	-.27740273539272442	1.1517433839605227	1.113068220103911	.74130605454035814		.83285603142077691	0	PRAD	GDSC2
ML323	1629	USP1	UAF1	Protein stability and degradation	cnaPRAD7	3	3	.6105927994818251	4.8375546430620462	4.3160297230104527			.49622882937121582	.52152492005159345	.87460643625235124	.83314808719874045	.20368410542620202		.21115897743109818	0	PRAD	GDSC2
Entospletinib	1630	SYK	Other	kinases	cnaPRAD7	3	3	.31529168633043353	4.4178562691369496	4.0457185482856541			.72600478674690905	.37213772085129548	1.5012278320464159	.72973649753791003	.60417964439444216		.023448752142765407	0	PRAD	GDSC2
PRT062607	1631	SYK	Other	kinases	cnaPRAD7	3	3	.27271548251093336	3.294048272995409	2.8697794582589644			.76192176971492431	.42426881473644462	2.004579346682509	.90674607208090618	.9493489967432871		.5153677854402976	94.934899674328705	PRAD	GDSC2
AGI-6780	1634	IDH2 R140Q mutant	Metabolism	cnaPRAD7	3	3	.12737317598352135	4.7629174847788258	4.6484441438309716			.88495768633329852	.11447334094785422	1.0779784587825847	.67332934121203092	.9737730892513381		.63706935718038382	97.377308925133804	PRAD	GDSC2
Picolinici-acid	1635	Inflammatory related	Other	cnaPRAD7	3	3	.035556445800136526	5.6055916687389606	5.6265509740044495			.96739572858881095	-.020959305265488837	.63161463370833559	.54406119225068039	.76201857368554515		.47668905819347418	0	PRAD	GDSC2
AZD5153	1706	BRD4	Chromatin other	cnaPRAD7	3	3	.60896863221092468	1.622780752293244	.39227141669310051			.5036721789660733	1.2305093356001435	1.5524184053946388	2.3991682688171356	.54876519108749777		.96831583408065469	0	PRAD	GDSC2
CDK9_5576	1708	CDK9	Cell cycle	cnaPRAD7	3	3	.42967887011254075	-.063229884560221231	-.46481275410332917			.63188423749792211	.40158286954310796	.69112373741717825	1.1266524666755244	.43943425142889042		.44231674239878976	0	PRAD	GDSC2
CDK9_5038	1709	CDK9	Cell cycle	cnaPRAD7	3	3	.57674256232074528	-1.9229534084068776	-2.757890513813559			.51924397795885502	.83493710540668142	1.5127544793080852	1.3795335859307192	.51749984820009454		.86752433455144884	0	PRAD	GDSC2
Eg5_9814	1712	KSP11	Other	cnaPRAD7	3	3	.015070200263324673	-3.5799364276001087	-3.5690686734190025			.98617832560983587	-.010867754181106193	.66285918067380412	.77505434713255239	.93529218989802543		.85350575948485607	93.529218989802544	PRAD	GDSC2
ERK_2440	1713	ERK1	ERK2	ERK MAPK signaling	cnaPRAD7	3	3	1.7115175642689799	2.4095858409548256	4.395266445797346			.14826046817797808	-1.9856806048425204	1.5591364133460515	.51103999169255243	.15846482127168285		.799262936056505	31.692964254336569	PRAD	GDSC2
ERK_6604	1714	ERK1	ERK2	ERK MAPK signaling	cnaPRAD7	3	3	1.9598402359571909	3.5285180845945536	5.1837971994840224			.12246885196410555	-1.6552791148894688	1.1532791119764707	.31087336843419427	.13326689558115495		.65368379852345915	0	PRAD	GDSC2
IRAK4_4710	1716	IRAK4	Other	kinases	cnaPRAD7	3	3	.076161533406745238	5.2384513394891989	5.2981159703574967			.93023769527683797	-.059664630868297763	.83207777319937948	.73148121203659822	.97630264568606195		.75771152264662267	97.630264568606194	PRAD	GDSC2
JAK1_8709	1718	JAK1	Other	kinases	cnaPRAD7	3	3	.28230490377568351	4.8509616317825666	4.6556189183788819			.74790225175941782	.1953427134036847	.7707002162592691	.60301639690388598	.80057489227712186		.91343140114196097	0	PRAD	GDSC2
AZD5991	1720	MCL1	Apoptosis regulation	cnaPRAD7	3	3	.2178255205383961	4.4181782428377607	3.8046746081158993			.8138623638231135	.61350363472186142	.52715162812847982	3.9480824615701966	.95779127595695224		.61465373540509816	95.779127595695229	PRAD	GDSC2
PAK_5339	1730	PAK1	PAK2	Cytoskeleton	cnaPRAD7	3	3	.36618370837975267	2.3207609714270845	1.9157076116722929			.67916638488676928	.40505335975479162	1.2673149448626226	.91708201493028185	.41556306051212921		.32906237136130689	0	PRAD	GDSC2
TAF1_5496	1732	TAF1	Other	cnaPRAD7	3	3	.20429138738396452	3.7560198319275062	3.5568994549201203			.81877916639337589	.19912037700738594	1.2298567908529414	.62248367126523019	.49445170688438678		.27534469258119121	92.55029813783085	PRAD	GDSC2
ULK1_4989	1733	ULK1	Other	kinases	cnaPRAD7	3	3	.55506131035933226	2.2430958205032892	3.0482640668387155			.53976879069011618	-.80516824633542639	1.114310275622201	1.7224269943719677	.61013730344043537		.88175366034001612	94.750650984383512	PRAD	GDSC2
VSP34_8731	1734	VSP34	Other	cnaPRAD7	3	3	.56310227477058683	2.8524863572648997	2.4566706648967274			.54369893132306246	.39581569236817238	.40625939954165041	.90727369690495707	.07084550662560897		.046871757961743948	0	PRAD	GDSC2
Selumetinib	1736	MEK1	MEK2	ERK MAPK signaling	cnaPRAD7	3	3	1.4948763942236349	4.781744494641722	6.4251049571863144			.18852012370858887	-1.6433604625445923	1.4871358773694894	.45329227362958063	.241591999656985		.55966803996008208	48.318399931396996	PRAD	GDSC2
IGF1R_3801	1738	IGFR1	IGF1R signaling	cnaPRAD7	3	3	.37801098450371512	1.3367379841002727	2.2029755165950746			.66905260881386441	-.86623753249480195	1.9642768038015039	2.5776299408793184	.37583912654351515		.28238513941843413	0	PRAD	GDSC2
JAK_8517	1739	JAK1	JAK2	Other	kinases	cnaPRAD7	3	3	.35270805634867897	2.786002015072246	3.5208472622299798			.70377310330686238	-.73484524715773381	2.8602072173341018	.70755892340658111	.4316547863630657		.33985405339419339	0	PRAD	GDSC2
AZD4547	1786	FGFR1	FGFR2	FGFR3	RTK signaling	cnaPRAD7	3	3	.17992950925190043	3.0635166384531991	2.8485819568817612			.83920322962007721	.21493468157143791	1.4772285755804748	.81956825276070733	.62393137051668734		.082092676489424352	0	PRAD	GDSC2
Ibrutinib	1799	BTK	Other	kinases	cnaPRAD7	3	3	1.2374372521753465	5.0204175155062094	5.9919244088899966			.22101280945060936	-.97150689338378715	.96004859390330044	.55772555210706665	.20901006126296037		.83614412202951094	0	PRAD	GDSC2
Zoledronate	1802		Unclassified	cnaPRAD7	3	3	1.4113288854905173	3.8219836466371202	4.2736738625047259			.21385525541046985	-.45169021586760572	.44100199098399906	.10186351057910326	.17635151606204832		.90505625652975696	35.270303212409665	PRAD	GDSC2
Acetalax	1804		Unclassified	cnaPRAD7	3	3	.58289535267842474	3.6527883480129417	1.8726039627410895			.5321043802887524	1.7801843852718522	3.9769772479219414	1.6846200103303557	.53872434071961495		.94527964731896474	0	PRAD	GDSC2
Oxaliplatin	1806	DNA alkylating agent	DNA replication	cnaPRAD7	3	3	.035168865633791423	4.8097121489111858	4.878898749931925			.96800609545595995	-.069186601020739147	1.5346977641281476	2.3205588461212581	.80056265754371614		.43089362838163098	0	PRAD	GDSC2
Carmustine	1807		DNA replication	cnaPRAD7	3	3	.26112089265089544	6.3054604924909929	6.5298032126660077			.77190455983179451	-.22434272017501478	.4883148361067533	1.1125804904221073	.892903748709443		.23002654790601776	0	PRAD	GDSC2
Topotecan	1808		DNA replication	cnaPRAD7	3	3	.49843888568705497	-.56626506806790744	-.030286215731110715			.57891797848370952	-.53597885233679676	.84889693943422095	1.2617365203893491	.74629683171567263		.5648185130917468	0	PRAD	GDSC2
Teniposide	1809		DNA replication	cnaPRAD7	3	3	.50043491486392144	.0016217736720320157	.61020825395190048			.57486987209599505	-.6085864802798685	1.3543046745003344	1.0600617681771936	.5931627462017196		.94547984322900702	0	PRAD	GDSC2
Mitoxantrone	1810		DNA replication	cnaPRAD7	3	3	.27435290001090251	-.052803890881437589	-.49025203918760724			.7552267858826659	.43744814830616963	1.3297720777483022	1.8210961498390641	.70385389010551791		.79337406914384057	0	PRAD	GDSC2
Dactinomycin	1811		Other	cnaPRAD7	3	3	.22445402783218904	-2.7579408263397904	-2.3419302654265213			.79768668396672082	-.41601056091326916	1.6271745089531366	2.0549289108826487	.98070395914137054		.4505449288681872	98.070395914137052	PRAD	GDSC2
Fludarabine	1813		Unclassified	cnaPRAD7	3	3	2.4325370093283678	5.810628302583587	4.3647332602433915			.04890562613520022	1.4458950423401955	.46291487426149208	.70166066949687256	.088023417094377013		.52705807068241317	0	PRAD	GDSC2
Nelarabine	1814		DNA replication	cnaPRAD7	3	3	.804225616160687	6.2374409673433133	6.7124093474780544			.38287884060478966	-.47496838013474107	.52196028591220922	.65203744386182794	.47655986728718558		.80861122385952322	0	PRAD	GDSC2
Fulvestrant	1816		Hormone-related	cnaPRAD7	3	3	.44223809245958901	5.105553275345442	4.3460829347807151			.636187492528409	.75947034056472695	.63376013401912312	2.344529283337947	.38825539666741216		.36412082681597735	0	PRAD	GDSC2
Vincristine	1818		Mitosis	cnaPRAD7	3	3	.17255470500071723	-2.1949156038019288	-2.4103428592376335			.84553652285836189	.21542725543570462	.86811031943369521	1.5374257329183487	.90949459839189917		.85306786486984953	90.949459839189913	PRAD	GDSC2
Docetaxel	1819	Microtubule stabiliser	Mitosis	cnaPRAD7	3	3	.49016031861862619	-3.3136700869446103	-2.6132234019409113			.58174536894177753	-.700446685003699	1.2862225128353169	1.5587822667531539	.48588089772195492		.62949154767540849	92.288244058781814	PRAD	GDSC2
Podophyllotoxin bromide	1825		Unclassified	cnaPRAD7	3	3	.95245842261748914	-.36372166113093884	-.70400175525986641			.35243645870387452	.34028009412892757	.12100433360717344	.49054517159075928	.36659695133690928		.94764125472305571	0	PRAD	GDSC2
Dihydrorotenone	1827		Unclassified	cnaPRAD7	3	3	1.0043542935234582	.88328427144946975	1.8419149118983726			.29370200715908296	-.95863064044890289	1.1096051742288038	.76864803215029109	.46736500904928474		.15113400407408714	0	PRAD	GDSC2
Gallibiscoquinazole	1830		Unclassified	cnaPRAD7	3	3	.24211609736599954	2.7974349605047095	3.0112936206081478			.78168234527012537	-.21385866010343824	.84556192015114695	.91947077267600397	.84906830186900883		.86460633379037233	0	PRAD	GDSC2
Elephantin	1835		Unclassified	cnaPRAD7	3	3	.46067682942374222	3.5490781076051898	3.1639457683527268			.60422120291222559	.38513233925246304	.92646712118435215	.73450522669690321	.77156504225991551		.57746847566462012	0	PRAD	GDSC2
Sinularin	1838		Unclassified	cnaPRAD7	3	3	.60821902315935628	3.5800732529045329	4.2980298698871024			.50482679176790302	-.71795661698256952	1.4118965580720892	.89070307045295694	.50625944612416651		.89331114427311242	0	PRAD	GDSC2
Sabutoclax	1849	BCL2	BCL-XL	BFL1	MCL1	Apoptosis regulation	cnaPRAD7	3	3	.53323970982434754	-.11716793380007207	-.86078076642057511			.54943994140920149	.74361283262050304	1.3556238654590524	1.4323580701258807	.54297961327762911		.86018843123101008	0	PRAD	GDSC2
LY2109761	1852	TGFB1	Other	cnaPRAD7	3	3	.68585839201262688	5.1154964604535289	5.786772597956003			.4518932155790289	-.67127613750247406	1.1118639338235632	.82438910805040544	.46842508545288208		.92079587277137709	0	PRAD	GDSC2
OF-1	1853	BRPF1B	BRPF2	Chromatin histone acetylation	cnaPRAD7	3	3	1.2856855538810401	3.5271355326673306	4.9446815438024174			.1910682854831392	-1.4175460111350868	1.0500146284398395	1.1527134349418204	.26165148376904057		.8329178699544314	0	PRAD	GDSC2
MN-64	1854	TNKS1	TNKS2	WNT signaling	cnaPRAD7	3	3	.48002514556539949	5.0822589209394868	4.5611861951668535			.59074859858440076	.52107272577263331	1.2348555816595803	.91203142016406025	.73420862737502324		.64850845578365146	0	PRAD	GDSC2
KRAS (G12C) Inhibitor-12	1855	KRAS (G12C)	ERK MAPK signaling	cnaPRAD7	3	3	.635659347953621	4.981223111203307	3.6623607949219239			.47980503444247086	1.3188623162813831	2.0348620769045875	2.1139721179896478	.38508931979223776		.59560075226655051	0	PRAD	GDSC2
MG-132	1862	Proteasome	CAPN1	Protein stability and degradation	cnaPRAD7	3	3	1.0397337817221384	-1.4921124506912864	-.78726831317190404			.27917985705956178	-.70484413751938235	.78486715704441667	.55054773860790129	.33098631694841013		.93669918499970262	0	PRAD	GDSC2
BDP-00009066	1866	MRCKB_HUMAN	Cytoskeleton	cnaPRAD7	3	3	1.1784531598512669	2.0877990251419387	3.6758957508544055			.27603658203569992	-1.5880967257124667	.39424276884332676	1.8645870200297712	.37593277901913441		.18757076283850588	0	PRAD	GDSC2
Buparlisib	1873	PI3Kalpha	PI3Kdelta	PI3Kbeta	PI3Kgamma	PI3K/MTOR signaling	cnaPRAD7	3	3	.1011300243694956	1.2172413703057241	1.1249311723745923			.90752460031358462	.092310197931131821	.97760202943401586	.84300381914064826	.8390283569241469		.78541286221643447	0	PRAD	GDSC2
Ulixertinib	1908	ERK1	ERK2	ERK MAPK signaling	cnaPRAD7	3	3	.58151936040120711	4.1656336608236533	3.5063740259020215			.51595901807247391	.65925963492163175	1.0825355967839017	1.1826237521934166	.35234000529256443		.45026542444885898	0	PRAD	GDSC2
Venetoclax	1909	BCL2	Apoptosis regulation	cnaPRAD7	3	3	1.2527850932434457	2.6920272750503926	1.8913311748657857			.21459461015731571	.80069610018460691	.7734409956013828	.46772920813823426	.27073118936562074		.055547445271168665	0	PRAD	GDSC2
ABT737	1910	BCL2	BCL-XL	BCL-W	BCL-B	BFL1	Apoptosis regulation	cnaPRAD7	3	3	4.422227446957459	3.7856666678063906	1.8473187781913094			.0088925818587112793	1.9383478896150812	.33327176830190042	.52266398892843258	.017749468008241096		.32575207816330798	0	PRAD	GDSC2
Afuresertib	1912	AKT1	AKT2	AKT3	PI3K/MTOR signaling	cnaPRAD7	3	3	1.1563660933551518	3.3067392746801993	.3755353365028456			.25285244200250934	2.9312039381773536	1.6171750445522119	3.1993093796127869	.074770617223285235		.23424614295675955	0	PRAD	GDSC2
AGI-5198	1913	IDH1 (R132H)	Metabolism	cnaPRAD7	3	3	2.6267889586120874	5.1807335281683331	3.8265918054477113			.043995251500987508	1.3541417227206218	.62939682338353953	.36792019526090902	.082172609345164876		.22868675456750934	0	PRAD	GDSC2
AZD3759	1915	EGFR	EGFR signaling	cnaPRAD7	3	3	.11479543631320395	3.108842023449105	3.059063806814148			.89786463928843585	.049778216634956962	.24668670669557197	.56143355656144434	.73826122313902309		.56726943459129242	0	PRAD	GDSC2
AZD5363	1916	AKT1	AKT2	AKT3	ROCK2	Other	kinases	cnaPRAD7	3	3	.82136113467495708	3.0939984592803795	1.1905179545645208			.41517286179697616	1.9034805047158587	.56073960537338485	3.2290731761408353	.18704839567516499		.3236443274244819	0	PRAD	GDSC2
AZD6738	1917	ATR	Genome integrity	cnaPRAD7	3	3	.35402564290302929	2.2700452269558116	2.8286764447635293			.68958715465938902	-.55863121780771774	1.2679442341833453	1.8363296583948776	.80480245573801579		.73161053335316906	0	PRAD	GDSC2
AZD8186	1918	PI3Kalpha	PI3Kbeta	PI3K/MTOR signaling	cnaPRAD7	3	3	1.2530703753584786	3.9533300301855099	1.1904294453376685			.26061360451120963	2.7629005848478414	.40499492783897223	3.0917935486354593	.10315233560686836		.39972721965355329	0	PRAD	GDSC2
Osimertinib	1919	EGFR	EGFR signaling	cnaPRAD7	3	3	.29846272550976094	2.1874213235392168	1.8889315610109694			.73811439326403017	.29848976252824744	.68395832475444396	1.2379674376833658	.64851335033718149		.69786789864780463	0	PRAD	GDSC2
Cediranib	1922	VEGFR	FLT1	FLT2	FLT3	FLT4	KIT	PDGFRB	RTK signaling	cnaPRAD7	3	3	.45729464400034581	2.6423703027705447	3.2639936523886846			.60907278410716792	-.62162334961813981	1.5889721195073607	1.0820494284715587	.67647138679058438		.88841951333909963	0	PRAD	GDSC2
Ipatasertib	1924	AKT1	AKT	AKT3	PI3K/MTOR signaling	cnaPRAD7	3	3	.84166257764143027	3.7234892716129067	1.5896067979590915			.4070183819029094	2.1338824736538151	.52796268582704475	3.5463971043269593	.22517983319274182		.4330708399905786	0	PRAD	GDSC2
GDC0810	1925	ESR1	ESR2	Hormone-related	cnaPRAD7	3	3	.84094769272903902	5.5563056951195691	4.3798118753978548			.40164506965147778	1.1764938197217143	.46111411622227794	1.9240137710441205	.26037075269859172		.52630472982424292	0	PRAD	GDSC2
GNE-317	1926	PI3Kalpha	PI3K/MTOR signaling	cnaPRAD7	3	3	.53094463513854107	1.2684181877442462	.39458798260348038			.55098093052621777	.87383020514076581	1.636304509501856	1.6552467296856008	.47681293485083248		.67218505557266706	0	PRAD	GDSC2
GSK2578215A	1927	LRRK2	Other	kinases	cnaPRAD7	3	3	.14227812310324681	5.2411044642154936	5.0627874728729587			.87319770375726513	.17831699134253487	.76805395920864428	1.5973755166933636	.80244505529238885		.77752026159082976	0	PRAD	GDSC2
I-BRD9	1928	BRD9	Chromatin other	cnaPRAD7	3	3	.88945150612999435	5.3105480904581084	4.3255520214012817			.38797075514000123	.98499606905682668	.15113339510879625	1.5588185355122437	.38183788581336414		.99585009594307805	0	PRAD	GDSC2
Telomerase Inhibitor IX	1930	Telomerase	Genome integrity	cnaPRAD7	3	3	.37249117156156403	.58184332528290439	.41756241000787675			.68224219918044859	.16428091527502764	.24618536707782826	.57307334340580873	.15253617185821627		.065780783757592706	0	PRAD	GDSC2
MIRA-1	1931	TP53	p53 pathway	cnaPRAD7	3	3	.77544966005123306	5.7386009450373736	6.1261576753966951			.39727724051890612	-.38755673035932148	.45861869416192569	.53780612985554876	.40720910531770105		.88173091701124628	0	PRAD	GDSC2
NVP-ADW742	1932	IGF1R	IGF1R signaling	cnaPRAD7	3	3	.39243979054117073	3.6357145138296247	3.0566224611974491			.6598129294388666	.57909205263217567	1.1346405702641296	1.7514280689761714	.6895044942250349		.99455843903111074	0	PRAD	GDSC2
P22077	1933	USP7	USP47	Protein stability and degradation	cnaPRAD7	3	3	.67612716339078849	5.3756597698719935	4.1951567241581111			.46900096449399747	1.1805030457138823	1.1168716068192617	2.2021523707507038	.44217432438837645		.81972543704690215	0	PRAD	GDSC2
Savolitinib	1936	MET	RTK signaling	cnaPRAD7	3	3	.30912748599682555	2.8292473100125957	3.0891646219525111			.73251681527783985	-.25991731193991541	1.0909604620291877	.47299718572306382	.41433300865229128		.27220652311529542	0	PRAD	GDSC2
UMI-77	1939	MCL1	Apoptosis regulation	cnaPRAD7	3	3	1.5555083982962985	3.455318403209191	1.8558372227463031			.17726715174521573	1.5994811804628879	1.3923297183797967	.41963380797567962	.18001324266194715		.87662118869829309	0	PRAD	GDSC2
WIKI4	1940	TNKS1	TNKS2	WNT signaling	cnaPRAD7	3	3	2.4740237502041182	4.6802697558745265	2.8756934151306233			.091030713233605107	1.8045763407439033	.1149916445048072	1.0251113392187337	.01950340510210927		.58887976723554636	0	PRAD	GDSC2
Sepantronium bromide	1941	BIRC5	Apoptosis regulation	cnaPRAD7	3	3	.42845268021909522	-4.1618728855566758	-4.70974677445348			.63110568123830213	.54787388889680422	1.013082877134696	1.4979810126890962	.87010420690597112		.37426772067126096	0	PRAD	GDSC2
MIM1	1996	MCL1	Apoptosis regulation	cnaPRAD7	3	3	.066110208046840077	4.1935764448106516	4.2440601047031192			.93951749647378002	-.050483659892467614	.67927678826935889	.83954808200096265	.55939270991200229		.11509477238965904	0	PRAD	GDSC2
WEHI-539	1997	BCL-XL	Apoptosis regulation	cnaPRAD7	3	3	.014672755364326837	4.190791485914791	4.1984728280603951			.98717559905932195	-.0076813421456041198	.15233594424548855	.72451386450186284	.77532164761585598		.41796471890170317	0	PRAD	GDSC2
BPD-00008900	1998		Other	cnaPRAD7	3	3	.87995977836496797	4.4650170710856791	5.3625310624278422			.36245262549140211	-.89751399134216303	.63325852225416701	1.2959842144258402	.49562814697489599		.037103427696559707	0	PRAD	GDSC2
Foretinib	2040	MET	KDR	TIE2	VEGFR3/FLT4	RON	PDGFR	FGFR1	EGFR	RTK signaling	cnaPRAD7	3	3	.59755011344930886	1.5395906882428319	2.498753653004588			.50533345849967148	-.95916296476175611	1.6948413425836173	1.5101602208541627	.49744210932427835		.84614317098651981	0	PRAD	GDSC2
BIBR-1532	2043	TERT	Genome integrity	cnaPRAD7	3	3	.53822404998525386	5.0406964877439364	4.4290633527646186			.54672029468147698	.61163313497931782	1.0380943116181423	1.226837655842925	.58591542185078715		.99760527333918547	0	PRAD	GDSC2
Pyridostatin	2044	G-quadruplex stabiliser	DNA replication	cnaPRAD7	3	3	.4829261082794401	3.2787454746215601	4.034300910509752			.58792548379959153	-.75555543588819196	1.3527204517514246	1.7509126670230131	.7051759288432502		.73563994077615513	0	PRAD	GDSC2
AMG-319	2045	PI3K (beta sparing)	PI3K/MTOR signaling	cnaPRAD7	3	3	1.0897798857776002	5.5734519575692021	3.8343321568933817			.28967683182930493	1.7391198006758204	.77261596841267011	2.1204969238032199	.24527989810273759		.78931145999097463	0	PRAD	GDSC2
MK-8776	2046	CHEK1	CHEK2	CDK2	Cell cycle	cnaPRAD7	3	3	.005381752436157441	3.9579986198090022	3.9634521379562107			.99508150736285605	-.0054535181472084027	.85460581486983811	1.15036714900532	.95472687621431152		.86030333615708154	95.472687621431149	PRAD	GDSC2
Ulixertinib	2047	ERK1	ERK2	ERK MAPK signaling	cnaPRAD7	3	3	.12125136930283667	2.9092928174418335	2.7444286993095894			.89437238494140769	.16486411813224411	.43659873931157112	1.8726687712630572	.83797706406350136		.8267001871546622	0	PRAD	GDSC2
Vinorelbine	2048	Microtubule destabiliser	Mitosis	cnaPRAD7	3	3	1.0761505144389749	-3.9960476418297084	-2.0902575717222622			.30055223613438581	-1.9057900701074462	.7288218795393242	2.3960850337778168	.39994270395997628		.51790465486850268	0	PRAD	GDSC2
VX-11e	2096	ERK2	ERK MAPK signaling	cnaPRAD7	3	3	1.197168986303371	3.3557287898001662	4.4556878819231747			.27725487137670024	-1.0999590921230085	.14703390633372487	1.2910339301565936	.36982953260485363		.21524228059797232	0	PRAD	GDSC2
Uprosertib	2106	AKT1	AKT2	AKT3	PI3K/MTOR signaling	cnaPRAD7	3	3	.63734050543646437	3.3986873156829946	1.1708952263507622			.49925229387281234	2.2277920893322323	1.8406989061637751	4.5878288720774174	.32736840092294239		.46035798089240154	0	PRAD	GDSC2
LJI308	2107	RSK2	RSK1	RSK3	PI3K/MTOR signaling	cnaPRAD7	3	3	.59000878370107124	5.1963626088526675	5.6093892333818651			.52280212499065826	-.41302662452919758	.44675149798368158	.88346492514227393	.68125622628440707		.55322707941347471	0	PRAD	GDSC2
AZ6102	2109	TNKS1	TNKS2	WNT signaling	cnaPRAD7	3	3	.43256227405861047	3.031758232152125	3.8975102812394149			.63336487847753575	-.86575204908728987	1.2804557230977811	2.5242905207950459	.81349438810690133		.5188164519333518	0	PRAD	GDSC2
GSK591	2110	PMRT5	Chromatin histone methylation	cnaPRAD7	3	3	.080029035399809018	4.6838435505301677	4.7560603255653344			.92779277354987266	-.072216775035166769	1.1095317157604565	.6304970670788359	.74366385056319984		.51662169130963653	0	PRAD	GDSC2
VE821	2111	ATR	Genome integrity	cnaPRAD7	3	3	.42210630288123924	5.0725833146855654	4.4417670185065914			.63489287793447868	.63081629617897406	1.2424371665249254	1.7097089992768575	.65922575792984672		.97933719919829998	0	PRAD	GDSC2
AT13148	2170	AKT1	PI3K/MTOR signaling	cnaPRAD7	3	3	.39231976909055893	2.9032458544196036	3.7220013584596345			.66642958132447117	-.81875550404003095	1.1944815733649203	2.6988913321494632	.8898305406059468		.40412939461713221	0	PRAD	GDSC2
